# Supplementary material for: HLA-B and cysteinylated ligands distinguish the antigen presentation landscape of extracellular vesicles
Source: Commun Biol. 2021 Jul 1;4:825. doi: 10.1038/s42003-021-02364-y (PMC8249458; doi:10.1038/s42003-021-02364-y)
Supplement: Supplementary file 3 — Supplementary Data 1 [file 42003_2021_2364_MOESM3_ESM.xlsx]

## Sheet: Fig1B
Figure 1B: NTA Experiment Summary File
Created with NTA 3.3 Dev Build 3.3.104
[Experiment Details]
Software Version	NTA 3.3 Dev Build 3.3.104
Experiment Name	123 2019-10-11 12-19-56.nano
Operator Name	Dan
Time Captured	2019-11-10 12:19:56
Sample Description	jy
Pre-treatment
Diluent	1000
Remarks
Filename:	123 2019-10-11 12-20-34	123 2019-10-11 12-20-54	123 2019-10-11 12-21-14	123 2019-10-11 12-21-34
[Conditions]
Temperature/C	25.027	24.985	24.998	24.999
Viscosity/cP	0.888146	0.888996	0.888733	0.888712
Camera Type	sCMOS	sCMOS	sCMOS	sCMOS
Laser Type	Blue405	Blue405	Blue405	Blue405
Camera Level	16	16	16	16
Slider Shutter	1300	1300	1300	1300
Slider Gain	512	512	512	512
Shutter/ms	32.5	32.5	32.5	32.5
Camera Histogram Upper Limit	2470	2470	2470	2470
Camera Histogram Lower Limit	0	0	0	0
Frame rate/fps	24.9825	24.9825	24.9825	24.9825
Syringe Pump Speed/AU	0	0	0	0
[Settings]
Detection Threshold	5	5	5	5
Max Jump Mode	Auto	Auto	Auto	Auto
Max Jump Distance	12.8461	11.6153	11.7175	13.2656
Blur	Auto	Auto	Auto	Auto
Min Track Length	Auto	Auto	Auto	Auto
First frame	0	0	0	0
Total frames analysed	374	374	374	374
[Exclusion Regions]
No Exclusion Regions Used
[Results]					Average	Standard Error
Dilution factor (concentrations adjusted for this factor)	Not recorded	Not recorded	Not recorded	Not recorded
Concentration (Particles / ml)	1080000000	943000000	1130000000	640000000	947000000	110000000
Particles per frame	54.8	47.9	57.2	32.5	48.1	5.6
Centres per frame	67	62.1	67	41.8	59.5	6
Completed tracks	2649	2610	2597	1557
X-Drift (pix/frame)	1	0.7	0.7	0.4
Y-Drift (pix/frame)	3.2	2.9	2.7	2.4
[Information]
Completed Tracks	OK	OK	OK	OK
Concentration	OK	OK	OK	OK
Video length	OK	OK	OK	OK
Noise level	Noise detected	Noise detected	No	Noise detected
Vibration detected	No	No	No	No
Vibration correction applied	No	No	No	No
Settings changed?	No	No	No	No
Errors (1)
Errors (2)
[Data Included]
Size distribution - Number weighting - With Percentiles
[Size Data]
Analysis Method	FTLA
Weighting	Number
Filename	123 2019-10-11 12-20-34	123 2019-10-11 12-20-54	123 2019-10-11 12-21-14	123 2019-10-11 12-21-34	Average	Standard Error
Mean	116.4	119.3	115.1	132.7	120.9	4
Mode	97.3	68.9	89.4	80.2	84	6.1
SD	59.7	57.3	54.1	67	59.5	2.8
D10	57.6	67.9	63.5	70.3	64.8	2.8
D50	99.6	95.1	96	111.1	100.5	3.7
D90	191	203.7	197.3	211.9	201	4.5
Valid Tracks	805	700	845	426
Graph Data
Bin centre (nm)	Concentration (particles / ml)	Concentration (particles / ml)	Concentration (particles / ml)	Concentration (particles / ml)	Concentration average	Standard Error
0.5	0	0	0	0	0	0
1.5	0	0	0	0	0	0
2.5	0	0	0	0	0	0
3.5	0	0	0	0	0	0
4.5	0	0	0	0	0	0
5.5	0	0	0	0	0	0
6.5	0	0	0	0	0	0
7.5	0	0	0	0	0	0
8.5	0	0	0	0	0	0
9.5	0	0	0	0	0	0
10.5	0	0	0	0	0	0
11.5	0	0	0	0	0	0
12.5	0	0	0	3	0	0
13.5	0	0	0	13	3	3
14.5	0	0	0	40	10	10
15.5	0	0	0	112	28	28
16.5	0	0	0	276	69	69
17.5	0	0	0	616	154	154
18.5	0	0	0	1260	315	315
19.5	0	0	0	2389	597	597
20.5	0	0	0	4241	1060	1060
21.5	0	0	0	7111	1778	1778
22.5	0	0	0	11343	2836	2836
23.5	0	0	0	17308	4327	4327
24.5	0	0	0	25389	6347	6347
25.5	0	0	0	35944	8986	8986
26.5	0	0	0	49279	12320	12320
27.5	0	0	0	65621	16405	16405
28.5	0	0	0	85098	21275	21275
29.5	0	0	0	107734	26933	26933
30.5	0	0	0	133453	33363	33363
31.5	0	0	0	162105	40526	40526
32.5	0	0	3	193490	48373	48372
33.5	0	0	14	227390	56851	56846
34.5	0	0	52	263603	65914	65896
35.5	0	0	172	301964	75534	75477
36.5	4	0	512	342363	85720	85548
37.5	18	0	1380	384757	96539	96073
38.5	83	0	3386	429170	108160	107006
39.5	362	0	7626	475695	120921	118271
40.5	1509	0	15910	524483	135475	129719
41.5	5882	0	31017	575741	153160	141021
42.5	21097	0	57020	629724	176960	151379
43.5	68649	1	99666	686722	213760	159023
44.5	200279	6	166876	747059	278555	162194
45.5	519123	25	269303	811074	399881	173261
46.5	1188088	92	420879	879114	622043	260414
47.5	2393489	301	639131	951520	996110	506107
48.5	4245183	899	944930	1028609	1554905	926534
49.5	6652095	2474	1361259	1110657	2281621	1486432
50.5	9271534	6336	1910634	1197893	3096599	2095454
51.5	11607878	15230	2611063	1290487	3881164	2629517
52.5	13220294	34597	3470957	1388560	4528602	2982170
53.5	13902238	74637	4484063	1492205	4988286	3110189
54.5	13723268	153363	5625994	1601528	5276038	3044421
55.5	12938761	300551	6853953	1716714	5452495	2865119
56.5	11854732	561702	8110520	1838110	5591266	2660832
57.5	10727964	999943	9331088	1966323	5756329	2491375
58.5	9727565	1692442	10453223	2102322	5993888	2371229
59.5	8941842	2717654	11425548	2247530	6333144	2282212
60.5	8403494	4131948	12213952	2403892	6788322	2204650
61.5	8114358	5939854	12803990	2573893	7358024	2143395
62.5	8062056	8069094	13199576	2760523	8022812	2131006
63.5	8227918	10365033	13419056	2967166	8744793	2200796
64.5	8588153	12613951	13490121	3197402	9472407	2348207
65.5	9110889	14591227	13444857	3454706	10150420	2524666
66.5	9751697	16116683	13315767	3742045	10731548	2669131
67.5	10450480	17094855	13133089	4061361	11184946	2738722
68.5	11132526	17526150	12923338	4412984	11498749	2718780
69.5	11715577	17489646	12708809	4795002	11677259	2617487
70.5	12122512	17109835	12507707	5202698	11735688	2454707
71.5	12296388	16522261	12334602	5628169	11695355	2252400
72.5	12212621	15848284	12201003	6060282	11580548	2030422
73.5	11883619	15182100	12115895	6485092	11416676	1807528
74.5	11354199	14587963	12086161	6886774	11228774	1604368
75.5	10689867	14103527	12116861	7249040	11039824	1444495
76.5	9962584	13745560	12211342	7556841	10869082	1349953
77.5	9238576	13515615	12371184	7798073	10730862	1331468
78.5	8570907	13404563	12595998	7964972	10634110	1381591
79.5	7997154	13395780	12883087	8054923	10582736	1479862
80.5	7540893	13467253	13227012	8070532	10576422	1604069
81.5	7215167	13593042	13619108	8019003	10611580	1736650
82.5	7026359	13744462	14047050	7910984	10682214	1865129
83.5	6977475	13891269	14494561	7759143	10780612	1980377
84.5	7070345	14002994	14941414	7576743	10897874	2075088
85.5	7306635	14050422	15363842	7376431	11024332	2143148
86.5	7687636	14007183	15735483	7169352	11149914	2179902
87.5	8212923	13851338	16028886	6964631	11264444	2183119
88.5	8877973	13566868	16217536	6769172	11357887	2154493
89.5	9671024	13144965	16278205	6587711	11420476	2101341
90.5	10569646	12584994	16193352	6423025	11442754	2037827
91.5	11537867	11894981	15953184	6276227	11415565	1984263
92.5	12524933	11091455	15557033	6147082	11330126	1962465
93.5	13466824	10198492	15013755	6034323	11178349	1986802
94.5	14291213	9245916	14341035	5935923	10953522	2055636
95.5	14925716	8266759	13563683	5849334	10651373	2150533
96.5	15308103	7294277	12711205	5771690	10271319	2244097
97.5	15396226	6358968	11815024	5699972	9817548	2309902
98.5	15175080	5486078	10905790	5631145	9299523	2329192
99.5	14659102	4693981	10011141	5562271	8731624	2293460
100.5	13889097	3993626	9154141	5490611	8131869	2204012
101.5	12924798	3388985	8352476	5413697	7519989	2069755
102.5	11835116	2878256	7618349	5329410	6915283	1904198
103.5	10688496	2455467	6958919	5236024	6334726	1722419
104.5	9545277	2112143	6377092	5132257	5791692	1538561
105.5	8453049	1838777	5872468	5017296	5295397	1364103
106.5	7445040	1625974	5442302	4890812	4851032	1206961
107.5	6540904	1465240	5082359	4752959	4460365	1071288
108.5	5748990	1349461	4787616	4604356	4122606	957852
109.5	5069227	1273149	4552793	4446051	3835305	864822
110.5	4495971	1232542	4372712	4279470	3595174	788791
111.5	4020425	1225642	4242518	4106350	3398734	725805
112.5	3632500	1252231	4157780	3928660	3242793	672175
113.5	3322093	1313906	4114508	3748517	3124756	624954
114.5	3079909	1414152	4109107	3568097	3042816	582152
115.5	2897901	1558414	4138289	3389552	2996039	542831
116.5	2769474	1754160	4198967	3214933	2984383	507281
117.5	2689523	2010838	4288137	3046123	3008655	477490
118.5	2654379	2339638	4402765	2884792	3070393	457961
119.5	2661694	2752894	4539693	2732362	3171661	456429
120.5	2710308	3262994	4695567	2589991	3314715	483042
121.5	2800081	3880618	4866796	2458575	3501517	546767
122.5	2931698	4612261	5049554	2338760	3733068	651435
123.5	3106436	5457137	5239813	2230965	4008588	795195
124.5	3325878	6403804	5433420	2135415	4324629	972220
125.5	3591544	7427174	5626196	2052171	4674271	1173753
126.5	3904452	8486809	5814060	1981168	5046623	1388206
127.5	4264595	9527459	5993165	1922249	5426867	1601270
128.5	4670347	10482587	6160022	1875191	5797037	1796674
129.5	5117862	11280996	6311616	1839730	6137551	1957812
130.5	5600521	11855831	6445490	1815580	6429356	2070040
131.5	6108516	12154371	6559800	1802444	6656282	2123246
132.5	6628694	12146489	6653330	1800020	6807133	2114147
133.5	7144754	11829774	6725479	1807999	6877002	2047751
134.5	7637864	11230007	6776205	1826056	6867533	1937555
135.5	8087713	10396890	6805955	1853840	6786100	1804152
136.5	8473945	9396125	6815572	1890959	6644150	1671918
137.5	8777811	8299750	6806196	1936955	6455178	1563506
138.5	8983849	7176845	6779165	1991287	6232787	1492996
139.5	9081342	6086293	6735917	2053306	5989215	1461153
140.5	9065332	5072499	6677910	2122240	5734495	1456913
141.5	8937045	4164128	6606551	2197173	5476224	1464260
142.5	8703659	3375276	6523147	2277038	5219780	1469073
143.5	8377467	2708184	6428865	2360617	4968783	1462412
144.5	7974594	2156579	6324717	2446546	4725609	1440691
145.5	7513460	1708923	6211554	2533337	4491819	1404397
146.5	7013208	1351151	6090074	2619407	4268460	1356527
147.5	6492304	1068686	5960846	2703116	4056238	1301229
148.5	5967423	847765	5824330	2782823	3855585	1242766
149.5	5452706	676167	5680917	2856935	3666681	1184831
150.5	4959385	543509	5530961	2923969	3489456	1130148
151.5	4495723	441258	5374812	2982606	3323600	1080336
152.5	4067216	362573	5212855	3031745	3168597	1035978
153.5	3676938	302077	5045537	3070545	3023774	996827
154.5	3325991	255606	4873388	3098453	2888360	962089
155.5	3013961	219976	4697036	3115225	2761550	930703
156.5	2739352	192772	4517219	3120923	2642566	901573
157.5	2499964	172183	4334779	3115902	2530707	873723
158.5	2293209	156864	4150652	3100786	2425378	846383
159.5	2116350	145828	3965853	3076429	2326115	819012
160.5	1966682	138369	3781450	3043870	2232593	791286
161.5	1841655	134003	3598538	3004285	2144620	763068
162.5	1738956	132421	3418208	2958938	2062131	734361
163.5	1656557	133467	3241514	2909130	1985167	705271
164.5	1592738	137112	3069451	2856157	1913864	675973
165.5	1546093	143449	2902922	2801273	1848434	646673
166.5	1515530	152689	2742725	2745659	1789151	617595
167.5	1500256	165159	2589534	2690402	1736338	588962
168.5	1499770	181317	2443889	2636475	1690363	560987
169.5	1513837	201753	2306198	2584734	1651631	533875
170.5	1542481	227210	2176736	2535910	1620584	507832
171.5	1585956	258589	2055654	2490612	1597703	483078
172.5	1644724	296972	1942986	2449334	1583504	459873
173.5	1719425	343624	1838668	2412458	1578544	438554
174.5	1810832	399999	1742546	2380267	1583411	419572
175.5	1919803	467740	1654396	2352950	1598722	403544
176.5	2047203	548660	1573940	2330615	1625105	391287
177.5	2193819	644714	1500856	2313293	1663170	383824
178.5	2360237	757950	1434792	2300949	1713482	382330
179.5	2546703	890444	1375382	2293483	1776503	387994
180.5	2752953	1044211	1322251	2290742	1852539	401805
181.5	2978021	1221102	1275023	2292517	1941666	424338
182.5	3220035	1422681	1233332	2298548	2043649	455620
183.5	3476017	1650100	1196821	2308528	2157866	495114
184.5	3741707	1903960	1165153	2322099	2283230	541803
185.5	4011441	2184190	1138003	2338859	2418123	594305
186.5	4278120	2489934	1115072	2358361	2560372	650981
187.5	4533297	2819469	1096077	2380110	2707238	710043
188.5	4767414	3170148	1080757	2403573	2855473	769652
189.5	4970216	3538389	1068870	2428177	3001413	828043
190.5	5131324	3919700	1060195	2453315	3141133	883668
191.5	5240945	4308750	1054529	2478353	3270644	935354
192.5	5290675	4699479	1051687	2502635	3386119	982444
193.5	5274290	5085239	1051500	2525494	3484131	1024894
194.5	5188453	5458974	1053816	2546262	3561876	1063272
195.5	5033207	5813408	1058498	2564282	3617349	1098636
196.5	4812194	6141266	1065421	2578917	3649450	1132268
197.5	4532531	6435488	1074477	2589569	3658016	1165310
198.5	4204336	6689452	1085567	2595687	3643761	1198377
199.5	3839967	6897189	1098607	2596782	3608136	1231266
200.5	3453038	7053591	1113523	2592439	3553148	1262862
201.5	3057367	7154592	1130250	2582324	3481133	1291265
202.5	2665957	7197331	1148737	2566199	3394556	1314085
203.5	2290154	7180281	1168938	2543919	3295823	1328827
204.5	1939045	7103335	1190818	2515444	3187160	1333254
205.5	1619151	6967849	1214348	2480835	3070546	1325668
206.5	1334399	6776628	1239505	2440251	2947696	1305082
207.5	1086329	6533860	1266271	2393948	2820102	1271284
208.5	874475	6244986	1294631	2342268	2689090	1224814
209.5	696831	5916516	1324571	2285628	2555886	1166872
210.5	550343	5555795	1356075	2224514	2421682	1099203
211.5	431361	5170732	1389126	2159463	2287671	1023953
212.5	336021	4769498	1423698	2091051	2155067	943538
213.5	260531	4360220	1459758	2019877	2025096	860529
214.5	201373	3950686	1497260	1946553	1898968	777550
215.5	155414	3548077	1536144	1871689	1777831	697210
216.5	119964	3158741	1576329	1795878	1662728	622051
217.5	92771	2788027	1617715	1719690	1554551	554491
218.5	71995	2440179	1660173	1643661	1454002	496737
219.5	56163	2118300	1703547	1568284	1361573	450593
220.5	44114	1824370	1747646	1494007	1277534	417155
221.5	34944	1559326	1792244	1421227	1201935	396458
222.5	27957	1323177	1837079	1350287	1134625	387322
223.5	22626	1115152	1881845	1281479	1075276	387593
224.5	18547	933862	1926196	1215042	1023412	394706
225.5	15419	777461	1969746	1151164	978447	406235
226.5	13015	643804	2012064	1089986	939717	420203
227.5	11165	530585	2052683	1031606	906510	435155
228.5	9743	435457	2091102	976082	878096	450088
229.5	8655	356120	2126787	923435	853749	464336
230.5	7830	290399	2159184	873657	832767	477471
231.5	7217	236282	2187724	826712	814484	489211
232.5	6779	191958	2211833	782543	798278	499373
233.5	6489	155819	2230948	741073	783582	507825
234.5	6329	126468	2244525	702212	769883	514469
235.5	6288	102704	2252054	665858	756726	519227
236.5	6362	83512	2253078	631900	743713	522034
237.5	6550	68039	2247200	600225	730503	522838
238.5	6858	55578	2234104	570712	716813	521599
239.5	7297	45548	2213563	543242	702413	518296
240.5	7881	37473	2185452	517696	687126	512925
241.5	8633	30969	2149757	493957	670829	505506
242.5	9580	25723	2106578	471909	653448	496080
243.5	10756	21485	2056138	451442	634955	484717
244.5	12206	18054	1998773	432449	615371	471510
245.5	13981	15270	1934938	414828	594754	456578
246.5	16144	13005	1865188	398480	573204	440065
247.5	18769	11157	1790177	383316	550855	422135
248.5	21944	9644	1710634	369247	527867	402969
249.5	25767	8401	1627353	356192	504428	382763
250.5	30350	7378	1541173	344074	480744	361722
251.5	35820	6533	1452954	332822	457032	340056
252.5	42310	5833	1363562	322368	433518	317974
253.5	49967	5253	1273847	312651	410429	295684
254.5	58939	4770	1184625	303611	387986	273386
255.5	69373	4368	1096663	295196	366400	251271
256.5	81413	4034	1010662	287354	345865	229522
257.5	95184	3756	927247	280040	326557	208312
258.5	110793	3526	846962	273210	308623	187813
259.5	128312	3337	770260	266824	292183	168198
260.5	147774	3183	697501	260846	277326	149654
261.5	169166	3059	628958	255241	264106	132399
262.5	192422	2961	564815	249979	252544	116700
263.5	217420	2887	505171	245029	242627	102894
264.5	243980	2834	450055	240366	234309	91404
265.5	271871	2800	399425	235964	227515	82709
266.5	300814	2783	353182	231802	222145	77229
267.5	330492	2783	311179	227859	218078	75140
268.5	360562	2797	273228	224115	215176	76208
269.5	390671	2827	239113	220554	213291	79832
270.5	420466	2870	208596	217161	212273	85260
271.5	449613	2926	181425	213920	211971	91792
272.5	477807	2996	157339	210819	212240	98879
273.5	504784	3079	136080	207847	212947	106124
274.5	530329	3174	117390	204993	213971	113257
275.5	554282	3281	101024	202248	215209	120101
276.5	576542	3401	86743	199605	216573	126545
277.5	597061	3534	74324	197056	217994	132528
278.5	615847	3678	63561	194594	219420	138024
279.5	632956	3834	54259	192216	220816	143032
280.5	648484	4002	46244	189916	222161	147572
281.5	662561	4181	39355	187690	223447	151676
282.5	675343	4371	33449	185536	224675	155385
283.5	687001	4570	28398	183451	225855	158748
284.5	697715	4779	24085	181434	227003	161814
285.5	707669	4997	20411	179482	228140	164636
286.5	717039	5221	17286	177596	229286	167263
287.5	725990	5452	14632	175775	230462	169743
288.5	734673	5688	12381	174019	231690	172117
289.5	743216	5926	10475	172329	232987	174423
290.5	751726	6166	8862	170704	234364	176692
291.5	760279	6405	7498	169146	235832	178947
292.5	768923	6642	6345	167657	237392	181204
293.5	777674	6873	5372	166237	239039	183469
294.5	786510	7097	4551	164887	240761	185740
295.5	795376	7311	3858	163610	242539	188007
296.5	804175	7512	3273	162406	244342	190247
297.5	812771	7699	2780	161278	246132	192430
298.5	820990	7868	2364	160227	247862	194513
299.5	828613	8018	2013	159255	249475	196443
300.5	835387	8145	1716	158364	250903	198160
301.5	841019	8248	1465	157554	252072	199592
302.5	845184	8325	1253	156828	252897	200660
303.5	847531	8374	1074	156186	253291	201277
304.5	847693	8394	922	155631	253160	201353
305.5	845294	8383	794	155163	252408	200796
306.5	839963	8342	685	154783	250943	199515
307.5	831355	8269	592	154492	248677	197426
308.5	819158	8165	513	154291	245532	194454
309.5	803120	8031	446	154181	241444	190538
310.5	783063	7867	389	154161	236370	185637
311.5	758902	7674	340	154231	230287	179734
312.5	730658	7455	298	154392	223201	172839
313.5	698473	7212	262	154642	215147	164994
314.5	662612	6946	231	154981	206193	156274
315.5	623466	6661	205	155408	196435	146788
316.5	581546	6359	182	155922	186002	136675
317.5	537464	6043	163	156520	175047	126107
318.5	491916	5717	146	157200	163745	115281
319.5	445655	5383	131	157961	152283	104415
320.5	399455	5046	118	158798	140854	93740
321.5	354080	4707	107	159709	129651	83499
322.5	310250	4370	98	160689	118852	73932
323.5	268608	4037	90	161734	108617	65277
324.5	229697	3712	82	162840	99083	57751
325.5	193937	3396	76	164001	90353	51531
326.5	161617	3092	71	165211	82497	46727
327.5	132891	2801	66	166462	75555	43343
328.5	107786	2524	62	167749	69530	41258
329.5	86213	2264	58	169064	64400	40240
330.5	67987	2020	55	170398	60115	40007
331.5	52847	1793	52	171742	56609	40284
332.5	40485	1583	50	173087	53801	40848
333.5	30561	1390	48	174423	51606	41540
334.5	22729	1215	47	175739	49932	42258
335.5	16654	1056	45	177024	48695	42945
336.5	12021	913	44	178266	47811	43570
337.5	8547	786	44	179455	47208	44124
338.5	5986	672	43	180576	46819	44606
339.5	4129	572	43	181618	46591	45018
340.5	2806	484	43	182568	46475	45368
341.5	1879	408	43	183412	46435	45661
342.5	1239	341	43	184138	46441	45900
343.5	806	284	44	184732	46467	46089
344.5	516	236	45	185183	46495	46229
345.5	326	194	46	185476	46510	46322
346.5	203	159	47	185600	46502	46366
347.5	125	130	49	185544	46462	46361
348.5	75	105	51	185296	46382	46305
349.5	45	85	53	184847	46258	46196
350.5	27	68	56	184187	46084	46034
351.5	15	54	59	183308	45859	45816
352.5	9	43	63	182204	45580	45541
353.5	5	34	67	180868	45244	45208
354.5	3	27	72	179297	44850	44816
355.5	2	21	77	177488	44397	44364
356.5	0	16	83	175439	43885	43851
357.5	0	13	90	173152	43314	43279
358.5	0	10	98	170628	42684	42648
359.5	0	7	107	167872	41997	41958
360.5	0	6	117	164889	41253	41212
361.5	0	4	128	161686	40455	40410
362.5	0	3	141	158272	39604	39556
363.5	0	2	156	154658	38704	38651
364.5	0	2	172	150856	37758	37700
365.5	0	1	191	146879	36768	36704
366.5	0	1	213	142742	35739	35668
367.5	0	0	237	138461	34675	34596
368.5	0	0	265	134052	33580	33491
369.5	0	0	297	129534	32458	32359
370.5	0	0	333	124923	31314	31203
371.5	0	0	374	120240	30153	30029
372.5	0	0	420	115502	28981	28841
373.5	0	0	474	110730	27801	27643
374.5	0	0	534	105940	26619	26441
375.5	0	0	603	101154	25439	25239
376.5	0	0	681	96387	24267	24041
377.5	0	0	769	91658	23107	22851
378.5	0	0	870	86984	21964	21674
379.5	0	0	984	82380	20841	20514
380.5	0	0	1113	77861	19743	19374
381.5	0	0	1260	73439	18675	18257
382.5	0	0	1425	69129	17639	17167
383.5	0	0	1612	64940	16638	16105
384.5	0	0	1823	60883	15677	15075
385.5	0	0	2061	56965	14756	14078
386.5	0	0	2328	53194	13880	13116
387.5	0	0	2628	49575	13051	12191
388.5	0	0	2964	46113	12269	11303
389.5	0	0	3340	42810	11538	10454
390.5	0	0	3761	39668	10857	9645
391.5	0	0	4229	36689	10229	8876
392.5	0	0	4750	33871	9655	8149
393.5	0	0	5328	31212	9135	7465
394.5	0	0	5968	28712	8670	6827
395.5	0	0	6674	26366	8260	6237
396.5	0	0	7453	24171	7906	5699
397.5	0	0	8308	22122	7607	5219
398.5	0	0	9245	20214	7365	4805
399.5	0	0	10270	18441	7178	4467
400.5	0	0	11386	16799	7046	4216
401.5	0	0	12598	15281	6970	4061
402.5	0	0	13911	13880	6948	4011
403.5	0	0	15329	12591	6980	4068
404.5	0	0	16855	11406	7065	4228
405.5	0	0	18492	10321	7203	4481
406.5	0	0	20241	9327	7392	4814
407.5	0	0	22104	8420	7631	5217
408.5	0	0	24081	7594	7919	5677
409.5	0	0	26171	6842	8253	6186
410.5	0	0	28371	6159	8633	6738
411.5	0	0	30679	5540	9055	7325
412.5	0	0	33089	4979	9517	7945
413.5	0	0	35596	4472	10017	8591
414.5	0	0	38191	4015	10551	9262
415.5	0	0	40866	3602	11117	9952
416.5	0	0	43608	3231	11710	10660
417.5	0	0	46407	2897	12326	11381
418.5	0	0	49248	2597	12961	12111
419.5	0	0	52116	2328	13611	12847
420.5	0	0	54994	2086	14270	13583
421.5	0	0	57864	1870	14934	14317
422.5	0	0	60709	1676	15596	15043
423.5	0	0	63507	1503	16253	15756
424.5	0	0	66240	1349	16897	16451
425.5	0	0	68886	1210	17524	17123
426.5	0	0	71424	1087	18128	17767
427.5	0	0	73834	977	18703	18379
428.5	0	0	76096	878	19244	18952
429.5	0	0	78190	790	19745	19482
430.5	0	0	80097	712	20202	19966
431.5	0	0	81800	642	20610	20397
432.5	0	0	83283	580	20966	20773
433.5	0	0	84532	524	21264	21090
434.5	0	0	85534	475	21502	21344
435.5	0	0	86281	430	21678	21535
436.5	0	0	86764	391	21789	21659
437.5	0	0	86978	355	21833	21715
438.5	0	0	86920	324	21811	21703
439.5	0	0	86591	296	21722	21623
440.5	0	0	85993	270	21566	21476
441.5	0	0	85132	248	21345	21262
442.5	0	0	84014	227	21060	20985
443.5	0	0	82651	209	20715	20645
444.5	0	0	81054	193	20312	20247
445.5	0	0	79238	178	19854	19795
446.5	0	0	77219	165	19346	19291
447.5	0	0	75014	154	18792	18741
448.5	0	0	72643	143	18196	18149
449.5	0	0	70125	133	17565	17520
450.5	0	0	67482	125	16902	16860
451.5	0	0	64734	117	16213	16174
452.5	0	0	61902	110	15503	15466
453.5	0	0	59009	104	14778	14744
454.5	0	0	56074	98	14043	14010
455.5	0	0	53119	93	13303	13272
456.5	0	0	50161	89	12562	12533
457.5	0	0	47220	85	11826	11798
458.5	0	0	44313	81	11099	11072
459.5	0	0	41455	78	10383	10357
460.5	0	0	38661	75	9684	9659
461.5	0	0	35944	72	9004	8980
462.5	0	0	33313	70	8346	8323
463.5	0	0	30780	67	7712	7689
464.5	0	0	28352	65	7104	7082
465.5	0	0	26034	64	6525	6503
466.5	0	0	23833	62	5974	5953
467.5	0	0	21751	61	5453	5433
468.5	0	0	19790	60	4963	4943
469.5	0	0	17951	59	4503	4483
470.5	0	0	16234	58	4073	4054
471.5	0	0	14636	58	3673	3654
472.5	0	0	13156	57	3303	3284
473.5	0	0	11789	57	2962	2943
474.5	0	0	10533	57	2647	2629
475.5	0	0	9383	56	2360	2341
476.5	0	0	8333	56	2097	2079
477.5	0	0	7379	57	1859	1840
478.5	0	0	6514	57	1643	1624
479.5	0	0	5734	57	1448	1429
480.5	0	0	5032	58	1273	1253
481.5	0	0	4404	58	1116	1096
482.5	0	0	3842	59	975	956
483.5	0	0	3343	60	851	831
484.5	0	0	2900	61	740	720
485.5	0	0	2508	62	642	622
486.5	0	0	2163	63	556	536
487.5	0	0	1860	64	481	460
488.5	0	0	1595	65	415	394
489.5	0	0	1364	67	358	336
490.5	0	0	1163	69	308	286
491.5	0	0	989	70	265	242
492.5	0	0	839	72	228	204
493.5	0	0	709	74	196	172
494.5	0	0	598	76	169	144
495.5	0	0	503	79	145	121
496.5	0	0	421	81	126	100
497.5	0	0	352	84	109	83
498.5	0	0	294	86	95	69
499.5	0	0	244	89	83	58
500.5	0	0	203	92	74	48
501.5	0	0	168	96	66	41
502.5	0	0	138	99	59	35
503.5	0	0	114	103	54	31
504.5	0	0	93	107	50	29
505.5	0	0	76	111	47	28
506.5	0	0	62	115	44	28
507.5	0	0	51	119	43	28
508.5	0	0	41	124	41	29
509.5	0	0	33	129	41	31
510.5	0	0	27	134	40	32
511.5	0	0	22	140	40	34
512.5	0	0	17	146	41	35
513.5	0	0	14	152	41	37
514.5	0	0	11	158	42	39
515.5	0	0	9	165	43	40
516.5	0	0	7	172	45	42
517.5	0	0	6	179	46	44
518.5	0	0	4	187	48	46
519.5	0	0	4	195	50	48
520.5	0	0	3	203	51	51
521.5	0	0	2	212	54	53
522.5	0	0	2	221	56	55
523.5	0	0	1	231	58	58
524.5	0	0	1	241	60	60
525.5	0	0	0	251	63	63
526.5	0	0	0	262	66	66
527.5	0	0	0	274	69	68
528.5	0	0	0	286	72	71
529.5	0	0	0	298	75	75
530.5	0	0	0	312	78	78
531.5	0	0	0	325	81	81
532.5	0	0	0	339	85	85
533.5	0	0	0	354	89	89
534.5	0	0	0	370	92	92
535.5	0	0	0	386	97	96
536.5	0	0	0	403	101	101
537.5	0	0	0	420	105	105
538.5	0	0	0	438	110	109
539.5	0	0	0	457	114	114
540.5	0	0	0	477	119	119
541.5	0	0	0	497	125	124
542.5	0	1	0	518	130	129
543.5	1	2	0	540	136	135
544.5	2	2	0	563	142	140
545.5	2	3	0	587	148	146
546.5	3	4	0	612	155	152
547.5	4	6	0	637	162	159
548.5	5	8	0	664	169	165
549.5	6	10	0	691	177	171
550.5	8	14	0	720	185	178
551.5	10	19	0	749	194	185
552.5	12	25	0	779	204	192
553.5	15	33	0	811	215	199
554.5	20	44	0	844	227	206
555.5	25	58	0	877	240	213
556.5	31	76	0	912	255	220
557.5	39	100	0	948	272	226
558.5	48	130	0	986	291	233
559.5	59	169	0	1024	313	240
560.5	74	218	0	1064	339	246
561.5	91	280	0	1105	369	252
562.5	111	358	0	1147	404	259
563.5	136	455	0	1190	445	266
564.5	166	576	0	1235	494	275
565.5	202	726	0	1281	552	287
566.5	244	909	0	1329	621	304
567.5	295	1134	0	1378	702	329
568.5	354	1407	0	1428	797	365
569.5	425	1737	0	1480	910	416
570.5	507	2134	0	1533	1043	483
571.5	603	2607	0	1588	1200	572
572.5	715	3169	0	1644	1382	684
573.5	845	3832	0	1701	1595	823
574.5	996	4610	0	1760	1841	991
575.5	1168	5516	0	1821	2126	1191
576.5	1366	6564	0	1883	2453	1427
577.5	1592	7771	0	1947	2827	1701
578.5	1849	9150	0	2012	3253	2018
579.5	2140	10716	0	2078	3734	2380
580.5	2468	12482	0	2147	4274	2790
581.5	2836	14460	0	2217	4878	3251
582.5	3249	16660	0	2288	5549	3766
583.5	3708	19090	0	2361	6290	4335
584.5	4218	21754	0	2435	7102	4960
585.5	4782	24653	0	2511	7986	5641
586.5	5402	27784	0	2589	8944	6376
587.5	6082	31139	0	2668	9972	7165
588.5	6824	34706	0	2749	11070	8002
589.5	7631	38465	0	2831	12232	8885
590.5	8504	42394	0	2915	13453	9807
591.5	9444	46462	0	3000	14727	10760
592.5	10453	50635	0	3087	16044	11737
593.5	11531	54873	0	3175	17395	12727
594.5	12676	59131	0	3265	18768	13720
595.5	13889	63361	0	3356	20151	14704
596.5	15166	67509	0	3448	21531	15666
597.5	16505	71523	0	3542	22893	16594
598.5	17902	75346	0	3637	24221	17474
599.5	19353	78925	0	3734	25503	18294
600.5	20851	82204	0	3831	26722	19041
601.5	22390	85134	0	3931	27864	19704
602.5	23963	87668	0	4031	28915	20273
603.5	25561	89764	0	4132	29864	20737
604.5	27175	91388	0	4235	30700	21092
605.5	28796	92512	0	4338	31412	21330
606.5	30414	93117	0	4443	31994	21450
607.5	32016	93193	0	4549	32440	21450
608.5	33593	92739	0	4655	32747	21333
609.5	35131	91761	0	4763	32914	21102
610.5	36621	90278	0	4871	32942	20765
611.5	38049	88313	0	4980	32835	20329
612.5	39404	85900	0	5090	32598	19805
613.5	40675	83077	0	5200	32238	19205
614.5	41852	79891	0	5311	31764	18544
615.5	42924	76391	0	5423	31184	17836
616.5	43881	72629	0	5535	30511	17096
617.5	44717	68661	0	5647	29756	16340
618.5	45422	64542	0	5760	28931	15583
619.5	45991	60326	0	5873	28048	14839
620.5	46419	56067	0	5986	27118	14120
621.5	46702	51814	0	6099	26154	13438
622.5	46839	47612	0	6212	25166	12800
623.5	46827	43505	0	6325	24164	12213
624.5	46668	39528	0	6438	23158	11678
625.5	46363	35712	0	6551	22156	11196
626.5	45916	32083	0	6663	21166	10763
627.5	45332	28661	0	6775	20192	10374
628.5	44615	25460	0	6886	19240	10022
629.5	43773	22490	0	6997	18315	9700
630.5	42814	19756	0	7107	17419	9399
631.5	41747	17257	0	7217	16555	9112
632.5	40581	14990	0	7325	15724	8833
633.5	39327	12948	0	7433	14927	8555
634.5	37994	11122	0	7540	14164	8275
635.5	36594	9501	0	7645	13435	7989
636.5	35139	8071	0	7750	12740	7696
637.5	33639	6818	0	7853	12077	7395
638.5	32106	5728	0	7955	11447	7087
639.5	30550	4785	0	8055	10847	6772
640.5	28981	3976	0	8154	10278	6453
641.5	27411	3285	0	8251	9737	6131
642.5	25848	2700	0	8346	9224	5808
643.5	24302	2207	0	8440	8737	5487
644.5	22780	1794	0	8532	8276	5172
645.5	21290	1450	0	8622	7840	4863
646.5	19839	1166	0	8710	7429	4565
647.5	18432	932	0	8795	7040	4279
648.5	17074	741	0	8879	6674	4008
649.5	15770	586	0	8960	6329	3754
650.5	14523	461	0	9039	6006	3519
651.5	13336	361	0	9116	5703	3304
652.5	12210	281	0	9190	5420	3111
653.5	11147	217	0	9262	5157	2940
654.5	10147	167	0	9331	4911	2792
655.5	9210	128	0	9397	4684	2668
656.5	8336	98	0	9461	4473	2565
657.5	7523	74	0	9522	4280	2483
658.5	6770	56	0	9580	4101	2421
659.5	6075	42	0	9635	3938	2375
660.5	5435	31	0	9687	3788	2345
661.5	4850	23	0	9736	3652	2327
662.5	4315	17	0	9782	3529	2319
663.5	3828	13	0	9825	3417	2318
664.5	3387	9	0	9865	3315	2324
665.5	2989	7	0	9902	3224	2335
666.5	2629	5	0	9936	3143	2348
667.5	2307	3	0	9967	3069	2362
668.5	2018	2	0	9994	3004	2378
669.5	1761	2	0	10018	2945	2394
670.5	1532	1	0	10039	2893	2409
671.5	1330	0	0	10056	2847	2424
672.5	1151	0	0	10071	2806	2437
673.5	993	0	0	10082	2769	2449
674.5	855	0	0	10089	2736	2459
675.5	734	0	0	10094	2707	2468
676.5	628	0	0	10095	2681	2476
677.5	536	0	0	10093	2657	2482
678.5	457	0	0	10087	2636	2486
679.5	388	0	0	10079	2617	2489
680.5	328	0	0	10067	2599	2491
681.5	277	0	0	10052	2582	2491
682.5	234	0	0	10033	2567	2489
683.5	196	0	0	10012	2552	2487
684.5	164	0	0	9987	2538	2483
685.5	137	0	0	9959	2524	2478
686.5	115	0	0	9928	2511	2473
687.5	95	0	0	9894	2497	2466
688.5	79	0	0	9857	2484	2458
689.5	65	0	0	9817	2471	2449
690.5	54	0	0	9774	2457	2439
691.5	44	0	0	9728	2443	2428
692.5	36	0	0	9679	2429	2417
693.5	30	0	0	9628	2414	2404
694.5	24	0	0	9574	2399	2391
695.5	20	0	0	9517	2384	2378
696.5	16	0	0	9457	2368	2363
697.5	13	0	0	9395	2352	2348
698.5	11	0	0	9330	2335	2332
699.5	8	0	0	9263	2318	2315
700.5	7	0	0	9194	2300	2298
701.5	5	0	0	9122	2282	2280
702.5	4	0	0	9048	2263	2262
703.5	4	0	0	8972	2244	2243
704.5	3	0	0	8894	2224	2223
705.5	2	0	0	8814	2204	2203
706.5	2	0	0	8732	2183	2183
707.5	1	0	0	8648	2162	2162
708.5	1	0	0	8562	2141	2140
709.5	0	0	0	8475	2119	2119
710.5	0	0	0	8386	2097	2096
711.5	0	0	0	8295	2074	2074
712.5	0	0	0	8203	2051	2051
713.5	0	0	0	8109	2027	2027
714.5	0	0	0	8014	2004	2004
715.5	0	0	0	7918	1980	1979
716.5	0	0	0	7821	1955	1955
717.5	0	0	0	7722	1931	1931
718.5	0	0	0	7623	1906	1906
719.5	0	0	0	7522	1881	1881
720.5	0	0	0	7421	1855	1855
721.5	0	0	0	7319	1830	1830
722.5	0	0	0	7216	1804	1804
723.5	0	0	0	7113	1778	1778
724.5	0	0	0	7009	1752	1752
725.5	0	0	0	6904	1726	1726
726.5	0	0	0	6800	1700	1700
727.5	0	0	0	6694	1674	1674
728.5	0	0	0	6589	1647	1647
729.5	0	0	0	6483	1621	1621
730.5	0	0	0	6377	1594	1594
731.5	0	0	0	6272	1568	1568
732.5	0	0	0	6166	1541	1541
733.5	0	0	0	6060	1515	1515
734.5	0	0	0	5954	1489	1489
735.5	0	0	0	5849	1462	1462
736.5	0	0	0	5743	1436	1436
737.5	0	0	0	5638	1410	1410
738.5	0	0	0	5534	1383	1383
739.5	0	0	0	5430	1357	1357
740.5	0	0	0	5326	1331	1331
741.5	0	0	0	5223	1306	1306
742.5	0	0	0	5120	1280	1280
743.5	0	0	0	5018	1255	1255
744.5	0	0	0	4917	1229	1229
745.5	0	0	0	4816	1204	1204
746.5	0	0	0	4716	1179	1179
747.5	0	0	0	4617	1154	1154
748.5	0	0	0	4519	1130	1130
749.5	0	0	0	4422	1105	1105
750.5	0	0	0	4325	1081	1081
751.5	0	0	0	4230	1058	1058
752.5	0	0	0	4136	1034	1034
753.5	0	0	0	4042	1011	1011
754.5	0	0	0	3950	987	987
755.5	0	0	0	3859	965	965
756.5	0	0	0	3768	942	942
757.5	0	0	0	3679	920	920
758.5	0	0	0	3591	898	898
759.5	0	0	0	3505	876	876
760.5	0	0	0	3419	855	855
761.5	0	0	0	3335	834	834
762.5	0	0	0	3252	813	813
763.5	0	0	0	3170	792	792
764.5	0	0	0	3089	772	772
765.5	0	0	0	3010	752	752
766.5	0	0	0	2932	733	733
767.5	0	0	0	2855	714	714
768.5	0	0	0	2779	695	695
769.5	0	0	0	2705	676	676
770.5	0	0	0	2632	658	658
771.5	0	0	0	2561	640	640
772.5	0	0	0	2490	623	623
773.5	0	0	0	2421	605	605
774.5	0	0	0	2354	588	588
775.5	0	0	0	2287	572	572
776.5	0	0	0	2222	556	556
777.5	0	0	0	2159	540	540
778.5	0	0	0	2096	524	524
779.5	0	0	0	2035	509	509
780.5	0	0	0	1975	494	494
781.5	0	0	0	1917	479	479
782.5	0	0	0	1859	465	465
783.5	0	0	0	1803	451	451
784.5	0	0	0	1749	437	437
785.5	0	0	0	1695	424	424
786.5	0	0	0	1643	411	411
787.5	0	0	0	1592	398	398
788.5	0	0	0	1542	385	385
789.5	0	0	0	1493	373	373
790.5	0	0	0	1446	361	361
791.5	0	0	0	1399	350	350
792.5	0	0	0	1354	339	339
793.5	0	0	0	1310	328	328
794.5	0	0	0	1267	317	317
795.5	0	0	0	1226	306	306
796.5	0	0	0	1185	296	296
797.5	0	0	0	1145	286	286
798.5	0	0	0	1107	277	277
799.5	0	0	0	1069	267	267
800.5	0	0	0	1033	258	258
801.5	0	0	0	997	249	249
802.5	0	0	0	963	241	241
803.5	0	0	0	929	232	232
804.5	0	0	0	897	224	224
805.5	0	0	0	865	216	216
806.5	0	0	0	835	209	209
807.5	0	0	0	805	201	201
808.5	0	0	0	776	194	194
809.5	0	0	0	748	187	187
810.5	0	0	0	721	180	180
811.5	0	0	0	694	174	174
812.5	0	0	0	669	167	167
813.5	0	0	0	644	161	161
814.5	0	0	0	620	155	155
815.5	0	0	0	597	149	149
816.5	0	0	0	574	144	144
817.5	0	0	0	553	138	138
818.5	0	0	0	531	133	133
819.5	0	0	0	511	128	128
820.5	0	0	0	491	123	123
821.5	0	0	0	472	118	118
822.5	0	0	0	454	113	113
823.5	0	0	0	436	109	109
824.5	0	0	0	419	105	105
825.5	0	0	0	402	101	101
826.5	0	0	0	386	97	97
827.5	0	0	0	371	93	93
828.5	0	0	0	356	89	89
829.5	0	0	0	342	85	85
830.5	0	0	0	328	82	82
831.5	0	0	0	314	79	79
832.5	0	0	0	301	75	75
833.5	0	0	0	289	72	72
834.5	0	0	0	277	69	69
835.5	0	0	0	265	66	66
836.5	0	0	0	254	64	64
837.5	0	0	0	244	61	61
838.5	0	0	0	233	58	58
839.5	0	0	0	223	56	56
840.5	0	0	0	214	53	53
841.5	0	0	0	205	51	51
842.5	0	0	0	196	49	49
843.5	0	0	0	187	47	47
844.5	0	0	0	179	45	45
845.5	0	0	0	171	43	43
846.5	0	0	0	164	41	41
847.5	0	0	0	157	39	39
848.5	0	0	0	150	37	37
849.5	0	0	0	143	36	36
850.5	0	0	0	137	34	34
851.5	0	0	0	131	33	33
852.5	0	0	0	125	31	31
853.5	0	0	0	119	30	30
854.5	0	0	0	114	28	28
855.5	0	0	0	108	27	27
856.5	0	0	0	103	26	26
857.5	0	0	0	99	25	25
858.5	0	0	0	94	24	24
859.5	0	0	0	90	22	22
860.5	0	0	0	86	21	21
861.5	0	0	0	82	20	20
862.5	0	0	0	78	19	19
863.5	0	0	0	74	19	19
864.5	0	0	0	71	18	18
865.5	0	0	0	67	17	17
866.5	0	0	0	64	16	16
867.5	0	0	0	61	15	15
868.5	0	0	0	58	15	15
869.5	0	0	0	55	14	14
870.5	0	0	0	53	13	13
871.5	0	0	0	50	12	12
872.5	0	0	0	48	12	12
873.5	0	0	0	45	11	11
874.5	0	0	0	43	11	11
875.5	0	0	0	41	10	10
876.5	0	0	0	39	10	10
877.5	0	0	0	37	9	9
878.5	0	0	0	35	9	9
879.5	0	0	0	33	8	8
880.5	0	0	0	32	8	8
881.5	0	0	0	30	8	8
882.5	0	0	0	28	7	7
883.5	0	0	0	27	7	7
884.5	0	0	0	26	6	6
885.5	0	0	0	24	6	6
886.5	0	0	0	23	6	6
887.5	0	0	0	22	5	5
888.5	0	0	0	21	5	5
889.5	0	0	0	20	5	5
890.5	0	0	0	19	5	5
891.5	0	0	0	18	4	4
892.5	0	0	0	17	4	4
893.5	0	0	0	16	4	4
894.5	0	0	0	15	4	4
895.5	0	0	0	14	4	4
896.5	0	0	0	13	3	3
897.5	0	0	0	13	3	3
898.5	0	0	0	12	3	3
899.5	0	0	0	11	3	3
900.5	0	0	0	11	3	3
901.5	0	0	0	10	3	3
902.5	0	0	0	10	2	2
903.5	0	0	0	9	2	2
904.5	0	0	0	9	2	2
905.5	0	0	0	8	2	2
906.5	0	0	0	8	2	2
907.5	0	0	0	7	2	2
908.5	0	0	0	7	2	2
909.5	0	0	0	7	2	2
910.5	0	0	0	6	2	2
911.5	0	0	0	6	1	1
912.5	0	0	0	6	1	1
913.5	0	0	0	5	1	1
914.5	0	0	0	5	1	1
915.5	0	0	0	5	1	1
916.5	0	0	0	4	1	1
917.5	0	0	0	4	1	1
918.5	0	0	0	4	0	0
919.5	0	0	0	4	0	0
920.5	0	0	0	3	0	0
921.5	0	0	0	3	0	0
922.5	0	0	0	3	0	0
923.5	0	0	0	3	0	0
924.5	0	0	0	3	0	0
925.5	0	0	0	3	0	0
926.5	0	0	0	2	0	0
927.5	0	0	0	2	0	0
928.5	0	0	0	2	0	0
929.5	0	0	0	2	0	0
930.5	0	0	0	2	0	0
931.5	0	0	0	2	0	0
932.5	0	0	0	2	0	0
933.5	0	0	0	2	0	0
934.5	0	0	0	1	0	0
935.5	0	0	0	1	0	0
936.5	0	0	0	1	0	0
937.5	0	0	0	1	0	0
938.5	0	0	0	1	0	0
939.5	0	0	0	1	0	0
940.5	0	0	0	1	0	0
941.5	0	0	0	0	0	0
942.5	0	0	0	0	0	0
943.5	0	0	0	0	0	0
944.5	0	0	0	0	0	0
945.5	0	0	0	0	0	0
946.5	0	0	0	0	0	0
947.5	0	0	0	0	0	0
948.5	0	0	0	0	0	0
949.5	0	0	0	0	0	0
950.5	0	0	0	0	0	0
951.5	0	0	0	0	0	0
952.5	0	0	0	0	0	0
953.5	0	0	0	0	0	0
954.5	0	0	0	0	0	0
955.5	0	0	0	0	0	0
956.5	0	0	0	0	0	0
957.5	0	0	0	0	0	0
958.5	0	0	0	0	0	0
959.5	0	0	0	0	0	0
960.5	0	0	0	0	0	0
961.5	0	0	0	0	0	0
962.5	0	0	0	0	0	0
963.5	0	0	0	0	0	0
964.5	0	0	0	0	0	0
965.5	0	0	0	0	0	0
966.5	0	0	0	0	0	0
967.5	0	0	0	0	0	0
968.5	0	0	0	0	0	0
969.5	0	0	0	0	0	0
970.5	0	0	0	0	0	0
971.5	0	0	0	0	0	0
972.5	0	0	0	0	0	0
973.5	0	0	0	0	0	0
974.5	0	0	0	0	0	0
975.5	0	0	0	0	0	0
976.5	0	0	0	0	0	0
977.5	0	0	0	0	0	0
978.5	0	0	0	0	0	0
979.5	0	0	0	0	0	0
980.5	0	0	0	0	0	0
981.5	0	0	0	0	0	0
982.5	0	0	0	0	0	0
983.5	0	0	0	0	0	0
984.5	0	0	0	0	0	0
985.5	0	0	0	0	0	0
986.5	0	0	0	0	0	0
987.5	0	0	0	0	0	0
988.5	0	0	0	0	0	0
989.5	0	0	0	0	0	0
990.5	0	0	0	0	0	0
991.5	0	0	0	0	0	0
992.5	0	0	0	0	0	0
993.5	0	0	0	0	0	0
994.5	0	0	0	0	0	0
995.5	0	0	0	0	0	0
996.5	0	0	0	0	0	0
997.5	0	0	0	0	0	0
998.5	0	0	0	0	0	0
999.5	0	0	0	0	0	0
Percentile	Size (nm)	Size (nm)	Size (nm)	Size (nm)
0	36	43	32	12
1	49.3	60.7	52.8	44.9
2	50.7	62.3	55.1	51.3
3	51.7	63.3	56.6	55.6
4	52.5	64.2	57.9	58.9
5	53.3	65	58.9	61.6
6	54.1	65.6	59.9	63.9
7	54.9	66.2	60.9	65.8
8	55.7	66.8	61.8	67.5
9	56.6	67.4	62.6	69
10	57.6	67.9	63.5	70.3
11	58.6	68.5	64.3	71.5
12	59.8	69	65.1	72.6
13	61.1	69.5	66	73.6
14	62.4	70.1	66.8	74.5
15	63.8	70.6	67.7	75.4
16	65	71.2	68.5	76.3
17	66.2	71.8	69.4	77.2
18	67.3	72.4	70.3	78
19	68.3	72.9	71.2	78.8
20	69.3	73.6	72.1	79.6
21	70.2	74.2	73.1	80.4
22	71.1	74.8	74	81.2
23	71.9	75.5	74.9	82
24	72.8	76.2	75.8	82.8
25	73.7	76.9	76.8	83.6
26	74.7	77.6	77.7	84.4
27	75.7	78.3	78.6	85.3
28	76.7	79	79.5	86.1
29	77.9	79.7	80.3	87
30	79.1	80.4	81.2	88
31	80.5	81.1	82	88.9
32	82	81.8	82.8	89.9
33	83.5	82.4	83.6	90.9
34	85	83.1	84.4	91.9
35	86.5	83.8	85.1	92.9
36	87.8	84.5	85.8	94
37	89.1	85.2	86.6	95.1
38	90.2	85.8	87.3	96.2
39	91.2	86.5	88	97.3
40	92.1	87.2	88.7	98.4
41	93	87.9	89.4	99.5
42	93.8	88.5	90.1	100.7
43	94.5	89.2	90.8	101.9
44	95.3	90	91.5	103.1
45	96	90.7	92.2	104.3
46	96.7	91.5	92.9	105.6
47	97.4	92.3	93.6	106.9
48	98.1	93.2	94.4	108.2
49	98.8	94.1	95.2	109.6
50	99.6	95.1	96	111.1
51	100.3	96.3	96.9	112.7
52	101.1	97.7	97.9	114.4
53	101.9	99.4	98.9	116.3
54	102.8	101.8	100	118.3
55	103.8	105.7	101.3	120.7
56	104.9	112.6	102.7	123.3
57	106.2	118.4	104.3	126.4
58	107.8	121.5	106.2	129.7
59	109.7	123.5	108.3	133.3
60	112.2	125.1	110.8	136.7
61	115.6	126.3	113.5	140
62	119.5	127.4	116.2	142.9
63	123.4	128.3	118.9	145.5
64	126.5	129.2	121.3	148
65	129	130	123.5	150.2
66	131	130.8	125.6	152.4
67	132.7	131.6	127.5	154.5
68	134.2	132.4	129.4	156.5
69	135.6	133.2	131.1	158.6
70	136.9	134	132.8	160.7
71	138.1	134.8	134.5	162.8
72	139.3	135.7	136.2	165
73	140.5	136.7	137.8	167.3
74	141.7	137.7	139.5	169.7
75	142.9	139	141.2	172.3
76	144.2	140.7	142.9	174.9
77	145.6	143.1	144.6	177.7
78	147.2	148.9	146.5	180.5
79	148.9	179.4	148.3	183.3
80	151	185.8	150.3	186
81	153.6	189.1	152.4	188.7
82	157	191.6	154.6	191.3
83	162.1	193.6	157.1	193.9
84	168.9	195.3	159.8	196.4
85	175.5	196.9	162.9	198.8
86	180.2	198.3	166.6	201.3
87	183.7	199.7	171.3	203.8
88	186.5	201.1	177.8	206.4
89	188.8	202.4	186.7	209.1
90	191	203.7	197.3	211.9
91	193	205	207.1	215.1
92	195.1	206.4	215.2	218.7
93	197.3	207.8	222	223.1
94	199.9	209.3	227.8	228.8
95	203.6	211	233	237.1
96	222.2	212.8	238.1	251.3
97	282.7	215.1	243.2	276.8
98	297.2	218.1	249.3	315
99	310.2	223.4	258.2	352
100	709	671	525	941

## Sheet: Fig1F
Figure 1F: EV and WC makers
	WCL_1	WCL_2	WCL_3	EVL_1	EVL_2	EVL_3
CD9	22.6051	20.4096	20.0821	24.1103	24.2302	22.3612
CD81	20.8871	20.8156	21.0345	27.0236	22.1251	27.1874
RAB10	24.4696	24.4901	24.6095	24.4619	24.5042	24.5017
RAB11B;RAB11A	26.747	26.8099	26.684	27.2239	26.9969	27.1974
RAB11FIP1	22.6301	22.6841	22.8582	22.288	22.0737	22.9189
RAB14	23.9173	23.9363	24.2329	24.3391	24.3664	24.4128
RAB1A	21.5449	22.0754	23.1017	25.442	25.2648	25.331
RAB1B	25.6688	26.259	25.7168	26.8634	27.0122	26.6626
RAB21	23.4468	23.6623	23.6709	24.5698	24.3224	22.3132
RAB2A;RAB2B	23.6835	23.562	23.6444	22.6555	21.8041	23.4938
RAB35	21.38	21.7156	22.7302	24.2182	23.9565	23.5231
RAB3GAP1	22.0827	21.9144	22.1937	23.3934	20.777	21.4828
RAB5C	24.5153	24.7083	24.8483	25.8833	25.8493	25.4599
RAB6A;RAB6B	21.5709	25.6598	25.8486	21.2131	22.3451	22.2666
RAB7A	26.9508	26.961	26.9131	28.4387	28.286	28.2852
RAB8B	23.2072	20.1162	22.7871	23.1528	23.8966	23.309
RABs	23.7011	23.8967	24.2742	24.5816	24.3897	24.3684
ANXA1	24.6504	24.6801	24.6123	25.5144	24.5424	25.1448
ANXA11	23.786	23.1242	23.692	25.2051	26.9036	26.5469
ANXA2;ANXA2P2	27.5712	27.5796	27.3187	28.0645	28.2999	27.8204
ANXA4	25.2243	24.7758	24.9243	25.9579	25.2131	25.1502
ANXA5	26.7179	26.7603	26.5659	25.7291	25.6348	24.4386
ANXA6	29.0731	29.0924	29.1621	30.3805	30.1503	30.0156
ANXA7	25.4233	25.3043	25.2287	25.9909	25.9097	25.5403
ANXAs	26.0637	25.9024	25.9291	26.6918	26.6648	26.3795
ITGA4	20.2996	21.208	21.6975	27.2874	27.1674	27.1068
ITGAL	21.7358	21.7331	21.1314	26.9322	26.9517	26.9208
ITGB1	19.8861	21.7242	19.9687	24.1808	24.2186	23.9591
ITGB2	22.0175	21.423	21.1153	26.9506	27.1413	27.008
ITGB7	23.7042	23.7188	20.3268	25.7158	25.7046	25.4645
ITGs	21.5286	21.9614	20.8479	26.2134	26.2367	26.0918
CYCS	25.8489	25.9073	25.6329	21.4252	23.6262	22.9223
GOLGA2	25.1189	25.106	24.9748	21.2754	23.0757	21.7008
HSP90AB1	32.3781	32.3939	32.3618	30.7031	30.635	30.5696

## Sheet: Fig1G
Figure 1G: Volcano Plot - EV vs WC proteome
pval	fc(EVL-WCL)	id
0.966222	0.0141557
0.041949	-1.81774	RBM47
0.00865535	-1.20399	UBA6
0.0207622	-2.41586	NBAS
0.0296433	-2.6161	CNOT1
0.640949	-0.256808	PGP
4.4e-06	-2.4665	SMCHD1
0.0504243	1.91227	NCF1B
0.00470961	-3.17041	RGPD3
0.00125783	0.574972	MYO1G
0.0125396	-2.80327	NACA
0.00520898	-1.05739	AGPS
0.000107128	-5.67432	DDX39A
3.28e-05	-2.73152	PDLIM1
0.0405532	-2.0591	ACOT7
0.0235645	-1.00748	MYO1C
3.97e-07	5.66478	SNAP23
0.000848834	-2.76654	AIP
0.05078	1.43254	GTPBP1
0.176509	-1.00078	STXBP3
0.00119518	-2.92934	SMAP
0.386459	0.11476	AP3B1
0.263655	-0.720472	NDUFS8
0.000425876	-2.22965	PSMD11
2.06e-06	-4.09725	PSMD12
0.00927496	-1.39737	PSMD9
0.111706	1.06603	MEN1
0.883816	0.028134	PGRMC1
0.000644778	-3.91333	SUPT5H
0.00195446	-3.54188	DFFA
0.947274	0.00862312	CLIC1
0.15086	-0.411966	EIF3F
1.34e-05	-6.31337	IPO5
9.08e-07	-5.20697	SAP18
4.83e-05	-3.31617	IGF2BP3
0.648797	-0.204569	DNM1L
5.82e-08	8.21972	AGRN
0.0595934	-0.794903	PSMD14
5.74e-05	-5.23856	KPNA3
0.00610568	-2.37923	PES1
0.0780908	2.0966	SDCBP
0.000258649	-5.34898	MPHOSPH10
0.0108416	0.299874	NOP56
0.955146	-0.0336177	RNASET2
0.000371671	-4.53076	KPNA4
2.99e-05	-2.27523	PPP6C
0.197297	-0.861398	MAN2B1
0.147033	-0.810148	UBE2C
9.35e-06	-4.15247	ARID1A
0.94243	0.0235341	TXNDC9
0.548465	-0.404413	NDUFAB1
0.000656447	-3.91527	COPE
0.199332	0.474497	AP3D1
0.000135093	5.01516	ADAM10
1.17e-05	-3.22805	PDCD5
1.38e-06	-2.86348	PRMT5
0.000105515	-4.77662	TCERG1
0.00157157	-4.1513	PSMA7
0.00197028	0.494878	SCAMP3
0.00531688	-3.57341	IFIT3
0.0104951	-1.8854	HAT1
0.000218551	-1.70991	UBE2L6
0.00482651	-3.34144	MYL12A
0.916295	0.0724862	HGS
0.002245	-3.31346	PPP1R12A
2.96e-05	-6.98741	HNRNPDL
2.51e-05	-6.01273	XPO1
0.00110066	2.26172	PLXNB2
0.000173101	-5.90233	U2SURP
0.000700496	-3.52142	PFAS
0.00300911	3.06499	SCAMP2
0.0313138	-3.75858	ARPC1B
0.000170893	-5.8128	ARPC2
0.0669514	-0.941472	ARPC3
0.00336406	-2.43893	POLR1C
0.000153636	3.1818	PLSCR1
0.800264	0.165353	CETN3
0.00133655	-3.01205	PFDN6
0.00329212	-3.60672	NKRF
0.406846	-0.627504	CLIC2
0.738365	-0.345738	SPTLC1
0.00179229	-3.49931	OGT
0.0381365	-1.3289	PPM1G
0.000900511	1.09345	EIF3D
0.00442233	0.956092	EIF3H
0.00731086	1.05031	HDAC3
0.0021295	-2.12847	NVL
0.184551	0.586238	BIRC5
0.0125399	1.17259	IPO8
0.0429107	2.75641	STX7
0.0895335	-1.43973	CD3EAP
0.0268258	-2.9471	ARPC5
0.00160864	-2.59746	POLR2D
0.00119659	-2.45761	DDX3Y
0.00934244	3.69805	TAPBP
0.00282034	-4.98732	DHX15
0.000646633	-3.20034	RNMT
0.000698238	-2.30396	RRP8
0.00259299	-0.929469	CYB5B
0.000123137	-4.97697	PRPF4
0.00723445	-1.51227	PHGDH
0.947866	0.07031	NDUFS4
0.00028998	-2.81202	PSMD3
0.86267	0.102371	PAPSS1
0.0599404	-1.51241	ZW10
2.32e-06	-3.40764	SART1
0.00355943	-0.928075	EEF1E1
0.000121541	-2.04444	HNRNPR
0.000188888	-2.98231	TXNL1
0.00136646	-4.04468	TPD52L2
0.0173408	-2.65257	EMC8
0.000902594	-3.19588	PPIH
0.112469	-0.807493	AKR7A2
0.00479582	-1.98686	EPB41L2
0.000745269	-3.09834	LAMTOR5
0.0801136	-0.960513	DNPH1
0.940501	0.0210381	TIMM44
0.932089	-0.0427214	TRAPPC3
0.0017621	-4.80494	PLRG1
0.000175303	-5.17499	ZNF207
0.0478892	-1.45041	NDUFA2
0.0592321	-1.4827	ASNA1
1.38e-05	-4.46156	BUB3
2.25e-08	-8.95023	ACTN4
0.916491	-0.0674477	TRIAP1
0.000449278	-3.52163	HTATSF1
0.00105925	-3.12326	AP1G1
0.00126912	-3.56584	SGTA
0.00070352	-4.48153	NARS
0.000258191	-5.54465	NUDT21
0.0249751	-0.923847	STRN
0.000171071	-5.15425	RRP9
0.000188155	-2.89197	AKAP8
0.00247527	-2.80573	CALU
0.594685	0.200457	ORC5
0.00562145	0.781181	NDUFS5
0.000685887	-3.8559	RAD21
0.613898	-0.612635	TIMM8A
0.424188	0.23944	DHX16
0.0182016	-1.66859	PRPSAP2
0.260163	-0.165199	SMARCA5
0.000113996	-0.973174	URB1
0.000277928	-5.4349	AQR
1.24e-05	-3.673	OPA1
0.000126153	-3.94605	KDM1A
0.0533437	2.48626	LY75
5.68e-06	-0.866651	ACSL4
7.29e-07	-3.92005	SYNCRIP
0.000227063	-3.48701	CDC40
0.104511	0.69275	EIF4E2
0.000136787	-3.14889	DIAPH1
0.323219	-0.58311	PLIN3
0.000200221	-4.17342	KPNA6
0.1598	0.525391	UGDH
0.828088	0.189569	LPXN
0.00344876	-0.342657	CTNND1
0.00956026	-1.39667	MAGEC1
0.455946	-0.36576	EIF1B
0.0044294	-1.20636	SNX2
5.48e-06	-3.62623	USO1
0.146029	0.506228	TOM1
0.000106843	-2.60671	PQBP1
0.00673198	-0.630354	DKC1
1.4e-05	-2.06596	EIF5B
0.000153315	-4.18402	EDF1
0.0320908	-3.0242	DNAJA2
0.000310822	-3.85772	BRD4
0.13545	-0.917877	CUTA
0.000646028	-2.56259	PFDN1
3.49e-05	-1.45627	NBN
1.01e-05	-2.49383	WDR1
0.0147593	0.666438	CPNE3
0.044751	-2.36064	RNF40
0.00853446	-2.33961	CLUH
0.0767788	-2.33126	DNAJC13
0.000501887	-2.34793	NDUFS2
0.000532845	-2.67707	PDCD6
0.00637772	-1.99242	TBCA
0.00040345	-2.28916	ATP6V1G1
0.806587	0.145857	VPS4B
3.11e-06	9.58568	H2AFY
0.423075	-0.421801	SH3BGRL
5.94e-05	-5.74021	FLNB
0.538169	-0.353952	NCOR1
0.0212213	-2.4667	NDUFS6
0.00100815	-2.89471	CS
0.00238115	4.13202	SEC22B
0.00318389	-1.80811	PRPF40A
0.00680083	-2.52072	TACC1
8.82e-05	-4.51535	MTX2
0.00130491	-3.42949	VPS26A
0.308629	-1.2377	PMPCB
0.0407262	-1.40404	SAP30
0.598135	0.222624	MED24
0.00189126	-5.50736	PSIP1
1.17e-05	-2.68468	NDUFS3
0.00162658	-0.87476	SRSF10
0.00493837	-1.51559	KHDRBS3
0.0100509	-2.89356	EED
1.42e-07	3.23647	BANF1
3.37e-05	-1.76116	SF3B1
2.58e-06	-5.57168	CSDE1
0.596317	-0.437416	PRKRA
0.000170497	-2.40517	NPM3
0.0501548	0.697953	LYPLA1
1.62e-05	-2.71558	SNRNP200
0.0395477	-1.12897	TIPRL
0.00516977	-1.63926	SURF6
0.279678	0.670666	UTP20
7.63e-06	-5.30576	NUP155
0.0140144	2.72202	RP2
0.0093683	-2.50129	WDHD1
0.00918594	-1.68282	RPP40
9.21e-06	-4.81378	EIF3G
0.000203153	-4.03373	EIF3J
0.00683138	-2.0862	SERPINI2
0.00316186	-1.69077	PSMD10
0.0486257	-1.06069	IDH1
0.123121	-1.32675	CCNK
0.000237649	4.44277	ARL6IP5
0.000790555	-4.02057	BCAS2
0.662883	-0.400352	DCTN3
4.03e-05	-4.73393	DNAJC8
0.521326	-0.710474	SMNDC1
0.203531	-0.924754	ATP5H
0.239475	0.37454	FLOT1
0.00155	-2.84643	GLRX3
0.00026925	4.6977	RSL1D1
0.000163051	-1.91517	CIAO1
0.0364787	-0.181964	SRP72
1.78e-05	5.11795	MTA2
0.639114	0.451222	STK10
0.00899826	-1.60496	TOMM70A
0.838149	0.207846	TOX4
0.00113667	-5.58002	UFL1
0.000753835	-1.65245	PHF14
0.0135	-1.38637	UBXN7
0.000282088	-2.23016	ERLIN2
3.52e-05	-3.80636	PRPF6
0.0364932	-1.12173	PCF11
0.0102964	-1.85269	GLS
0.0150107	-2.55949	AP2A2
0.000261	-3.15339	SEC31A
0.079243	1.08405	RPP14
0.991758	-0.00755819	UBR5
0.0528343	-1.37079	NDUFA7
0.0147633	-2.7118	ZRANB2
0.500068	0.405402	ZWINT
0.000282739	-4.7388	LUC7L3
0.0030869	-2.48768	KAT7
0.000380102	-2.85037	NDUFA10
0.00021741	-5.56933	CELF2
0.0051062	-0.908597	PGLS
0.00517669	-1.45988	SMC2
0.000579523	-3.09254	IPO7
0.00314183	-1.79476	TNFAIP8
0.00554201	-1.6249	CD2BP2
0.000285667	-3.43421	AHSA1
0.00369404	-3.8962	PARN
0.190764	-1.50842	PSMG1
0.11981	-0.775534	FMNL1
0.00877934	-3.22343	POLR1A
0.289546	-0.509721	YEATS4
0.00628836	-0.679744	CPSF4
0.887911	0.114194	ASMTL
0.00229251	-1.22191	SNAP29
0.0880172	-1.06398	OXSR1
0.000180029	-4.15523	HSPA4L
0.00171591	-3.52556	PTBP3
0.000770246	-4.3919	LSM8
0.00535881	-1.73499	AP2A1
0.00408966	-2.13796	STAU1
0.640199	0.274807	TTC4
0.0253924	-2.37128	BAG2
0.560002	-0.29689	MAP4K4
0.00264409	-3.41258	AIFM1
0.0132939	-1.88819	SYF2
5.17e-09	-5.18689	ACTL6A
0.00148559	-2.99969	CYB5A
0.0002874	-0.987354	LDHA
0.0051755	2.79508	ALDH1A1
0.000804328	-2.55217	GLUD1
0.0297138	1.83095	CYB5R3
0.000841539	-3.09711	GSR
0.979139	0.0212396	MT-CO2
0.0166764	-1.84907	SOD1
0.00223846	-4.67522	PNP
0.00557882	-2.70459	HPRT1
0.000176456	-5.35957	GOT2
0.000528704	-0.446071	PGK1
0.0421777	1.45978	HP
9.01e-05	6.45749	F10
2.57e-06	-1.45576	ADA
0.000292143	4.96023	ASS1
1.14e-05	2.28743	NRAS
0.0114027	-1.73863	IGKC
0.0188278	-0.549164	IGHG1
8.57e-06	2.38239	HLA-B
1.66e-06	2.40104	HLA-A
1.9e-05	2.83416	HLA-DRA
0.283165	2.67434	HLA-DQA2
1.54e-05	4.1737	HLA-DQA1
0.028311	1.54048	HLA-DQB1
3.51e-06	-9.86119	LMNA
0.0064588	3.81302	APOC3
2.42e-05	7.27078	FN1
0.000135462	1.49317	TFRC
0.000112929	-1.97773	FTH1
0.000166617	-2.59347	CAT
4.66e-06	-1.86906	ALDOA
0.0272799	-3.01556	CSTB
0.213538	0.419611	ANXA1
0.044435	-1.6362	SOD2
0.00051126	1.77725	HLA-DRB1
0.0402142	-0.310765	CD74
0.53308	-0.101412	GAPDH
0.000759116	3.20098	HLA-DPB1
0.0129538	-1.53367	CAPNS1
0.000683823	-2.45995	HSPB1
0.000393775	0.831343	RPN1
0.0192391	-2.06427	RPN2
4.47e-06	2.52566	GNAI2
1.31e-05	5.72108	ATP1A1
0.0101192	2.3308	APP
0.0200611	-2.90112	ALDH2
3.43e-05	5.5147	ITGB2
0.000370535	-1.37098	SLC25A5
0.0846207	-1.56109	ISG15
5.29e-05	-4.93259	EIF2S1
8.86e-05	-4.8812	HMGN2
0.000581052	1.50894	ICAM1
0.00604073	-1.04414	RPLP1
8.78e-06	-3.16137	RPLP2
1.08e-06	-1.55923	RPLP0
0.00436916	-1.22295	SSB
0.00402635	3.59317	ITGB1
0.0371695	2.04393	PRKCB
0.440824	0.221926	UROD
6.86e-06	-7.13622	PTMA
0.000146931	-3.83744	CDK1
1.28e-08	-2.73685	ATP5B
2.82e-05	-4.31756	EIF4E
0.0553344	-0.234192	ENO1
0.0050992	4.08959	FCER2
0.000630094	5.86705	PYGL
0.000837102	-2.52204	GPI
2.34e-06	-2.59176	NPM1
0.000878084	-5.21858	TPM3
0.000279415	-0.954813	DBI
1.06e-06	-1.85914	LDHB
2.5e-05	-6.09323	P4HB
0.0661637	-0.936299	CTSD
0.0246166	0.571736	ANXA2
0.0159103	-2.30967	CAPN1
0.732885	0.0269394	TUBB
0.00163756	-5.25686	IVL
0.00109811	-3.91762	PSAP
0.259917	-0.47209	HEXB
5.76e-05	-1.62099	PFN1
0.000171181	2.40939	APRT
0.826551	-0.0185687	EPRS
2.27e-05	-0.406806	HSP90AA1
2.55e-06	-2.21527	HNRNPC
0.278456	-0.675102	UQCRH
0.00390036	3.6437	LYN
0.0106701	-2.51736	FH
0.000617264	1.07291	ANXA6
0.000106876	1.95904	SLC3A2
0.130042	-1.36238	PFKM
1.61e-06	-1.74201	HSP90AB1
1.73e-06	1.67615	SRPR
0.039777	-1.16127	ASNS
0.639551	-0.563412	PDHA1
3.88e-05	2.33335	PLEK
0.000803794	-5.4475	SNRPB2
0.000141608	-1.39675	SNRNP70
8.25e-07	-6.00277	VIM
0.337573	0.0958207	RPS17
0.0217503	1.33164	GNAI3
0.028038	-1.41385	ANXA5
3.41e-06	-1.77472	RPSA
7.08e-05	-6.79413	SNRPA
0.000218211	-3.87311	ENO2
0.0109943	1.37236	ACAA1
4.03e-05	-1.20486	GSTP1
3.1e-07	-5.30669	SNRPC
0.000361891	1.95126	CD48
7.78e-07	-3.4961	LGALS1
0.882744	0.131636	QDPR
0.273233	-0.176048	HMGB1
0.00580214	-0.770409	CLTA
0.0331131	-1.6896	CLTB
0.184872	0.465605	ANXA4
0.00769345	3.5033	CNP
0.0046199	-3.47874	DLD
3.86e-06	-8.47284	HNRNPA1
0.000292088	-4.80964	SNRPA1
2.29e-05	-2.5541	CTSH
1.52e-05	0.995332	PARP1
2.73e-05	-3.62976	UCHL1
0.277827	-0.670432	LTA4H
0.0563158	-0.882114	ALDOC
3.82e-07	3.81236	H2AFV
4.86e-07	6.14669	HIST1H2AJ
6.41e-05	-2.7486	HSPA1B
7.56e-05	-2.12365	U2AF1
0.000763636	-2.1698
0.00176209	-3.24653
0.00382681	-2.15505	TUBA3E
1.77e-08	8.59202	SRGN
0.0214293	-1.32157	TROVE2
0.0606633	-0.779694	HLA-C
5.08e-07	6.67785	HIST1H1E
0.0783569	-0.926517	DLAT
0.171155	0.352843	TXN
0.00132892	-2.52368	COX5B
0.000442699	-4.10122	PRKAR1A
0.0942139	0.662811	ESD
0.000192295	-3.11628	HSPD1
1.95e-05	-3.38597	HSPA5
0.000368913	4.22651	CD37
1.34e-07	-2.53164	HSPA8
0.000418094	4.06208	SLC2A1
0.900302	-0.0243225	EPB41
0.132657	-1.67976	UMPS
7.09e-05	-2.13134	PDHB
0.68642	-0.216805	PYGB
1.6e-05	5.98361	RALB
0.00226981	-2.55303	LAMP1
0.279575	-1.17862	ACADM
0.0128178	5.7896	TOP1
0.0477233	2.61085	TOP2A
0.0127461	-1.66053	G6PD
0.369143	-0.987823	DMD
0.00127428	-0.920122	MTHFD1
0.000189981	5.40503	IGF2R
0.446936	-0.0777302	ADH5
1.05e-05	4.21143	MS4A1
0.112174	0.283038	PRPS2
4.09e-07	-3.79189	PABPC1
1.73e-05	-5.40778	PCNA
0.888829	0.207502	COX6A1
1.49e-05	-2.79798	HARS
0.0116365	2.76605	COL6A1
0.00264923	-4.84835	SLC25A6
2.84e-06	-2.03402	IMPDH2
2.2e-06	-7.74181	TPR
0.000178726	-4.75527	ACTN1
7.9e-05	-0.589127	XRCC6
0.000575727	-1.02357	XRCC5
0.00376012	-2.33464	COX4I1
2.23e-06	-3.02264	IFI30
0.00539531	-1.52644	LAMP2
0.000958488	-2.22844	RNH1
0.00391813	3.57967	CCL5
0.000120817	6.11885	ITGA4
0.000251639	-0.616365	EEF2
3.18e-06	-5.63613	PDIA4
0.279089	0.609563	P4HA1
0.000116668	-2.74026	TPT1
0.0524492	2.93831	HLA-E
6.71e-05	2.3899	HLA-DRB1
2.4e-06	5.33985	HLA-DRB4
1.21e-06	-4.77217	LCP1
0.00327903	-3.71138	PLS3
0.0608485	-1.62076	APEH
0.000309991	-3.26647	ETFA
0.048985	-1.59417	PRKAR2A
0.000876951	-1.18741	GTF2F2
0.00025824	4.36446	CD59
0.713548	-0.270031	MTHFD2
0.000464443	-0.874065	MIF
0.409799	-0.837367	CD99
7.33e-06	-4.44884	PRKCSH
0.000851779	-5.35392	HCLS1
0.000218754	-3.74273	FDPS
0.0530027	-1.17953	AKR1A1
0.00638729	0.359799	PKM
4.79e-07	-3.86485	HSP90B1
0.000256808	-0.946737	SNRPN
0.023063	-0.808167	IDE
0.000349373	-5.16514	COX6B1
0.036271	-1.45395	POU2F1
0.00014941	-7.32783	HNRNPL
0.00181628	-2.05833	DARS
0.0394853	1.69539	JUP
0.00996442	-1.93114	AKR1B1
6.03e-06	2.06476	RAC2
0.0339445	-1.24407	GSPT1
0.33431	0.167208	EZR
0.712557	0.222697	UCHL3
1.88e-05	3.38112	CD19
8.7e-06	-2.12663	NME1
0.600601	0.37222	GNS
1.21e-06	3.73596	RPS2
0.000149473	2.78101	ST6GAL1
0.415892	0.329786	RPA2
0.000108018	2.45021	CD44
6.36e-06	7.25205	H2AFX
0.00375152	4.59236	CBR1
0.624739	-0.268219	GLB1
0.296101	0.539473	GCFC2
9.72e-08	9.31455	HIST1H1B
0.000383459	9.98569	HIST1H1D
4.19e-07	5.92674	HIST1H1C
0.0368864	2.03836	ATP2A2
0.441663	-0.79796	PLCG2
0.195581	1.16819	FAH
0.0129548	-1.68633	STMN1
7.41e-07	-3.52755	YBX3
0.000287705	1.42705	HMGA1
0.993591	-0.00175285	TMEM11
3.27e-05	-3.97072	GOT1
0.0791423	-0.766986	UBTF
0.000402876	-2.43136	CTPS1
0.000331808	-3.3327	DDX5
0.0134528	-2.47132	PFKL
0.0023682	-2.73712	GM2A
0.0003474	-3.62358	LGALS3
0.0261869	-0.445718	PSMC3
0.000486861	-0.599793	TCP1
0.000103568	-1.69959	PTPN1
0.00201799	3.21689	RPL35A
0.0210305	-1.04399	ARF4
6e-06	6.80178	RPL7
0.00306573	-0.641145	VCL
0.0180358	-4.19789	SON
1.03e-05	4.21109	RPL17
0.000208348	-2.62555	PGAM1
7.35e-05	-6.52482	RCC1
0.0429133	-1.50383	LIG1
1.92e-06	-5.06203	ATP5J
0.00290412	-1.96864	XRCC1
5.38e-07	-2.81446	NCL
0.00708338	-3.79381	HK1
0.000472508	-3.3943	POLR2C
0.185475	-0.549674	POLR2E
0.311891	0.660734	NDUFV2
0.402265	0.463916	TRIM21
0.00323792	-3.87957	EIF2AK2
0.0337682	-2.16326	SRM
0.00237288	-3.10685	CSNK2A2
0.000140885	-4.25034	NFKB1
0.018486	-1.68184	NCF2
0.016787	1.96619	ATP2B1
1.47e-05	3.82559	HLA-DPA1
0.0331644	-0.752857	EIF2S2
0.0298134	0.494913	ANXA7
0.100296	2.06368	CD22
0.00131813	-2.36918	BTF3
0.168955	-2.41817	RAB6A
0.00384264	-1.50956	MX1
0.0028574	-4.91132	PSMB1
0.00196718	2.46859	M6PR
7.17e-06	10.8953	HIST1H2AD
0.183125	-1.11714	COX5A
0.000205686	-9.39259	LMNB1
1.15e-05	5.40152	ITGAL
0.506129	-0.253277	OGN
0.00123973	-4.75453	ATP6V1B2
0.015578	-1.72716	ATP6V1C1
0.0907898	-1.9486	CSRP1
1.9e-05	-5.65663	FLNA
1.1e-05	5.97082	ACO1
0.132031	0.969549	TNFAIP3
0.000587837	-1.4949	VDAC1
0.00182715	-2.43116	SDHB
0.0636496	2.53495	CD9
0.824045	-0.138639	COMT
0.0816209	-2.09853	PCMT1
0.000248834	-0.706156	FBL
0.000111935	5.85721	RPS4Y1
0.0245626	-1.06135	GART
0.00553987	-1.91367	PAICS
0.00085105	-4.56289	SCP2
0.000699205	-1.15488	UBA1
0.205871	0.302191	NME2
0.4275	-0.609354	FDXR
3.37e-06	-8.25826	HNRNPA2B1
0.0703864	-2.07879	UQCRC2
0.0164063	-2.84827	TCEA1
0.0118452	-5.30352	SFPQ
0.0590681	-1.24435	TUBG1
0.000252998	-2.61234	PPIB
0.221533	0.525965	ME2
4.9e-07	-4.13977	WARS
0.000674157	-0.493039	RPS3
0.0104767	-2.78824	SP100
0.843922	-0.021733	AHCY
0.000136376	-1.84321	CFL1
0.000154851	-4.00934	EIF4B
4.14e-05	-4.53243	RRM1
0.00883559	-3.31253	EEF1B2
0.000270419	-2.32866	ATP5F1
0.0944595	-1.72569	ACP1
0.00149379	-2.22651	ACAT1
0.00781509	-1.51145	POLR2A
0.940383	0.0674076	CDK2
0.000312184	-3.20458	MCM3
1.03e-05	-3.08784	RPS12
0.190355	-0.933772	BRD2
0.0129089	1.64777	FAS
0.000876752	-2.19938	DNAJB1
3.78e-05	-5.35963	ATP5A1
0.000176468	-3.63007	CTSS
0.000235347	-4.66629	PSMA1
9.51e-05	-2.67663	PSMA2
0.00102443	-4.92489	PSMA3
0.000788053	-6.33129	PSMA4
0.00116234	4.88237	CD40
0.0545552	3.04506	ITGB7
0.0182414	0.342854	MSN
0.000115485	-4.3909	DDX6
0.119509	-1.9291	DNMT1
8.73e-07	-3.87466	U2AF2
5.85e-06	4.63373	RPL13
0.0317377	0.306165	HMGB2
0.000307478	-8.12786	PTBP1
1.36e-06	-4.89528	TARS
0.0253372	0.565892	VARS
1.71e-06	-3.82108	EEF1G
0.0149518	-2.24673	FKBP2
0.00150255	-0.62176	YWHAQ
3.37e-06	5.84237	RPL10
2.31e-05	-1.96943	RPA1
0.000103756	-5.16956	APEX1
0.0234662	-0.887005	CAD
3.86e-05	-3.55782	CALR
0.0157433	-3.30025	MAP4
3.06e-05	1.62504	CANX
9.52e-06	-4.40229	PSMB8
0.000447664	-4.31126	PSMB9
3.39e-05	-2.0132	PSMA5
0.579961	0.576045	HLA-DMB
0.000664941	-5.01932	PSMB4
2.94e-05	-3.61483	PSMB6
4.51e-05	-3.73919	PSMB5
0.304596	-0.183335	TMOD1
0.00189997	-2.88277	NDUFS1
0.00527924	-2.21142	POLD1
0.211733	-1.0454	MAPK1
0.00175855	-2.47709	LAP3
0.00035113	1.30067	TPP2
0.144284	-1.29628	IMPA1
0.0806963	-0.439672	PTPN6
0.0107336	-5.45236	TKT
0.895445	0.0438493	CASP1
7.23e-05	-7.12137	PML
3.58e-06	-3.4643	EEF1D
0.00911852	-0.822064	OAS2
0.000263407	-4.14363	MARCKS
0.0183126	2.28584	PBLD
0.0964795	-2.1849	ERP29
1.95e-05	-2.56957	PRDX6
0.000421828	-2.75826	PRDX5
0.157955	-1.81567	DDT
0.000925187	-5.02892	PRDX3
8.7e-06	-3.81578	ATP5D
2.56e-05	-1.47021	RPL12
0.0014654	-3.27631	ECHS1
0.058313	-1.26436	CMPK1
0.0057131	-1.40812	PEBP1
5.53e-05	-2.17955	PDIA3
8.7e-05	-3.00754	PPP2R1A
0.00474728	-1.37561	PPP2R1B
0.0149516	-1.00893	CDC27
0.00259713	-2.74659	NMT1
0.0259768	-1.33238	ADSS
0.132083	0.690873	ADSL
0.00926344	-2.6026	SRI
0.340537	0.958347	GSTT1
0.3662	-0.667173	ALDH1B1
0.0178677	-1.41213	POLR2B
1.43e-06	-3.1909	SDHA
0.00242625	-1.06236	CORO1A
0.000274745	-5.49053	MAT2A
4e-05	-3.1798	RRM2
0.00919109	-1.81525	TIA1
0.0238848	-4.27533	DNAJA1
0.00138876	-2.02624	UQCRC1
0.0134283	-0.31661	ATIC
0.000123939	-6.61075	HNRNPH3
1.52e-05	-7.94961	HNRNPH1
0.00838302	-1.38244	YWHAB
6.79e-06	-3.96369	STIP1
0.629322	0.238804	S100A11
5.75e-06	-5.73048	PRDX2
0.0170825	-1.84632	PYCR1
0.00406143	-1.54794	CTH
0.00165247	3.62749	ICAM3
5.86e-06	1.92383	RPL9
0.089368	3.03114	CD70
0.000404728	-3.7196	ACSL1
0.229672	-0.570628	KIF5B
4.75e-05	-5.96376	CSTF2
3.67e-06	-7.34391	LSP1
0.0206516	-3.72747	DUT
0.0101908	2.24489	CD80
0.000175052	-6.34161	MCM4
0.0130218	-3.58754	MCM5
0.000190166	-4.12269	MCM7
0.00028784	2.55309	RNASE4
0.00343674	-1.07774	SHMT2
0.000323324	-5.47692	HSPA4
0.767475	-0.299512	PFN2
0.00837109	-4.10577	PHB
0.00779084	-3.43385	RDX
0.00623887	-0.441076	RPA3
9.16e-07	-3.00535	RFC4
0.000280603	-4.50902	RFC2
0.00642085	1.051	RPL22
0.311454	1.07988	GTF2F1
0.000646643	2.20962	THBS4
2.21e-06	-1.1001	MYH9
0.537719	0.250086	MYH10
0.00617188	-4.59788	COPB2
0.000885434	5.57778	BSG
2.13e-06	-6.59926	FUS
0.00017653	-4.74837	NUP214
2.41e-05	-0.232032	DEK
0.00286535	-1.03766	PSMC2
0.458721	-0.252929	ARL3
0.00394736	-4.11599	ATP5C1
0.0947959	-1.25884	ATP6V1E1
0.000274254	-3.52007	CPOX
6.49e-07	6.48476	RPL4
0.00155151	-2.51475	LONP1
0.00119612	-1.76353	PPP1CC
0.000472522	-1.7783	POLR2I
0.0120246	0.620782	DLST
0.0117355	-0.169758	SRP14
0.0036325	-4.67605	NUP62
0.0269816	-0.51554	TAGLN2
0.00370516	-5.34975	TALDO1
0.00989558	-2.92963	ETFB
4.72e-06	-5.96741	RBMX
0.0094797	-1.64001	COIL
0.00992721	-0.814192	ATP6V1A
0.000795952	-2.7525	HSPA9
0.000307086	-5.9063	EIF4A3
2.03e-07	-1.80461	RPS19
6.3e-06	5.11359	RPL3
1.22e-06	-1.91217	ANP32A
0.520306	-0.167536	FEN1
2.93e-06	-3.62009	TXLNA
0.00368064	0.748984	CCT6A
2.27e-07	-3.39712	PSMB10
3.23e-06	6.40706	RPL13A
0.276013	0.273886	ARL1
1.47e-05	-1.74763	MLH1
0.214943	-0.933481	STAT3
0.0101939	-1.50198	MDH1
2.04e-05	-4.3325	MDH2
9.54e-05	-3.33219	RFC5
0.00088193	-2.41888	RFC3
0.0173592	-2.43954	HADHA
0.000195271	-4.73335	EIF2S3
0.0353673	-2.13638	ETV6
0.435966	-0.675416	EIF2D
0.000438427	-3.4571	BUD31
0.000456137	-3.12536	NAA10
0.295832	-0.797843	CSK
0.00714587	-3.36337	GARS
0.52778	-0.0977898	IARS
0.000454262	-1.85653	EIF1
0.453109	0.37421	ACTR1B
0.000185266	3.925	CD86
0.00215837	-3.61163	TMPO
0.017256	-2.46959	STAT1
0.000953377	-2.33696	STAT5A
2.73e-05	-6.10177	SKIV2L2
0.332259	0.671251	PI4KA
0.0942335	1.47619	HAL
0.000871625	-2.49361	EPS15
0.31757	-0.58334	CASP3
0.0083889	-1.08567	RPS27
0.000381406	-5.74246	LRPPRC
0.0026492	-2.48338	ACAA2
0.00748272	5.77074	RPL35
0.00877953	-2.27063	WAS
0.571629	0.0984198	PAFAH1B1
0.00965499	2.51266	MCAM
6.72e-06	-5.26486	MATR3
0.00420315	-3.83787	MSH2
0.00158492	-1.90445	MAGEA1
1.64e-05	-4.93891	RANBP1
0.0144794	-1.66012	NAMPT
0.000305192	-1.14849	PSMC4
0.0642978	-2.32225	VDAC2
0.00113549	-2.79848	CBX5
0.969224	-0.0587514	USP5
0.000186187	-6.29303	RANGAP1
0.00027285	-3.96746	RECQL
8.19e-05	4.08503	NOP2
0.150008	-0.887482	ATRX
0.0359735	-0.834172	CRKL
0.0485513	-1.71243	BAG6
0.00105001	-3.86539	NSF
0.000272715	7.06436	RPL27A
3.28e-07	3.93348	RPL5
7.33e-05	4.87236	RPL21
0.00303233	6.1433	RPL28
0.000249627	2.56202	RPS9
0.000878592	0.834229	RPS5
0.00201102	-6.0206	RPS10
0.0149572	-1.50074	GNPDA1
0.00855397	-2.21892	IQGAP1
1.09e-05	-5.09115	CAPZA2
0.012474	-4.57764	CAPZB
0.0538957	-2.18038	EIF1AX
0.0134733	-2.40143	QARS
0.00024621	5.00839	RPL29
0.920284	-0.080815	UQCRFS1
5.66e-05	-5.91358	ATP5O
0.000308843	3.10781	LIMS1
0.0235523	0.671314	PREP
0.0232715	0.786689	PIP4K2A
0.116215	-1.94245	ARCN1
0.0279914	-2.6097	LSS
1.4e-05	-3.54415	PSMD8
0.0305683	-1.72091	SERPINB10
0.880553	-0.137823	GSS
0.0319286	0.200266	CCT5
0.697433	-0.0887756	IDH2
0.00981844	-2.57254	PITPNB
0.00681736	0.64358	CD97
0.957737	0.0209834	POLD2
0.00854195	-1.33494	MARCKSL1
0.00526804	-1.84193	ALDH9A1
0.0534085	4.93073	RPL34
0.00286591	3.81792	LMAN1
0.000421423	-4.93812	NASP
0.000109389	-2.24446	FASN
0.000394288	0.511152	CCT3
0.015964	-2.0799	TUFM
0.000580275	-2.03285	CENPF
5.7e-05	-5.26148	SRP9
0.885555	0.0884368	UBE2A
0.979536	0.0126057	PCYT1A
0.00602874	-2.0806	AARS
0.0674711	-1.64005	CARS
0.23513	-1.14252	SARS
0.0847779	0.581326	PRIM2
0.00052235	-4.6087	PSMB3
0.00041255	-4.79686	PSMB2
0.000913954	-5.65521	MCM2
0.000890258	-4.76365	YLPM1
0.00267633	5.01106	TMED10
1.09e-06	-6.05489	RBM25
0.828618	-0.178202	EIF2B2
0.0209536	-3.58148	HINT1
0.000952676	-4.67743	NUP153
0.000195814	-6.01918	RANBP2
0.0312763	-2.30815	NDUFV1
0.593133	0.149589	NT5C2
0.000739283	-1.04288	GMPS
0.742335	0.206427	LIG3
4.22e-06	-4.46111	MRE11A
0.000466864	5.79206	ENTPD1
0.00144251	-2.46793	IDH3A
0.685229	0.0560303	GDI2
0.00129665	-2.7412	SERPINH1
0.0173207	-2.56491	ST13
0.202346	-1.69264	VASP
0.411082	-0.264769	DNM2
0.00136091	-3.25575	METAP2
0.561111	-0.504031	CDK9
1.83e-07	5.64119	RPL14
0.543568	0.0583916	CCT8
0.517527	-0.0891984	CCT4
0.00851864	2.68446	ANXA11
0.0262445	-2.25085	FXR1
0.00335562	1.04024	RAB5C
1.25e-05	1.395	RAB7A
0.00126796	-1.98669	DAP
0.0155103	1.83682	DAP3
4.92e-06	-4.29695	SMARCA2
1.32e-05	4.23847	GALK1
0.0439228	-1.89778	SSR4
0.000255764	-5.3906	HCFC1
0.000326074	-3.42662	HSD17B4
0.00296699	-1.32042	PSMD7
1.94e-05	-4.29418	HDGF
0.0260504	-2.32952	NDUFA8
8.72e-05	-8.54088	HNRNPA3
4.21e-05	-1.44861	PGD
0.000234985	-3.92697	HNRNPM
0.000731669	-5.41364	KPNA2
0.0365714	-1.80745	KPNA1
0.000542663	-2.499	NCBP2
0.0204001	1.75863	JAK3
0.00599584	-3.53887	POLR2H
0.306968	0.577771	POLR2J3
0.000282298	-2.01377	ARHGDIA
0.00330049	1.06632	ARHGDIB
0.0630249	-1.61907	AGFG1
6.99e-05	-8.25217	HNRNPF
2.15e-05	-2.75613	MSH6
0.0111479	-1.8468	KIF11
0.00379149	-3.04364	RBM5
0.47339	0.389322	SMS
3.54e-05	-4.80733	HK2
0.00544962	-3.26029	MRPL12
0.0408021	-1.54402	THOP1
3.72e-06	-3.37425	CAPZA1
2.95e-05	-5.92951	NUP98
0.160565	-0.926827	BLVRA
0.0303186	-1.08432	PPP5C
0.000579315	-0.814582	ACLY
0.00049945	-3.46522	METAP1
0.0597334	-1.68511	COPB1
0.349662	0.071359	COPA
0.000739053	-3.20352	CTSC
0.0115657	-1.86113	CLTCL1
0.000323489	-3.0003	AP2S1
0.00746369	-1.40296	IST1
0.0782198	-2.62345	SEC24C
4e-05	2.05379	SUB1
0.596581	-0.355615	CLNS1A
0.0127138	-0.994248	RARS
0.000836389	-3.95914	YARS
0.0164604	-3.61312	USP14
0.0190019	-2.10533	BCAT1
5.71e-06	4.01765	ATP1B3
0.0124776	-0.923471	RAD23A
0.00238313	-3.28128	RAD23B
0.000258512	-4.72693	AK2
0.00112532	-3.15997	ALDH18A1
0.00048265	-5.32835	NAPA
0.578161	-0.249214	EIF5
0.493304	0.517501	SLC12A2
0.00363959	-4.36421	PSMD4
1.07e-05	-8.82807	CSE1L
0.00309101	-1.30436	VCP
0.000861437	-3.07649	MFAP1
0.000620377	-1.97328	HADHB
0.000857919	-4.04411	MANF
0.414132	-0.0560347	NAP1L1
0.11305	0.553868	ADK
0.000511858	-5.79854	ADAR
0.00476166	-0.964472	TPD52
0.00242536	-3.56274	SEC13
0.00012084	-5.16583	NHP2L1
0.0293023	-2.71659	NPEPPS
2.43e-05	-4.05939	HNRNPH2
0.00865214	-2.40035	OXCT1
0.00119952	-1.37104	EIF3B
0.844881	0.0491994	BID
0.000895641	-2.34864	RRP1
0.0530739	-1.08443	MARS
0.0523075	-1.51557	ATP5I
3.37e-05	-5.94269	EIF6
0.000838757	-3.08941	NDUFA6
0.935894	-0.0592461	HSD17B7
0.0031902	-2.13962	GEMIN4
0.0132054	-1.85258	CORO7
0.00103928	-5.6957	NUP107
0.39429	-0.684018	MTPN
0.000970969	-3.78597	ARPC4
0.0525875	4.53295	CD81
4.52e-06	-2.82137	TPI1
0.000368714	-1.75575	EIF3E
0.632226	-0.490363	PPP4C
0.811651	0.088824	GABARAPL2
0.0317195	-2.13293	UBE2G2
2.4e-05	-2.06548	MYL6
8.39e-06	-6.80079	ACTB
2.49e-05	-2.85554	EIF4A1
0.139181	-0.078015	RPS20
0.136747	-1.40305	PRPS1
0.000286192	-2.43733	PSMA6
0.00029323	2.39838	CDC42
0.0734344	-1.017	GMFB
0.956831	-0.0238323	SPCS3
3.38e-05	-3.89154	SRP54
0.115942	-0.978823	RAB2A
0.500669	-0.033816	RAB10
0.0971977	-2.35288	UBE2D2
0.0351896	-1.09671	UBE2M
0.0253948	-1.8605	UBE2K
0.385309	0.0932535	UBE2N
0.0300884	0.343926	RAB14
0.000182077	-1.2179	ACTR3
0.00477869	-0.59871	ACTR2
0.0482685	-0.607172	ACTR1A
0.000143434	-2.07428	COPS2
0.459846	0.298168	ABCE1
3.4e-06	2.86998	RAP1B
0.00156017	2.66872	RAP2B
0.00162325	-2.25004	MAX
1.57e-06	3.38199	RPS3A
5.19e-06	5.36499	RPL26
0.0177671	-3.18189	PSME3
4.55e-06	6.484	RPL15
1.4e-07	3.36261	RPL27
0.000611402	-3.34135	ATP6V0D1
0.000100823	2.20352	RPL37A
2.34e-05	1.59468	RHOA
0.106972	-0.963711	NCALD
1.94e-05	-3.61183	HSPE1
0.00341054	-2.9521	VBP1
0.41253	0.295321	B2M
0.000700885	-2.28195	NPC2
0.105162	-1.59759	COPZ1
1.01e-06	-5.09999	SUMO2
0.000893662	1.61808	UFM1
0.000972274	-2.18392	WDR5
0.130077	0.205933	NUTF2
7.75e-07	-4.71505	HNRNPK
0.00112869	-1.71782	YWHAG
0.0335965	2.00874	RRAS2
0.000608734	-2.66597	TIMM10
0.0336736	-0.301685	RPS7
1.29e-05	-3.10548	PPP1CA
0.0546393	-2.89483	PPP1CB
0.188208	-0.342915	PSMC1
0.00728569	-1.49938	PSMC5
4.74e-06	5.60365	RPS8
0.0715653	-0.328461	RPS15A
0.000829331	1.84613	RPS16
2.04e-06	-1.47286	YWHAE
0.259411	-0.186504	RPS14
7.94e-06	4.51095	RPS23
1.48e-05	2.66504	RPS18
0.000244993	-4.79303	RPS29
5.72e-06	3.10823	RPS13
7.32e-06	3.99803	RPS11
0.133969	0.214856	SNRPE
0.000766642	-3.97643	SNRPF
0.0679593	-3.0733	LSM3
8.41e-06	-4.81015	LSM6
0.000175563	0.664874	SNRPD1
0.275701	-0.0844517	SNRPD2
0.585956	0.160206	SNRPD3
0.000701079	0.888177	TMSB4X
0.00391157	2.1164	ARF6
0.00193545	0.430815	PSMC6
9.13e-06	3.41091	RPL7A
0.00500031	-2.01094	POLR2G
0.000101394	-4.39349	ETF1
1.91e-05	-4.04451	CNBP
4.32e-06	3.4332	RPS4X
0.45463	0.126593	RPL23A
4.74e-07	5.32536	RPS6
4.18e-06	8.31324	HIST1H4A
0.000560844	2.2209	HIST1H2BC
0.00250787	3.10526	RAB1A
4.39e-05	-0.958599	RAN
0.00105543	0.991202	RPL23
2.77e-05	4.95296	RAP1A
0.0014809	2.30979	RPS15
9.63e-07	5.47711	RPS24
7.6e-05	1.55372	RPS25
3.25e-06	3.12668	RPS26
0.00253389	-6.12503	RPS28
0.000148567	1.14351	GNB1
4.18e-06	-3.14275	POLR2L
0.000234898	1.4057	GNB2
0.000747836	-1.19881	RPL30
1.19e-05	-2.40758	RPL39P5
5.64e-06	-0.986059	RPL31
0.297139	-0.120304	RPL10A
1.13e-06	3.16281	RPL32
0.0104191	0.440299	RPL11
6.91e-05	3.18279	RPL8
0.00782104	0.21905	PPIA
0.743427	-0.0715885	FKBP1A
2.14e-06	-2.5399	RPS27A
0.00712555	-3.20494	GRB2
1.33e-05	-2.8323	TRA2B
0.000721445	5.75701	RAC1
3.35e-06	-4.35689	AP2B1
0.00960958	1.60056	GNAS
0.000254813	-1.94792	YWHAZ
0.0628594	-1.71791	PPP2R2A
3.49e-07	-4.94123	SUMO1
0.000121029	-6.47534	DYNLL1
0.637002	0.304509	DYNLT1
8.43e-05	3.82086	RPL38
0.00137502	-5.5649	SKP1
0.0304188	2.57476	GNG5
9.58e-09	-6.1793	RPS21
0.000206265	-1.557	EIF5A
4.5e-06	-3.16557	GNB2L1
3.33e-07	-3.16826	ACTG1
0.328087	-1.00586	SUPT4H1
0.000284424	-3.61603	UBE2I
0.00630566	-1.03147	PPP2CA
0.000183878	-2.2338	YBX1
0.445243	0.215214	CSNK2B
4.08e-06	-7.16152	TPM4
0.000278125	-1.65387	ACTC1
0.00174203	-4.00268	UBE2L3
6.56e-06	-1.81209	EEF1A1
0.0933674	-0.177717	TUBA1B
8.94e-05	4.1678	TUBA4A
5.16e-05	0.749942	TUBB4B
0.00233809	0.942605	CSNK2A1
0.264088	-0.661805	PAFAH1B2
4.25e-07	9.4049	HIST1H3A
0.491174	0.550861	NOMO2
0.641367	0.285533	PSPH
4.12e-05	-1.63148	RBM6
1.58e-05	-3.42545	EIF4G2
0.0487815	-0.939871	RPP30
0.000256859	-3.88595	GTF2I
0.00746608	0.385371	CCT2
2.54e-06	-4.65139	RAE1
0.00377063	0.764214	PRKDC
0.840941	-0.157799	BLOC1S1
6.45e-06	2.63551	HLA-DRB3
0.160877	-1.12342	IFI35
0.0463396	2.22303	S100A12
4.45e-06	-2.35349	BASP1
0.854638	-0.101545	MRPS22
0.000683598	-2.51191	HMGN5
1.59e-05	-5.43356	SARNP
0.000373758	-3.39132	LACTB
5.22e-06	6.42128	RPL24
0.0400081	-1.48757	TXNL4A
0.00495927	1.77294	RPL36A
1.66e-05	-4.52892	CBX1
4.55e-05	-1.21653	ARF1
0.00075905	-6.57166	ERH
0.0322953	4.59358	RHOG
0.000363256	4.60799	RPL19
0.487044	0.0457007	SRSF3
0.0116023	7.10227	H3F3A
0.00274871	-1.43651	FOXK1
0.000113669	-2.73963	RBM10
1.81e-05	-5.70258	RBM3
0.00828718	3.18768	ATP2C1
0.00867066	-3.13849	CYCS
0.000658124	-1.95811	SLC25A3
5.23e-06	-4.51661	HDLBP
0.014861	2.26469	PURA
0.00111837	-0.81182	CLTC
2.42e-05	-2.87478	NFKB2
5.85e-05	-5.25185	FKBP3
0.0170224	-2.24971	SORD
2.21e-05	-1.26221	HNRNPU
5.12e-06	-9.30178	SPTBN1
1.53e-05	-4.41551	TIAL1
0.000607099	-7.27039	SET
0.409061	-0.279127	SRSF2
0.00668631	2.54	CD83
0.000449257	-2.04637	FABP5
0.000637661	-2.41392	CAP1
0.000447632	-4.07716	HMGCS1
0.00283802	2.95021	SLC7A5
0.0965349	-0.88339	TFAP4
0.0358884	-0.885968	EXOSC10
0.000577453	-1.34687	PFKP
0.000386147	-5.28697	EWSR1
0.362517	0.16352	AKAP17A
0.000742999	-2.80969	OGDH
0.02656	-2.0349	BDH1
3.92e-06	5.31039	RPL18A
0.315774	-0.248665	PAX5
0.0143452	-1.68693	MAP2K1
4.03e-08	-5.68664	FKBP4
0.000378672	1.88058	NUCB1
4.75e-05	5.45363	RPL6
0.000225571	3.21045	TOP2B
0.000103958	-7.26486	LMNB2
0.692318	-0.226231	TAP1
0.00901362	-1.98236	TAP2
0.000308566	-4.83378	CEBPZ
0.350524	0.306005	UBXN1
0.968576	0.0137463	GBE1
0.000145325	-3.81821	EIF4G1
0.154496	-1.01107	GLO1
0.000237538	1.41691	SSBP1
0.000105014	-1.90406	YWHAH
0.000565189	-4.47109	CSTF1
0.140295	1.06187	UBE3A
0.000451898	-1.61117	SRSF11
0.0126893	-2.01942	EEF1A2
0.00125708	-3.43822	CALD1
0.0149679	-2.00598	BTK
0.127363	-0.752466	PPAT
0.381007	-0.982179	GFPT1
0.00239307	-2.87255	EXOSC9
3.24e-05	-7.20283	PSME1
0.28962	-0.705864	RBPJ
0.000855501	-1.86676	RING1
5.95e-05	-2.70205	PRDX1
2.26e-07	5.82919	RPL18
0.000201258	-4.03385	C1QBP
0.105157	-3.59424	KHDRBS1
4.93e-05	-1.29265	BAX
0.793464	0.105354	BCL2L1
0.0475217	2.00148	LRP1
7.29e-06	-1.95315	SRSF1
0.0855383	-1.81149	ARHGAP1
0.00158962	-3.28834	SRSF4
8.64e-06	-4.663	DHX9
0.00623939	-2.35103	CRYZ
0.00501517	-3.04923	GOLGA2
0.0189246	-2.38681	PPID
0.00116237	-3.27214	SSRP1
0.000468099	-4.4436	NSUN2
1.69e-06	-4.94252	RBBP4
0.000149244	-5.67593	NCBP1
0.0033138	-5.56601	AHNAK
0.000350668	2.84989	LAMTOR4
0.000130646	4.00589	GALNT2
0.0003042	-3.57418	AP1B1
3.36e-05	-4.9168	CPSF1
0.33452	0.103454	BST2
1.06e-05	-5.21255	NUP160
5.38e-07	-6.07359	TBL3
0.000357604	-2.36969	TFCP2
2.82e-05	-3.51253	SMARCB1
0.736106	-0.241697	GRSF1
0.101663	-0.365216	CHD3
9.38e-05	-7.24328	SF3A3
0.00222563	-4.63676	TP53BP1
0.00181192	-1.30635	AIMP1
1.03e-06	-6.98136	ILF2
0.000121018	-8.06152	ILF3
0.00847354	1.07273	LMAN2
6.44e-05	-4.81297	TRAP1
0.101281	0.698264	DLG1
2.38e-05	3.41715	MYO1E
0.00118824	-2.94323	PPP1R8
2.79e-05	-5.67401	CSTF3
0.000107575	-3.27914	ECH1
0.109608	-1.40944	STK4
0.000188363	-5.31528	FLII
0.00107853	-2.76612	TRAF1
0.531175	-0.293592	MRPL28
0.0355319	-1.67197	GPS1
0.0125806	-1.87161	CHAF1A
0.00317281	-2.55674	CHAF1B
2.78e-05	-4.60453	IK
0.0024643	-2.78544	MTAP
0.763912	-0.214681	CALCOCO2
0.0034934	-1.59529	EIF2B5
0.000198864	-4.71863	TARDBP
2.32e-07	-7.31051	HNRNPA0
0.526821	0.0434284	AIMP2
0.000137222	-3.37593	PRDX4
0.00289446	-2.16761	PAK2
0.000155347	-5.60014	CBX3
4.03e-06	-2.45129	PSMD2
0.293598	-0.784924	DNAJC3
9.38e-07	-5.32612	SRSF9
0.00237442	-0.687411	SRSF5
4.15e-05	-2.98097	SRSF6
0.0080726	-3.06207	MAD2L1
0.000238168	-7.34222	TRIM28
3.2e-06	-7.17515	G3BP1
0.00809929	-2.94944	NMI
0.373735	0.550522	KCNAB2
0.000176197	-5.79836	PABPC4
0.00612016	-1.87312	SP140
6.44e-05	-1.42868	EIF3I
0.45648	0.244229	PPP2R5C
0.00137368	-3.66456	CTBP1
0.02463	-0.394229	MRPL49
0.00193418	-1.97126	DYNC1I2
0.664486	0.431487	ORC2
0.000142729	5.50815	ILK
0.842062	0.0472164	NNT
0.0551878	-2.96601	PPIG
0.0496004	-2.97003	TCOF1
0.00900563	-3.80362	SF3B2
0.01455	-3.98864	PDAP1
0.00834923	-2.50503	FKBP5
0.105483	-0.579039	PICALM
0.0544503	-1.34757	SQSTM1
0.0260685	-1.77276	ASAH1
0.000155928	-3.60395	PRPF4B
0.000388781	-5.00837	HDAC1
0.0531043	1.80397	CAMK2D
0.000166417	-3.81993	DCTN2
0.204386	-1.08003	NAE1
0.0345542	2.40227	LAPTM5
0.00432928	-4.30983	SNW1
0.199391	-0.566069	TRA2A
0.83866	0.171249	SNX1
0.000199884	-4.05247	PWP1
0.856868	-0.191094	CUL1
0.0598158	-1.01369	CUL2
0.965763	-0.0261389	CUL3
0.0186868	-1.92601	CUL4A
0.101824	-0.934076	TSTA3
7.39e-05	4.00966	ALCAM
0.0051964	-2.33597	RUNX3
0.00737071	-3.34591	THOC5
0.155538	0.928966	NCOA4
1.65e-05	-8.70913	SPTAN1
0.000209001	-6.44811	DDX39B
0.982141	0.0107187	BLMH
6.57e-06	-4.03619	EXOSC2
0.0212409	-2.27359	BYSL
0.016416	-2.30787	IDI1
0.00207113	-1.74433	CBFB
0.720479	-0.136449	NFYC
0.0459393	-1.27975	CKAP5
1.17e-06	-5.45642	CIRBP
0.200228	-1.17438	COTL1
0.00152176	-4.65392	COX17
2.42e-07	-5.64848	HNRNPD
0.0109605	2.1573	DSG2
0.0194569	-3.16052	BOP1
0.00697687	-2.65905	UBE4A
0.000136636	-2.64091	2021-09-06
1.33e-05	-2.67645	URB2
0.0001088	-6.44528	SAFB2
0.000231189	-1.93824	EIF3A
0.343578	0.579971	ARHGEF7
0.000244409	-5.21939	UBAP2L
0.346602	-0.900868	TTLL12
0.0184769	-0.801452	ZMYM3
0.0565502	-1.79307	DCTN1
0.0533285	-0.443504	DYNC1H1
0.967168	0.0573915	EIF2B1
0.000107563	-4.71311	EIF4A2
4.53e-06	-3.3663	CTTN
0.000173166	3.8907	FLOT2
0.00162322	-3.43768	TRIM25
0.738031	0.254541	FKBP8
0.022723	-1.60233	FAM50A
0.00132445	-2.80842	FRG1
0.000101161	3.65339	GNA13
0.000890004	-6.81963	CAPRIN1
0.781316	-0.0831776	RBM39
0.000400792	4.62441	HABP2
0.853545	0.134619	DHX8
0.0012637	-6.57172	MCM6
0.000574934	-1.99288	PUM1
0.000212832	-3.75256	CLINT1
0.00652425	-4.77731	SMC1A
0.0982704	-1.85837	BMS1
1.13e-06	-4.09085	USP10
0.965201	-0.0477333	MESDC2
0.00120163	-4.52485	GANAB
9.38e-05	4.22172	RFTN1
2.44e-06	3.82778	MVP
8.93e-07	-3.83021	CHD4
0.014117	-2.55275	LASP1
0.251491	0.912694	DRAP1
2.47e-06	-5.16224	KPNB1
0.0163888	-0.466893	NOLC1
0.000190778	-5.8466	NUMA1
0.0209838	-0.994662	NCAPH
2.17e-05	-1.869	EMC2
6.43e-06	-3.496	WTAP
0.000791643	-4.59171	PSMD6
0.00481276	-1.38588	2021-09-02
0.00114073	-4.65358	SART3
0.00747248	-1.66346	NCAPD2
0.000766968	-4.70758	EXOSC7
0.0992332	0.605672	TNIP1
0.000317712	-1.73369	EFTUD2
0.83075	-0.17923	RAB3GAP1
0.0686326	-1.28757	KARS
0.885244	0.0972436	RRS1
3.64e-05	-5.43461	EIF4H
7.73e-05	-5.9129	WDR43
0.06696	1.30642	ACOX1
0.0022488	-5.42415	EEA1
0.677965	-0.329549	NCF4
1.12e-05	-5.6896	PDIA6
0.586646	-0.214643	PAFAH1B3
0.696934	-0.150149	PEA15
0.213894	0.508483	PMVK
0.000153479	-7.3778	PLEC
0.000727553	-3.20424	PCM1
0.0274359	-2.09146	PPA1
0.832549	-0.0821063	PTGES3
2.07e-07	-6.51172	NONO
6.9e-06	-4.69009	PWP2
0.0124989	1.95733	RAB35
0.0367302	-0.33519	RNPS1
0.00223461	-3.25689	RBBP5
0.564065	-0.853245	RCN1
0.000553374	-4.07423	IRF4
0.00744341	-0.892463	PCBP1
0.000321246	-1.76334	PCBP2
4.94e-05	-4.31337	TCEB1
0.00234996	-4.56178	TCEB2
0.841174	-0.0527293	TOMM20
2.43e-05	-5.29543	SF3B3
0.0233139	2.9208	KIAA0020
0.187611	-0.8195	CNN3
6.39e-06	-6.44199	SAFB
0.000686246	-4.78869	SF3B4
1.01e-06	-5.75358	SF3A2
0.706392	-0.370452	PPP1R7
0.460342	-0.744174	SEC23A
0.00144961	-2.40187	SEC23B
0.00104435	-7.16523	SF3A1
0.000555781	-2.06489	SS18
6.78e-05	4.11005	MAPRE2
0.000120239	-3.05288	TSN
0.000118663	-5.5834	SF1
0.00239768	-4.62652	MAPRE1
7.34e-05	-7.40276	ELAVL1
0.000476424	3.82682	NSDHL
8.13e-05	4.30595	SLC1A5
0.737633	-0.0534331	TOMM34
4.01e-05	-3.15766	UBE2V2
0.180322	0.320582	STXBP2
0.00638288	-1.79114	NEDD8
0.00813711	0.392407	RAB11B
0.153132	-0.429119	EZH2
0.0339804	-0.408723	2021-09-07
0.0265664	-2.03101	ADRM1
0.0520638	-1.4989	CCDC6
0.523999	-0.562789	PSMD5
0.00163961	-5.51126	DDB1
0.000700813	-4.19574	CDC37
0.0035712	-1.92319	DPYSL2
0.0113243	-4.56851	RBBP7
2.58e-05	-1.86543	SRSF7
0.000370452	-5.29221	CPSF6
0.00292353	-5.26268	DBN1
0.000368086	-2.75376	FSCN1
0.000776451	-5.04828	IFI16
0.00737252	-2.48103	DECR1
1.07e-05	-2.73014	NDUFA5
0.000198501	-2.8456	KYNU
0.0123521	6.92352	HIST2H2BE
0.987294	0.011577	HADH
0.000672242	1.83639	CYP51A1
0.00883287	-0.560855	UGP2
0.0181046	-1.65144	ATP6V1F
0.0834858	-0.819108	TXNRD1
0.000981457	-2.79042	IMMT
2.8e-05	-3.81474	HNRNPUL2
0.0220365	-1.3362	PDS5A
0.0700964	2.82703	TSR1
0.386437	-0.189144	QRICH1
8.91e-09	-6.23812	SMU1
0.000189463	-4.60064	LRRFIP1
0.0219578	-1.39969	TWISTNB
0.00479713	-2.40929	LSM12
0.237079	2.46808	TUBB8
0.00100587	-2.74955	PARP14
0.00635057	-2.30721	GLYR1
0.000930116	-3.4973	CCDC58
0.0028768	-2.78696	FAM98B
0.0019889	-3.03272	PDCD4
0.0113289	-1.39052	C17orf85
0.495355	0.366353	HSD17B12
0.0857997	-0.926078	GLE1
0.0902205	-0.648172	USP39
0.000423113	2.54855	HSP90AB2P
4.93e-06	-4.53296	ZNF326
0.28637	0.366379	PPP6R3
0.216333	-0.368317	C3orf38
0.00177863	1.51941	RRP12
0.000657427	-5.31206	DNTTIP2
0.00380365	-3.26508	EXOSC6
0.00015667	-3.87676	NUP188
3.49e-05	6.35355	HP1BP3
0.000843959	-2.3856	NOL9
0.431229	0.585186	FKBP15
0.0447482	-2.60896	C9orf114
0.00180023	-2.79355	GPATCH4
0.277877	0.537947	UBR4
0.769531	-0.13877	UBAP2
0.0904844	-1.63342	RBM26
0.105186	-1.35408	CPSF3L
0.000382952	-1.833	NT5DC1
0.00147232	-0.802061	RPRD2
1.22e-05	-3.30673	PRPF38B
3.12e-06	-3.61457	RNF20
0.0424511	-1.18692	RRAGA
0.00848001	-2.54367	QIL1
0.000203402	2.55356	HLA-DRB1
0.134007	-0.294936	RNF213
0.978384	0.0270309	MAP1S
0.0920538	-0.489951	DIEXF
0.000250498	-3.79927	INTS3
1.87e-05	-2.63321	ARHGAP17
0.0635728	-1.5857	CWF19L1
0.01834	-1.2419	KIAA1429
0.331419	-0.659566	ATL3
9.92e-07	15.3629	HIST2H2AA3
0.425329	-0.664188	CIAPIN1
0.00730216	-2.68547	THOC7
0.00412526	4.10803	LAMTOR1
0.000226661	-3.1262	TWF2
0.010381	-1.66433	SMEK1
0.38736	0.381725	NIPBL
0.0189262	0.950281	RINT1
3.81e-05	-2.34287	PPP1R18
2.27e-06	-3.24612	ZCCHC8
0.0159551	-1.0931	CDC73
0.0293632	0.653201	EDC4
6.01e-06	-1.8668	PRPF8
0.00180021	1.19587	RPL22L1
0.405568	-0.350485	INTS5
2.02e-05	-2.34325	CTR9
0.0971349	0.528762	BRAT1
2.47e-05	-4.05983	ZC3H14
2.78e-06	-3.02146	LARP1
0.000510177	-2.60344	ATAD2
0.000365713	-2.96415	WDR74
0.32824	-0.735825	MTHFD1L
0.000593623	-4.06479	FIP1L1
0.805948	0.182149	CWC27
0.000326901	-4.1708	WDR82
0.32122	-0.297292	RAB11FIP1
0.000397182	-2.76853	GIGYF2
0.636781	-0.398814	SH3BP1
0.408177	-0.293729	PAXIP1
0.630603	0.379501	VPS13C
0.111878	6.01785	HIST2H3A
0.000205097	-3.15715	LARP4
0.00679788	-1.25924	TUBA1A
0.00124354	-4.43965	SUPT6H
3.09e-06	-3.88984	SND1
0.000555376	-2.29584	DDX46
0.000134611	-4.51439	BZW1
1.89e-05	-4.99147	EIF3M
3.53e-05	-2.49025	COPS6
0.0534881	-0.705631	MOB1A
3.3e-05	-4.546	PHF5A
0.00894511	-1.22611	ZC3HAV1
0.000305147	-5.08017	NUP54
0.00315413	-2.8172	NUFIP2
2.32e-05	-3.63564	HDGFRP2
0.000678223	-1.25446	WAPAL
0.00213023	-1.80361	IRF2BP2
0.00431909	-1.15198	RBBP6
0.054623	-1.87335	HUWE1
0.100902	2.16522	MRPL10
0.0524625	-1.20514	CENPV
0.04757	-1.12926	PEG10
0.000684409	-5.23233	PABPN1
0.878085	-0.186424	METTL3
0.369027	0.495216	KTN1
0.0622085	-0.430244	FERMT3
0.00013015	-2.68949	ALYREF
0.000254301	-3.10254	ZC3H18
0.0121261	-1.9278	CAND1
0.089663	-1.9462	THOC6
0.0778143	-1.74211	ZC3HC1
0.000128626	3.99635	LSR
0.000238129	-2.99098	CARM1
9.34e-05	-6.33936	DDX42
0.657612	-0.193415	GATAD2A
0.0705281	1.59511	RASAL3
1.57e-06	7.96566	HIST2H2AB
0.102237	-1.5316	MINA
0.80424	-0.106305	RBM45
0.0714516	1.16585	ARID3B
8.62e-06	-5.23821	WDR75
0.526642	-0.403127	MFN1
0.000121944	6.03811	SULF1
0.000209795	-5.21259	CHERP
0.989062	0.00838153	SUGP1
0.00218981	-4.74215	CCAR1
0.0112854	-3.20592	RBM12B
0.00370061	-4.37986	RAVER1
0.0152691	2.54262	FTSJ3
0.00097946	-4.97764	SRRM1
4.36e-06	-3.8231	TRIM22
0.000789604	2.72976	ALDH16A1
0.110981	-3.98661	XRN1
0.00552797	-2.09287	PELP1
7.13e-05	-5.52427	CCAR2
4e-06	-6.85523	NUP93
0.243278	-0.808494	CMTR1
0.018206	-2.35661	LRRC47
0.126368	-0.305009	INTS1
0.00111756	4.30677	HIST3H2BB
0.49164	-0.436598	ASCC3
0.00165294	-3.85218	STAG2
0.753977	0.0346966	FNBP4
0.205893	0.407967	MRPL50
0.0018054	-4.24541	CPSF7
0.590734	0.212938	OTUD6B
0.00367091	-2.8655	PAF1
0.394635	-0.751228	UBR7
0.835116	-0.110448	ANKRD44
0.246051	-1.31923	DDX51
0.0270774	1.5016	BANP
0.0213729	-2.07647	KRI1
0.000217277	-4.61703	PRPF38A
0.695126	-0.285181	SUMF2
0.000610126	-5.41544	TXNDC5
5.54e-06	-3.94098	SERBP1
3.42e-07	-2.52947	FAM98A
0.93886	0.0909684	LSM14A
0.00097548	1.95595	ABCF1
0.00684374	-4.25414	NGDN
0.017207	-1.80293	DOCK8
0.195373	-0.512429	ARID1B
0.000399908	-2.63728	NUP43
0.000380965	-3.03401	NUP37
0.000776237	-3.40682	NUP35
0.0298615	-1.78706	CMAS
0.0684051	1.14559	TSPAN14
0.0175847	0.682175	ATL2
0.00406841	-0.815134	THOC2
2.85e-05	-5.04747	WDR36
0.00032866	-5.80484	SMARCC2
0.11897	-0.396577	NPLOC4
4.37e-05	-1.64097	UBA3
0.506529	-0.264775	TBC1D15
0.888365	-0.135998	CHD5
0.0180386	1.83598	BRIX1
0.0108207	1.279	MICAL1
3.97e-05	-4.99319	UTP15
0.000152324	-3.57167	GEMIN5
4.77e-05	-3.73068	IPO4
4.9e-05	3.92062	SCARB1
0.00102777	-6.04765	MZB1
0.947741	-0.0150528	SCFD2
0.472087	-0.447996	ZC3H15
0.000736536	-3.03224	PPIL4
0.0283035	-2.53257	GTF3C2
0.00276576	-1.78838	CCDC12
0.000221302	-5.55072	NUP133
0.00589764	-3.22976	PDCD6IP
0.847111	0.131847	CACTIN
0.01385	-1.36562	LEO1
0.717704	-0.255822	NUDCD2
0.00163456	-1.70274	STAG1
0.000224377	-5.33409	SCFD1
0.000275403	-2.62519	PCNP
0.00186615	-3.98944	ATXN2L
0.00104656	-4.21827	PRPF31
0.0583142	-1.92274	NELFB
0.0206618	-2.1795	SREK1
0.233326	1.09037	MYEOV2
0.562351	0.806245	ATRIP
0.00196155	-4.79419	PSPC1
0.000516989	-4.12901	GATAD2B
0.0124931	-3.37986	DNAJC9
7.77e-05	-4.59236	CTNNBL1
0.00303084	-2.06833	KLHL6
0.00147134	-1.36439	DDX1
0.226834	1.06743	FAM3C
0.00289806	4.30159	H1FX
0.347393	-0.863745	GBF1
0.946876	0.0640984	RTF1
0.00096777	3.14887	TM9SF4
0.454979	0.481452	MRPS27
0.00476686	-3.46716	ELMO1
2.64e-06	-3.61758	HSPH1
0.504908	-0.240789	RQCD1
0.0891003	-0.923838	DOCK2
0.228014	-0.752181	MYO18A
0.00460493	-3.83857	GCN1L1
0.00705431	-0.636314	DHX38
2.79e-06	-8.44339	NUP205
0.0918629	-0.270763	ANP32B
0.139296	0.728207	RABGGTA
0.000541651	-2.99444	TFG
0.432766	0.399124	GTF2H4
0.0718778	-3.0479	HDAC2
0.0664757	2.9302	STAM
0.00175534	-2.82323	DPF2
0.00139992	-4.29676	SYMPK
0.000610445	-6.52282	TAF15
0.023277	-2.90441	GGH
0.0975995	1.01026	NRCAM
0.808002	-0.213598	INPP5D
4.4e-05	-4.02879	DDX17
0.000636834	-4.8268	RAD50
4.67e-05	-5.11507	CELF1
0.608222	-0.480869	OSTF1
4.46e-05	4.33679	GLG1
0.000147236	-5.47297	UPF1
0.000264874	-1.6318	COPS5
0.0019595	-1.61038	GPKOW
0.000448371	-4.21971	SMARCC1
0.00128858	-3.33762	SMARCD2
0.22745	1.41595	RAB8B
0.000188113	-7.56767	KHSRP
0.00106663	-5.55408	TNPO1
0.00804418	-1.10292	ARHGEF2
0.00245126	-3.93553	EMG1
0.0425044	-1.50427	CLP1
2.43e-05	-3.81749	USP7
1.08e-05	10.3956	HIST1H2AC
0.00019898	-5.43023	SMARCE1
0.145023	-1.43069	MYDGF
0.000248691	5.12726	IGSF8
0.30685	1.95544	RPL36AL
0.274387	0.5598	ZNF622
0.468053	-0.821426	PSMG2
0.000225572	-4.12431	CIRH1A
0.110444	-1.06553	SYAP1
0.000168178	-5.36907	MAGOHB
0.465385	0.40468	FERMT2
0.000336405	-6.52158	FUBP1
0.149306	0.647074	LRRC59
0.0637504	1.8204	VTI1A
0.000210428	-3.62147	EXOSC8
0.672283	0.311521	SH3KBP1
0.747435	-0.377811	PPWD1
0.28784	-1.01335	PTER
0.0781395	1.22159	MOB3A
0.0177379	1.95231	DOCK10
0.000119704	-3.92115	FAM136A
0.000869199	-6.10495	EFHD2
0.00939587	-2.04596	PYCR2
0.00174656	-2.00284	C12orf43
0.000647433	-3.69225	DCPS
0.0346436	-1.19276	ISOC1
0.00066337	-3.38342	CCDC124
0.0005066	4.17749	AP2M1
0.146523	-1.00606	NMD3
0.0233627	0.721578	REPS1
0.0289172	2.36319	HVCN1
0.00818188	0.922315	CMBL
0.0112756	-2.6001	MSI2
5.06e-06	-6.62268	SNRNP40
5.81e-06	-4.65301	SEH1L
0.119376	1.82539	GNPNAT1
5.99e-07	-6.2646	DAZAP1
0.0567727	-0.756273	TMA16
1.84e-06	-3.86999	CYFIP2
0.0073116	-1.18262	EDC3
4.06e-06	-3.21532	THOC1
0.61915	-0.126045	OTUB1
0.0635886	-1.28117	TRMT61A
0.514879	-0.60757	PGM2
0.108456	-1.32351	IMP4
0.760033	-0.21995	AURKB
0.52612	-0.251619	DCUN1D1
0.00736279	-1.22762	TOE1
0.00206396	-3.23656	DDX27
0.00154478	-2.89021	TONSL
0.00913222	-1.78585	PDLIM5
0.00117899	-3.21712	ERO1L
0.119827	0.914454	NAF1
0.00184802	-2.65071	PGAM5
0.236966	-0.520374	INTS4
5.27e-05	-4.57533	FUBP3
0.000161422	-4.95555	RBM17
0.104158	0.802117	SUCLG2
0.301602	0.273631	LRCH3
0.0104351	-1.46406	RSRC1
0.325534	-1.21942	THOC3
0.00841334	-3.67023	CDK5RAP3
0.000817035	-2.79987	CHAMP1
0.26939	-0.711276	BTF3L4
0.0147441	-2.23728	CNDP2
0.0219815	-1.17326	EHMT2
0.00295953	-3.89872	ZFR
0.000623724	-2.05728	PRRC1
0.218058	-0.711743	NSMCE2
0.146082	-1.09324	NDNL2
0.000504657	-2.88372	YTHDC1
0.633563	-0.543119	DOCK7
0.6461	-0.300228	ZNF830
0.0797623	1.25023	NSUN5
0.0048599	-5.67686	RBM14
0.000961702	-0.704871	PPP1R10
0.00110663	3.10386	SLC38A2
5.57e-05	-3.85253	VPS35
0.0271505	1.46529	PURB
0.0973701	0.920434	VPS13A
0.817575	0.165783	GFM1
0.946217	-0.0573298	MCCC1
0.00169404	-4.22447	IL4I1
0.0265915	-2.61502	NUDCD1
0.0986471	-1.62864	FNBP1
0.0353558	-2.11188	PPP1R9B
0.00335134	-3.61683	SRPK1
0.00403579	-1.7572	SMC6
0.000184039	-4.4252	STRBP
0.999897	8.39e-05	IWS1
0.327572	-0.512301	SIN3A
0.115494	1.05369	OSBPL9
0.253043	-0.470569	VWA9
0.000161224	-2.68257	RSF1
0.000884516	-3.26788	RBM15
0.0727234	-0.934933	SPEN
0.071566	-0.745538	MMS19
0.00017215	-4.43671	UHRF1
0.0155427	-2.18877	MYCBP
0.777678	0.325818	TBCB
0.000466608	-2.86436	PSMB7
0.00227848	-3.36245	CNN2
0.00133502	-4.62395	CDC5L
1.05e-05	-3.20132	PSMD1
0.000697788	-2.17885	PFDN5
0.00128943	-1.93826	PARK7
0.000568911	-3.97549	LGMN
0.0360661	-1.28844	PLIN2
0.599243	-0.584979	MPHOSPH6
0.495963	-0.0931142	MPHOSPH8
0.000885164	-4.18527	NUP88
0.652882	-0.459117	TSNAX
0.0381923	-0.468424	EIF3C
0.00446533	-2.07698	TTC1
0.000224591	-3.95768	DNAJC7
1.73e-05	-7.25449	PHB2
0.0113869	-2.04199	COPS8
0.0247988	-1.62469	MGLL
0.00125942	-2.67326	HSD17B10
6.92e-05	-7.0551	HNRNPAB
0.0713122	-1.31054	NAP1L4
1.08e-06	-2.83148	NAPG
0.729241	-0.308088	TXN2
0.00589762	-3.24924	ACO2
0.000328107	4.1218	TM9SF2
0.00498348	1.96254	CIB1
0.0177374	1.43442	CPNE1
0.0200066	0.391459	CCT7
0.00304117	-2.14398	ARID3A
2.52e-05	-6.93234	PRMT1
0.745565	0.0877794	BAG1
0.000593545	3.38349	VRK1
0.000475481	-2.51912	NCAPG
0.062336	-2.206	ARPC5L
0.525041	-0.728353	NABP2
0.538796	-0.668331	DDX50
5.78e-05	-2.38294	ELAC2
0.00337318	-3.57769	GRWD1
0.0170033	1.26713	CMSS1
0.0019969	-3.98093	WDR77
0.833665	-0.0585613	TUBA1C
5.55e-05	-3.23141	APOL2
0.000561645	1.03945	MYBBP1A
0.0405899	-1.64995	CORO1B
0.000327734	-2.23699	TXNDC17
0.247098	0.278155	NUDT16L1
0.268275	1.11769	TRIM56
0.67532	-0.0990486	ERP44
0.00101564	-2.83593	NOL10
0.974047	0.0194022	NTPCR
0.000855271	-2.02187	ESYT1
0.0143913	2.2411	YIPF4
0.00884706	-1.55047	CNPY3
0.316153	-0.945388	LIMD2
0.0232019	-3.25504	COPS4
0.0453977	0.615424	DIDO1
0.745842	-0.15746	RBM42
0.0745134	-0.938457	MCMBP
0.56716	-0.520276	ANP32E
0.00512007	-1.02736	MED10
0.00118759	-1.6659	HNRNPUL1
0.0823056	-0.492442	PDCD10
0.937234	0.117097	HTATIP2
0.000402524	-4.90715	DDX23
0.357041	0.522662	WRAP53
0.000218944	-1.87028	WDR18
0.0963861	1.91781	VAMP8
0.126639	-0.540824	PBDC1
0.00546505	-2.31026	NOC4L
0.00208141	-2.86134	UTP14A
0.000486945	3.36486	TMED9
0.000822287	-2.94307	NUPL1
0.323689	-0.284991	GNL3
0.371275	-0.695859	KIFC1
0.000356532	-4.06048	NUP85
0.607854	-0.124786	ACAT2
0.000302138	-5.00325	RBM4
0.00104867	-2.48245	SF3B5
0.132081	-1.34576	SLC4A1AP
0.717247	0.111938	OSBPL11
0.00044309	5.35884	C1QTNF3
0.00714299	0.887506	NAA15
5.63e-05	-5.759	SRRT
1.99e-05	-2.94708	AP1M1
0.00175753	1.09917	FANCD2
0.00720806	-2.62629	MAK16
0.0245927	-1.14852	ITPA
0.426947	-0.780759	CHMP4A
1.08e-05	-4.40371	EIF2A
0.556133	0.706066	POLDIP3
0.000614515	3.18446	FUT8
0.00217586	3.63147	NIFK
0.0037468	-0.880501	YTHDF1
0.583638	0.256067	WDR11
0.0618572	-2.09175	CRNKL1
0.00789037	-2.8516	TBL1XR1
0.0122685	-1.85658	UBL5
0.854917	-0.220503	FAM129A
0.000528125	-4.85913	API5
0.022545	-2.08148	DPY30
0.00384118	-2.28026	WDR33
0.00699085	-5.53021	WDR12
0.0394962	1.76652	DDX24
0.00128081	-4.12301	WDR61
0.00032249	-4.77968	SLIRP
0.833111	0.126677	FAM192A
0.0018042	2.62751	LAT2
0.00467511	-2.41713	NAA50
0.170544	-1.21284	UBA5
0.0050141	-1.42531	CLPB
0.00079761	-2.84042	LSG1
0.0132098	-2.25428	FAM107B
0.23536	-1.13097	NAT10
0.0256989	-1.17842	ILKAP
5.72e-05	-5.61152	XRN2
0.000249129	-1.85755	TOLLIP
0.000359204	-1.15455	INTS2
0.0338418	-0.911872	CSTF2T
0.000682072	3.09698	DDX47
0.0108738	0.964523	RAB1B
0.165532	1.0508	TSPYL1
0.00554441	-1.64946	RBM38
0.00017914	3.91383	EHD4
0.069118	-1.31698	PDCL3
0.000383531	-3.85515	ADNP
0.797978	0.265781	DPH5
1.03e-05	-3.28488	DHX36
0.0284567	-1.14437	PPA2
0.229616	0.830951	MRPL46
0.0494344	-2.90391	PNN
0.619656	-0.490328	BOLA2
0.0121392	-1.45663	ACBD3
0.0291036	-1.28123	CHMP4B
0.0610518	-0.940317	SENP3
0.00440435	-0.734613	SMARCAD1
1.4e-05	1.68252	EHD1
0.0100897	-2.50513	ESF1
9.28e-06	-6.1507	HEATR1
0.214978	0.448453	TUT1
0.0468372	-1.63705	DHX33
0.000321331	-6.00753	NOL6
0.137584	-0.638128	RPAP3
0.00514214	-1.76895	C2orf43
6.23e-05	-3.532	NO66
0.000170654	-2.03576	WDR55
1.86e-06	-2.14299	RANBP3
0.00612869	-2.71647	DCTPP1
0.0404895	2.02475	RPF2
0.00386045	-1.15978	WDR26
0.000214145	-2.29671	PTGES2
0.0597957	-2.05242	PHAX
0.0842307	-1.14241	ACAD9
0.000118889	-5.01028	NOL11
0.00325426	-3.29154	GORASP2
0.140351	-1.10724	EHMT1
0.101373	-1.38197	SFXN1
0.0318815	0.657532	MRPL44
0.715138	-0.271918	COPS7B
0.00337091	-3.17125	POLR1B
7.01e-06	-1.42082	MEAF6
0.00158487	-3.46763	XPO5
0.00313278	-1.64717	GRPEL1
0.658428	0.340644	C12orf10
0.000499198	-4.72144	CACYBP
0.00101203	-2.07988	RRAGC
0.709186	0.225031	PLGRKT
0.0139176	-1.36724	APOBEC3G
0.0246926	-1.51176	EML4
0.00289149	-1.63553	GLOD4
0.303897	0.86591	MCCC2
0.000142038	-4.55762	NCOA5
0.0114584	-0.910327	MOV10
0.0566709	-0.976673	CWC22
0.00356494	-2.54512	SDF2L1
5.55e-06	-3.82862	XAB2
0.000405294	3.4819	TM9SF3
0.0230676	1.24662	HMG20A
0.0441221	-1.57993	SSU72
0.000330793	-1.66101	DYNLRB1
0.000136141	-1.64931	ENY2
4.3e-05	-3.78038	EXOSC4
0.237892	-1.69709	NOP10
0.0260325	1.07485	DCP1A
0.770204	0.214532	NXT2
0.291619	0.37536	RIC8A
0.000559379	4.27407	SLAMF7
0.550799	-0.632028	LUC7L
0.34909	-0.433378	TIGAR
0.00864868	-2.18133	RTN4
0.00175209	-4.50033	RPRD1B
0.264774	-0.560081	NIT2
1.9e-06	-3.87777	EXOSC5
0.000237864	-3.57211	EXOSC3
0.514121	-0.181849	XPNPEP1
0.0545664	-0.772696	GPHN
0.0199128	-2.74887	UTP3
0.00265693	-2.0943	DIABLO
6.87e-05	-0.933178	DDX21
0.000601342	-2.66552	SAR1A
0.0041227	0.465169	POLE4
0.0586938	1.96659	NANS
0.000497379	-1.81585	EIF2B3
0.000980063	-4.07042	MBNL1
0.0247819	-1.45443	POLE3
0.00551925	-1.31727	CHRAC1
0.0115649	-1.90958	AAAS
0.975762	0.0389544	CMC2
4.83e-05	4.05179	CDC42SE2
0.00105047	-3.84783	UBQLN4
0.000102276	-3.75931	APOBEC3C
0.447988	-0.585907	VPS45
0.831552	-0.0579942	MRPL17
0.0175336	-1.5553	PHPT1
0.0157531	-2.18359	INIP
0.586077	0.46738	FAM114A2
0.2976	0.508454	TOMM22
[truncated: 254 more rows]

## Sheet: Fig2B
Figure 2B: Specificity
Sample	Allele	Ligands		Note
EVs	non-binder	0.151848		Weak binder	nM>50 & nM≤500
WCs	non-binder	0.177233		Strong binder	nM≤50
EVs	Min. nM≤500	0.848152		Binder (min. nM ≤ 500)	Min. nM≤500
WCs	Min. nM≤500	0.822767
EVs		HLA-A0201	HLA-B0702	HLA-C0702		WCs		HLA-A0201	HLA-B0702	HLA-C0702
Peptide	Min. nM	nM	nM	nM		Peptide	Min. nM	nM	nM	nM
AAAAGRKTL	78.3	28961.3	78.3	24415.4		AAGHTERLVSL	22430.4	22430.4	23409.1	39456.5
AADDFRIK	38828.9	39616.1	38828.9	47143		AAGPPISEGKY	36792.5	38450.5	36792.5	44195.5
AAEKRGSNL	928.3	33889.5	928.3	27198.5		AAGPPISEGKYF	11955.5	34537.7	11955.5	41157.6
AAGHTERLVSL	22430.4	22430.4	23409.1	39456.5		APGPAPTRCL	161.2	36768.2	161.2	42999.8
AALELILHL	264.1	264.1	13162.8	21438.3		EPCNGRTAL	138.2	40429.8	138.2	23974.3
AAMAGRLMI	184.6	3363	184.6	32822.8		AASKERSGVSL	12808	36358.7	12808	41802
AANSERSQTTL	19811	38481.8	19811	42561		AENEFVTIK	30824.6	30824.6	31410.8	32782
AARPATSTL	10.4	23308.2	10.4	5859.9		AEQNRKDAEAW	38387.8	38688	38387.8	45974.8
AARWVAKSL	26.7	19660.3	26.7	24002		AFGMDPARP	37289	37289	39045	41295.4
AASKERSGVSL	12808	36358.7	12808	41802		AGFAGDDAPR	34666.9	39445.9	34666.9	46420.7
AASNVRGSL	66.6	24377.1	66.6	20761.7		AGLQFPVGR	29732.5	29732.5	33643.7	34420.6
AAVRDISEASVF	15795.9	28401.5	15795.9	29575.3		AALELILHL	264.1	264.1	13162.8	21438.3
AAYLRALSL	213.6	4007.2	213.6	10029.3		AARPATSTL	10.4	23308.2	10.4	5859.9
ADDFRLKYENE	40732.7	40732.7	44814.8	47821.1		AIIDGKIFCV	27.9	27.9	31437.3	45011.1
ADLCIGIYL	7953.9	7953.9	24159.2	26310.5		AIMDIVIKV	4.8	4.8	14598.8	31897.4
AENEFVTLK	29030	29030	31899.5	35943		AIMDLLLRL	9.8	9.8	3588.5	19871.6
AEQNRKDAEAW	38387.8	38688	38387.8	45974.8		AITPSVSRTS	32062.9	33195.3	32062.9	45863
AERVGAGAPVYL	16641.3	16641.3	17876.2	35706.1		AIMGFIGFFV	6.3	6.3	10911.1	39410.9
AGFAGDDAPR	34666.9	39445.9	34666.9	46420.7		AIRNAMGSL	16.7	15341.1	16.7	16756.1
AGIALNDNFVK	26513.4	26513.4	39509.9	46910.4		AIVDKVPSV	21.4	21.4	16868.8	38606
AGLQLREA	36793.3	38398.6	36793.3	47415.1		ALAAALAHI	22	22	11155.4	41385.3
AIIDGKIFCV	27.9	27.9	31437.3	45011.1		ALADGVQKV	11.3	11.3	17716.8	36120.7
AILKYIETL	118.9	118.9	10803.6	10456.4		ALAEIAKAEL	74.5	74.5	6034.5	43205.4
AIMDIVIKV	4.8	4.8	14598.8	31897.4		ALAGHQDGITFI	267.5	267.5	28554.6	38770.5
AIMGFIGFFV	6.3	6.3	10911.1	39410.9		ALAKIEIKL	124.6	124.6	12399.8	31834.7
AINLHNVTKYLR	15090.7	15090.7	31851.9	41270.4		ALAQRLLEV	14.6	14.6	4005.9	37204
AIRNAMGSL	16.7	15341.1	16.7	16756.1		ALEEQLQQIR	9980.9	9980.9	39653.8	46838.4
AIVDKVPSV	21.4	21.4	16868.8	38606		ALATLIHQV	7	7	18355.9	38231.5
ALAAALAHI	22	22	11155.4	41385.3		ALDKATVLL	70.6	70.6	10531.4	33001.9
ALADFAELLRA	793	793	39250.9	45355.2		ALFEESGLIRI	178.3	178.3	37150.9	43733.6
ALADGVQKV	11.3	11.3	17716.8	36120.7		ALFEGKVQL	22.1	22.1	12581.3	7507.8
ALAEALKEV	12.1	12.1	12038	42591.4		ALFKAWAL	464.2	464.2	21281	18768.8
ALAEIAKAEL	74.5	74.5	6034.5	43205.4		ALFPGVALL	8.1	8.1	11220.3	2861.5
ALAEKERTI	937.9	937.9	13153.8	32557.5		ALFPHLLQPVL	104.5	104.5	2669.8	22832.7
ALAGHQDGITFI	267.5	267.5	28554.6	38770.5		ALGTDAEGQKV	10445.6	10445.6	42257.7	47851.1
ALAKIEIKL	124.6	124.6	12399.8	31834.7		ALFQHITAL	14.7	14.7	2976.8	2694.7
ALAKLVEAI	90.5	90.5	9094.2	37915.9		ALFQRPPLI	30.6	30.6	21228.1	20763.7
ALAPGVRAV	41.4	41.4	1097.2	15388.5		ALHDHLATI	16.5	16.5	6930.2	14782
ALAQRLLEV	14.6	14.6	4005.9	37204		ALIDEQILCV	17	17	37698.3	46364.5
ALASVIKEL	52.1	52.1	6905.4	20867.6		ALIEDEHNL	37.6	37.6	23771.3	21382.3
ALATLIHQV	7	7	18355.9	38231.5		ALIEKLVEL	6	6	11947.9	25044.9
ALDDRLYCV	4.6	4.6	27117.7	28656.1		ALITRIFGV	4.4	4.4	23441.3	24783.7
ALDIMIPMV	10.2	10.2	26195.4	42940.8		ALLAGSEYLKL	871.7	871.7	33201	43790
ALDPLADKILI	2421.7	2421.7	17605.2	44174		ALITTILHL	27.3	27.3	17283.8	21681.6
ALDTSNVMV	31	31	26009.9	41256.1		ALKDLINEA	335.4	335.4	23758.4	38117.9
ALEEQLQQIR	9980.9	9980.9	39653.8	46838.4		ALLDKLYAL	3.5	3.5	7636.6	4668.7
ALEEQLQQIRAE	21438.8	21438.8	39622.1	46697.2		ALLGAGCDPEL	778.3	778.3	27584.7	45687.7
ALFARPDLLLL	310.8	310.8	15187.5	26163.4		ALLDRIVSV	4	4	15949.9	22005.9
ALFEAAREVTL	500	500	27572.1	32139.6		ALLERGYSL	15	15	2091.4	4107.4
ALFEESGLIRI	178.3	178.3	37150.9	43733.6		ALLGILQHV	8	8	22607.3	39271.3
ALFEEVPEL	4	4	22415.4	15976.5		ALLNVELEL	14.8	14.8	12188.5	16395.6
ALFEGKVQL	22.1	22.1	12581.3	7507.8		ALLQQVHSA	64.1	64.1	17610.6	35986.9
ALFEQKGPVYV	18.9	18.9	35326.9	38876.4		ALLQRLEAL	98.8	98.8	3010.7	13483.9
ALFKAWAL	464.2	464.2	21281	18768.8		ALMADMVYV	2.8	2.8	13526.2	28484.5
ALFPAPLAQI	79.2	79.2	20173.1	29842.1		ALMAGCIQEA	35.2	35.2	21925.8	46933.3
ALFPHLLQPVL	104.5	104.5	2669.8	22832.7		ALMDEVVKA	9.9	9.9	25222	37824.2
ALFQRPPLI	30.6	30.6	21228.1	20763.7		ALMDLLLRL	3.9	3.9	5989.2	16475.1
ALFSFLYHL	4.3	4.3	23267.4	2694.2		ALMDQVHHM	8.9	8.9	9063.7	5106.2
ALGTDAEGQKV	10445.6	10445.6	42257.7	47851.1		ALNEEAGRLLL	4111.5	4111.5	24244	44298
ALHDHLATI	16.5	16.5	6930.2	14782		ALMEEILKL	4.6	4.6	13313.2	15627.4
ALHDQLFYL	3.8	3.8	14446.8	3448		ALMPVLNQV	4.4	4.4	7855.3	22014.5
ALIDEQILCV	17	17	37698.3	46364.5		ALNEKLVNL	28.9	28.9	19461.1	20741.5
ALIEAEKVAQV	294.2	294.2	36557.2	47138.4		ALNELLQHV	11	11	26926.2	36707.8
ALIEDEHNL	37.6	37.6	23771.3	21382.3		ALPDQGIAKA	1568.2	1568.2	8182.6	47198.6
ALIEKLVEL	6	6	11947.9	25044.9		ALNENINQV	16.5	16.5	24455.8	23913.7
ALIEQKLNEA	192.8	192.8	33217.2	47919.5		ALNEQIARL	43.9	43.9	18574.6	13883.2
ALIGQCIHI	44.2	44.2	27424.8	37299.1		ALQEKLWNV	4.5	4.5	31254.8	34876.8
ALILEPSLYTV	66.4	66.4	36257	42121.2		ALQEMVHQV	9.7	9.7	19702.5	31245.7
ALIRLDDLFL	126.9	126.9	14649.4	44266.8		ALREENEQL	2543.7	2543.7	10994.5	25168.5
ALITRIFGV	4.4	4.4	23441.3	24783.7		ALQERLDGL	113.8	113.8	16846	27634
ALITTILHL	27.3	27.3	17283.8	21681.6		ALQSLLHLL	27.9	27.9	11883	23594.2
ALKRQGRTLY	15421.8	31540.2	15421.8	38333		ALSDHHIYL	12.8	12.8	10311.4	4761.3
ALLAGSEYLKL	871.7	871.7	33201	43790		ALSDSIHTV	4.8	4.8	18093	19513.8
ALLDKLYAL	3.5	3.5	7636.6	4668.7		ALSEAMGLFCL	232.6	232.6	31264.6	40900.1
ALLDQLHTL	5.5	5.5	10081.5	7441.7		ALSLVSCKL	474	474	15103.6	29010.8
ALLDRIVSV	4	4	15949.9	22005.9		ALSNLEVKL	221.4	221.4	22181.6	22310.6
ALLDSAHLLA	188.4	188.4	30262.2	40458.6		ALTELLAKI	33.4	33.4	21567.7	38835.2
ALLEADVNIKL	614.1	614.1	34006.3	44287.4		ALVDHVAEL	9.6	9.6	7091.8	10383.9
ALLEASGTLLL	297.6	297.6	20341	43360		ALVDQLWKL	6	6	26021.7	14849.1
ALLECVIIL	17.7	17.7	14664.3	15874.9		ALVDQRELYL	123.3	123.3	20033.7	40512.1
ALLEDSCHYL	15.8	15.8	31441.7	37742		ALWDKLFNL	3	3	14887.2	4330.1
ALLELLHEL	4	4	11144.9	19841.9		ALWEDEGVRA	343.2	343.2	34335	46813.1
ALLEMDARL	20.6	20.6	15907	20760.8		ALWGFFPVL	6.4	6.4	7856.7	8277.7
ALLENMEGLFL	177.9	177.9	33070.2	42328.6		ALYASRLYL	25.2	25.2	1564.4	7175
ALLERGYSL	15	15	2091.4	4107.4		ALYDNVEKL	23.5	23.5	19066.4	7377.8
ALLGAGCDPEL	778.3	778.3	27584.7	45687.7		ALYEQSLHI	14.5	14.5	20125.2	25775.4
ALLGILQHV	8	8	22607.3	39271.3		ALYGQPLLL	24.7	24.7	11455.3	7276.1
ALLGRIPSA	15.9	15.9	16924.4	35417.6		ALYSAEHGL	35.6	35.6	10711.6	8896.5
ALLICLPEV	5	5	21604.4	42423.1		AMAEMVLQV	4.6	4.6	11828	29988.1
ALLPLLERV	11.3	11.3	23974.5	37844.6		AMFGKLMTI	8.1	8.1	13895.1	17449
ALLPQNHKL	104	104	11804.4	6704.9		AMPPPPPQGV	858.8	858.8	7005.1	40647.3
ALLQALMEL	11.3	11.3	3768.6	22047.1		AMIELVERL	19.2	19.2	21656.8	22163.4
ALLQQVHSA	64.1	64.1	17610.6	35986.9		AMLTVLHEI	6.2	6.2	17846.5	27564.1
ALLQRLEAL	98.8	98.8	3010.7	13483.9		AMWEHPITA	7.8	7.8	16314.7	13338.3
ALLRVTPFI	7.5	7.5	16917.8	37501.8		APAGGSPRML	48	30672.9	48	44975.6
ALLSRLEQI	72.7	72.7	20360.4	33311.5		APAGRKVGL	12.1	33065.2	12.1	32262.2
ALLTVVSQV	14.9	14.9	20279.9	34654.1		APAGTTSSRVL	39.8	40540.6	39.8	44948.3
ALMADMVYV	2.8	2.8	13526.2	28484.5		APAPIHNQF	35	33541.9	35	15319.9
ALMAGCIQEA	35.2	35.2	21925.8	46933.3		APAPSKGQTL	20.9	35511.2	20.9	42849.3
ALMAHAMEEV	11.5	11.5	5757.4	44784.7		APAQRAQSL	6.8	32535.3	6.8	28255.3
ALMAQEQKL	144.7	144.7	8855.2	18510.2		APASPFRQL	9.9	31407	9.9	28391.6
ALMDEVVKA	9.9	9.9	25222	37824.2		APEEHPVL	1137.3	38682.1	1137.3	40541.5
ALMDLLLRL	3.9	3.9	5989.2	16475.1		APASWWNHM	25.2	22592.1	25.2	22267.9
ALMDQVHHM	8.9	8.9	9063.7	5106.2		APDSQRLKLL	232.6	32698.4	232.6	46192.7
ALMEEILKL	4.6	4.6	13313.2	15627.4		APELLRALL	35.1	21639.5	35.1	40308.8
ALMELFPKL	4	4	9561.4	23643.5		APELQRHEL	11.1	36456.8	11.1	34266.3
ALMPVLNQV	4.4	4.4	7855.3	22014.5		APFLRNVEL	38.4	14149.7	38.4	22081.7
ALNDCIYSV	3.2	3.2	20435	19570.7		APFQGDQRSL	70.9	33990.5	70.9	35565.4
ALNEEAGRLLL	4111.5	4111.5	24244	44298		APGPPGRSM	6.5	37106.7	6.5	18775.3
ALNEKLVNL	28.9	28.9	19461.1	20741.5		APGPPGRSML	37.5	38843.6	37.5	41313.7
ALNELLQHV	11	11	26926.2	36707.8		APHARNGLSL	11.5	31731.5	11.5	40403.1
ALNENINQV	16.5	16.5	24455.8	23913.7		APHEPDGVAL	28.6	31390.4	28.6	30847.6
ALNEQIARL	43.9	43.9	18574.6	13883.2		APHLVGPHL	33	22554.8	33	30975.7
ALNGHVEMV	32.6	32.6	23196.8	34869.2		APILKRAL	34	38247.6	34	42598.3
ALPDQGIAKA	1568.2	1568.2	8182.6	47198.6		APIQGSRNL	14.3	34137.6	14.3	32151.1
ALQDVPLSSV	40.8	40.8	19797.1	44914.8		APKRPPSAF	14.9	38739.9	14.9	7739.6
ALQEKLWNV	4.5	4.5	31254.8	34876.8		APKSQIVML	181.8	26953.6	181.8	26141.1
ALQEKVQAV	22.1	22.1	13107.8	30166.1		APNAGSRMTQTV	739.3	34534.3	739.3	47019.7
ALQEMVHQV	9.7	9.7	19702.5	31245.7		APMIKKIAF	8.5	25993.6	8.5	22367.7
ALQERLDGL	113.8	113.8	16846	27634		APNSRPALL	46.3	25977.2	46.3	14167
ALQESLVQI	45.5	45.5	19950.7	34762.6		APNYRLKSL	8.2	30885	8.2	25592.5
ALQSLLHLL	27.9	27.9	11883	23594.2		APQSFRAEL	6.5	26300.8	6.5	24610
ALQTIQLFL	42.9	42.9	16305.4	19291.1		APRAPRALAAA	20.5	34358.8	20.5	39796.1
ALRDVSEEL	356.8	356.8	2828.2	17660.4		APRAVFPSI	9.1	23826.9	9.1	39911.7
ALREEEEGV	825.3	825.3	26685.8	41432.3		APRDAYWIAM	5.6	22919.1	5.6	17764.6
ALREENEQL	2543.7	2543.7	10994.5	25168.5		APRHPSTNSL	7.5	37376.7	7.5	12336.9
ALREPGKAL	28.7	11562.3	28.7	5218.8		APRIITGPAPVL	15.2	13663	15.2	32901
ALRPEPPTL	950.1	950.1	4161.6	2321.2		APRLQSEVAEL	54.4	5289	54.4	32555.8
ALSDHHIYL	12.8	12.8	10311.4	4761.3		APRPAGSYL	3.9	32208.9	3.9	14824.6
ALSDHHVYL	16.2	16.2	9957.3	3938.2		APRPASGPIRP	78.4	41254.8	78.4	44721.3
ALSEAMGLFCL	232.6	232.6	31264.6	40900.1		APRPDRLVNRL	37.7	35952.3	37.7	32931.6
ALSEKIVSV	5.6	5.6	19712.9	33067		APRPDSRHHSL	18.3	41429.7	18.3	23074.9
ALSELTTCL	21.1	21.1	10484.5	24633.2		APRPLQPYL	14.8	27005.8	14.8	12319
ALSGHLETV	15.2	15.2	15461.7	35423.7		APRPPPKPM	3.9	35876.5	3.9	3116
ALSLVSCKL	474	474	15103.6	29010.8		APRPPVSAA	5.3	34260.8	5.3	24193.9
ALSNHLNAV	14	14	5530.3	25906.2		APRQPGLMA	10.1	31892.3	10.1	41436.8
ALSNLEVKL	221.4	221.4	22181.6	22310.6		APRQPGLMAQM	27	24927.3	27	19300.3
ALSPHNILL	30.5	30.5	9173.5	7312.7		APSDLRTIQTF	1297.6	33667	1297.6	42472.2
ALSPNNHEV	39.4	39.4	10731.4	17813.7		APRWGNPRAL	4.7	30791.3	4.7	3890.2
ALSQLVPCV	13.8	13.8	25688	36898.5		APSDNRVTSF	92.3	32533.6	92.3	40539.3
ALTAFVTIAL	122.4	122.4	2378	37111.1		APSGGRLLSA	54	19582	54	48071.2
ALTDFVRSV	14.9	14.9	17846.9	21677.9		APSGTRVVQV	61.7	19963.8	61.7	47125.6
ALTDVILCV	7.5	7.5	22948.6	30352		APSLKNAAF	11.4	31479.2	11.4	27177.6
ALTELLAKI	33.4	33.4	21567.7	38835.2		APSPRPLSL	10	25032.7	10	5366.1
ALTGYLHTI	12.6	12.6	11831.9	17389.6		APSQQRLVVV	83.8	17767.3	83.8	46973.4
ALTTMCTSLLL	381.7	381.7	23328.7	44015.6		APSQQRQQI	38.9	40358.1	38.9	39967.8
ALVDGYFRL	8.8	8.8	17205.4	7825.1		APSRMPRPLLA	157.4	34639.9	157.4	31135.3
ALVDHVAEL	9.6	9.6	7091.8	10383.9		APSRNGMVL	7.4	33242.4	7.4	18470.6
ALVDQLWKL	6	6	26021.7	14849.1		APYERRAMEL	13	21569.3	13	21491.5
ALVDQRELYL	123.3	123.3	20033.7	40512.1		APYSRPKQL	27.7	33887.3	27.7	8852.5
ALVECLVIGV	18.2	18.2	32080.2	47171.6		AQFEHTILL	18.6	18.6	15802.4	10258.5
ALVFELHYV	8.1	8.1	27294.3	41374.1		AQNVGTTHDL	15256	15256	24971.1	44041.8
ALVSYLIRL	15.7	15.7	16350.6	15005.4		AQYEDIAQK	18983.2	18983.2	27820	31324.6
ALVTAAALAL	685	685	1594.1	40036.2		AQYEDIAQKS	18172.7	18172.7	38257.2	45395
ALWDKLFNL	3	3	14887.2	4330.1		AQYEEIAQR	19765	19765	30126.9	36924.5
ALWELSLKI	9.3	9.3	17128.7	28742.8		AQFGYYFRV	7	7	27478.6	12830.6
ALWGFFPVL	6.4	6.4	7856.7	8277.7		ASKERSGVSL	10982	30485.6	10982	39709.2
ALYASRLYL	25.2	25.2	1564.4	7175		ATAKLDKV	28439.6	28439.6	35903.7	47908.1
ALYDNVEKL	23.5	23.5	19066.4	7377.8		AVDGGEPALSST	30232.1	30232.1	33404.6	46030.1
ALYEQSLHI	14.5	14.5	20125.2	25775.4		AVDPNRAVPL	681.7	6364.8	681.7	30316.2
ALYGQPLLL	24.7	24.7	11455.3	7276.1		AQYEHDLEV	19.9	19.9	21313.2	23741.9
ALYHEQLAL	34.6	34.6	5818.7	3369.2		AVEPGRPPL	106.3	7549.4	106.3	5693.6
ALYHLAIKL	51.1	51.1	15019.4	11013.9		AVRLITSSL	13.6	9653.5	13.6	20533.6
ALYPNVVQV	9	9	15748.9	7294.6		AYRQGHFTY	76.7	32437.9	16942.6	76.7
ALYSAEHGL	35.6	35.6	10711.6	8896.5		DAGAGIALNDH	38588.1	38588.1	41113.5	48125.3
ALYSKGILL	56.7	56.7	7494	12759.9		DAGAGIALNDHF	31917.8	31917.8	39269.6	46146.2
AMAASPHAV	19	19	2984.6	18492.8		DAVEDLESVGK	36500.6	36500.6	42486.5	48300.6
AMAEMVLQV	4.6	4.6	11828	29988.1		DKNTDTLSKKEL	37480.7	37480.7	38943.8	44576.3
AMFDHIPVGV	7	7	31774.8	38723.6		DLDTGRPSTTVR	31171.8	31171.8	37239	46517.7
AMFGKLMTI	8.1	8.1	13895.1	17449		DLSPDDPQVQK	35382.3	35382.3	39338.9	46217.2
AMIELVERL	19.2	19.2	21656.8	22163.4		DNIQGITKPAIR	30462.2	30462.2	39578.4	46805.5
AMLEEVNYI	5.4	5.4	29097.3	27565.9		DTGRPSTTVRY	34893.8	38137.3	34893.8	36318.2
AMLKEVCTA	95.7	95.7	25195	35450.1		DTNADKQL	43109.7	44321.5	43109.7	43609.8
AMLTVLHEI	6.2	6.2	17846.5	27564.1		DTNADKQLS	38155.9	43745.9	38155.9	41468.7
AMNGKSFSV	10.9	10.9	10282.4	20284.3		DTNADKQLSF	37446.7	38166.2	37446.7	39422
AMNSQILEV	10.4	10.4	20477.3	18936		EEANADLEVKIR	38751.3	38751.3	41673.3	47700.2
AMPPPPPQGV	858.8	858.8	7005.1	40647.3		EEQLQQIRAE	39828.4	40279.1	39828.4	46660.4
AMQEYIAVV	6	6	16165.4	14336.6		EESNYELEGK	40350.7	40350.7	43714.2	47406.4
AMWEHPITA	7.8	7.8	16314.7	13338.3		EESNYELEGKIK	39594.7	39594.7	41697.2	46313.8
APAGGSPRML	48	30672.9	48	44975.6		EITALAPSTMK	33715.1	36666.1	33715.1	44540.2
APAGRKVGL	12.1	33065.2	12.1	32262.2		ENAGEDPGLAR	40516	40661.4	40516	47307
APAGTTSSRVL	39.8	40540.6	39.8	44948.3		AYSSYVHQY	160.8	32018.5	30958.7	160.8
APAKAQSAL	5.2	36726.4	5.2	30913.1		EPRPPHGEL	7.7	40797.1	7.7	9451.4
APAPAAHVA	35.7	34323.1	35.7	40192.5		EQVCNPIISGL	19759.5	19759.5	36428.8	37832.8
APAPAAQRL	23.2	31540.9	23.2	29374.7		ERAGLQEEAQQL	18389.1	18389.1	35821.8	37390.8
APAPEGRAL	5.9	35738.2	5.9	21062.2		ESVGKGAVHDV	24437.6	24437.6	39495.8	47214.4
APAPIHNQF	35	33541.9	35	15319.9		ESVGKGAVHDVK	31915.4	31915.4	39928.5	47323.4
APAPSKGQTL	20.9	35511.2	20.9	42849.3		EYYKQEASNLLQ	15339.9	36955.7	38988.4	15339.9
APAPSTVHF	67.8	31312.4	67.8	18305.1		FAIDPHLLLSV	245.8	245.8	27946	35565.4
APAPVQPPM	12.5	22435.5	12.5	14659.7		FGFGDSRGGGGN	43596.6	43596.6	43842.6	46341.9
APAQPPSQTF	66.3	36082.5	66.3	32227		FIFDGLHKA	6.2	6.2	22993.1	18766.1
APAQRAQSL	6.8	32535.3	6.8	28255.3		FIFSDTHEL	7.2	7.2	7499.3	727.5
APAQTPAPAL	24.5	26515.9	24.5	42737.3		FIINGIEKV	8.7	8.7	26809.9	23845.7
APARAVSAV	8.3	25138.3	8.3	40119.5		FIIQGLRSV	21.7	21.7	3710.7	18107.7
APARPLSTNL	17.3	28671.6	17.3	42561.5		FILPKEIAV	10.5	10.5	12751.9	5015.7
APARPVNCL	29.9	32401.5	29.9	27767.3		FINIVVHSV	26.2	26.2	15526.8	12792.1
APASASQKL	21.8	34912.3	21.8	37816.4		FISEFEHRV	9.8	9.8	31559	13389.6
APASPFRQL	9.9	31407	9.9	28391.6		FIWENIHTL	4.4	4.4	4796	126
APASRLLAL	4.6	16190	4.6	21195.9		FIWPMLIHI	5.7	5.7	16971.4	3338.3
APASWWNHM	25.2	22592.1	25.2	22267.9		FLADAKWIL	4.4	4.4	12660.7	1341.5
APAYLPRSL	7.2	30318.2	7.2	30298.5		FLADIVQKL	4.2	4.2	13429.2	3413.8
APAYSRAL	17.8	39124.5	17.8	31308.3		FLASESLIKQI	918.9	918.9	39438.6	43083.2
APDCHGPVL	27.8	30856.7	27.8	29022.4		FLDEKTHEL	3.8	3.8	11712.1	4103.4
APDEKRSNVRW	16219.7	40279.1	16219.7	47646		FLDEPTNHL	11.7	11.7	15645.2	4083
APDGTRNLTA	302.4	30832.6	302.4	47841.3		FLDGHDLQL	13.8	13.8	15957	2878.7
APDSQRLKL	50.2	33549.9	50.2	34021.4		FLDITNPKA	47.7	47.7	32166.7	40286.1
APDSQRLKLL	232.6	32698.4	232.6	46192.7		FLDKNDHSL	21.1	21.1	11827	2013.2
APDVARALL	36.7	25695.2	36.7	40428		FLDPNNIPKA	45	45	33659	39678.7
APDVGRMGI	94.3	30423.4	94.3	44024.7		FLDPRPLTV	6.6	6.6	17722.4	919.8
APEDKKEIL	639.2	38867.6	639.2	37462.9		FLDVFLPRV	3.1	3.1	32529.3	30028
APEEHPVL	1137.3	38682.1	1137.3	40541.5		FLEKLLPPV	4.1	4.1	17957.9	22086
APEEHPVLL	446.6	24753.2	446.6	25996.9		FLFDTQHFI	3.4	3.4	25435.2	2664.1
APEERPAAL	15.8	27500.9	15.8	12946.8		FLFEPVVKA	6.3	6.3	28311.9	12718.7
APELLRALL	35.1	21639.5	35.1	40308.8		FLFLDRTYV	6	6	20859.2	14892.6
APELQRHEL	11.1	36456.8	11.1	34266.3		FLFNKVVNL	5.1	5.1	24321.5	740
APEVAKSWAAL	83	24345.2	83	43822.7		FLFNTENKL	27.8	27.8	23236	1737.2
APFDRRATSL	20.5	28663.6	20.5	36460.4		FLFSKFIEL	3.3	3.3	16155.6	1461.2
APFLRNVEL	38.4	14149.7	38.4	22081.7		FLGTFILKV	5.6	5.6	32552.9	16551.2
APFQGDQRSL	70.9	33990.5	70.9	35565.4		FLHDHVDLQV	10.6	10.6	33910.8	29395
APGEFRAIM	37.5	26311.9	37.5	31206.2		FLHEATVRL	7.9	7.9	7582	2475.3
APGIGRAVAEM	164.8	28603.5	164.8	44445.9		FLHETGGAMV	30.8	30.8	6187.4	19437.8
APGIRSWSL	32.8	20262.4	32.8	29318.5		FLIEEQKIVV	16	16	34892.3	40400.9
APGKRILVL	21.1	22756.5	21.1	26528.3		FLINFIHTL	3.4	3.4	15745.4	238.2
APGPAPTRCL	161.2	36768.2	161.2	42999.8		FLIQNVLRL	14.3	14.3	10971.3	1790.1
APGPGRKEL	11.1	39177.9	11.1	26191.7		FLIRESETL	28.1	28.1	19849.4	6603.5
APGPPGRSM	6.5	37106.7	6.5	18775.3		FLKNELDNV	51.2	51.2	35041.7	30847
APGPPGRSML	37.5	38843.6	37.5	41313.7		FLLDGFPRTV	4.1	4.1	29564.1	23758.9
APGQRVGML	28.3	28817.8	28.3	31487		FLLDKKIGV	4	4	27107.4	16914.7
APGVRAVEL	41.3	25923.1	41.3	31444.8		FLLEGIRSL	4	4	5965.8	662.7
APHARNGLSL	11.5	31731.5	11.5	40403.1		FLLGPRLVLA	31.6	31.6	11067.7	23199.3
APHEPDGVAL	28.6	31390.4	28.6	30847.6		FLLLRRQRHSKH	23169.2	32638.3	36585.2	23169.2
APHLARSYHHL	99.9	13593.9	99.9	39429.6		FLLPIKTVGV	5.4	5.4	25887.7	34095.9
APHLSKVSM	7.5	29945.6	7.5	30693.2		FLLPILSQI	5	5	16258	5669.6
APHLTHHTL	4.9	26341.5	4.9	20117.6		FLLPVINEM	6.2	6.2	11944	466.4
APHLVGPHL	33	22554.8	33	30975.7		FLMDFIHQV	1.8	1.8	19038.5	1606.4
APHSRETEL	10.9	35174.3	10.9	23276.7		FLNGEVIRL	12.2	12.2	26933.2	4177.8
APIGPHLQSM	11.9	13995.9	11.9	39727.7		FLNNQEYVL	21.2	21.2	22434.8	300.7
APIGSRGPQL	6.9	24463.8	6.9	44280.7		FLQEHNTTL	7.6	7.6	4073.2	953.8
APIIRVGGAL	9.3	17369.7	9.3	43424.8		FLQEKSPAV	4.2	4.2	15214	15468.8
APILKRAL	34	38247.6	34	42598.3		FLQPELVKL	15.6	15.6	22299.5	2027.9
APIQGNREEL	36.5	25125.8	36.5	45435.3		FLSEEGGHVAV	128.6	128.6	34825.1	38388.6
APIQGSRNL	14.3	34137.6	14.3	32151.1		FLSEHPNVTL	19.7	19.7	20586.3	8603.9
APIRPDIVNF	353.5	27945.5	353.5	31547.4		FLSSVIQNL	7.2	7.2	19535.8	1640.7
APISVRVEL	10.6	20082.8	10.6	26404.3		FLSTLEHHL	12.8	12.8	27706.1	3578.2
APKANGTSAL	9.4	36379.6	9.4	39710.1		FLTEFINYI	2.9	2.9	30567.6	4557.9
APKEKGITAM	21.1	34656	21.1	39453.6		FLTKQEILL	34.4	34.4	24240.6	6145
APKPAAPTTL	49.5	35073.2	49.5	38468		FLVDGVCTV	2.7	2.7	19895.5	6790.6
APKPSSRPSL	17.7	39733.7	17.7	39925.9		FLVDIMEHL	5.5	5.5	23712.7	6834.3
APKRPPSAF	14.9	38739.9	14.9	7739.6		FLVEHNLVL	8.2	8.2	5202.5	1085.6
APKSQIVML	181.8	26953.6	181.8	26141.1		FLVQNIHTL	12.6	12.6	8602	426
APLAVFQML	62.1	11084.8	62.1	34406.4		FLVRSKLLL	85	85	11789.8	5069
APLGGRQGF	27.7	37105.9	27.7	28287.7		FLVTVIHTL	8.1	8.1	15235.4	882.2
APLLKKQTL	19.1	30942.9	19.1	32204.7		FLWDEGFHQL	6.4	6.4	20223.8	9561.2
APLLKRLSL	5.3	22039.5	5.3	34778.8		FLWERPTLL	4	4	10136.2	348.4
APLLRWVL	247.3	25066.9	247.3	40775		FLWERPTLLV	4.8	4.8	22199.6	10655.3
APLQHRHVL	4.2	35145	4.2	19421.2		FLYAGHIFL	3.7	3.7	8960.5	636.5
APLQRSQSL	6.6	29735.7	6.6	25064.2		FLYDDNQRV	5.2	5.2	28240.6	8766.8
APMIKKIAF	8.5	25993.6	8.5	22367.7		FLYDTHQNL	10.3	10.3	12741.4	508.6
APMSAAHQL	5.9	23283.8	5.9	18344.9		FLYPFPLAL	3.7	3.7	4077.6	27.7
APNAGKSTL	8.9	36652.6	8.9	19455.9		FMFDEKLVTV	3.5	3.5	34699.9	27803.4
APNAGSRMTQTV	739.3	34534.3	739.3	47019.7		FMMEIIFKL	1.9	1.9	14281.2	141.2
APNERPYSL	33.6	22368.1	33.6	5892.9		FPNIPGKSL	13.7	29615	13.7	10032
APNLGRSFHIL	128.6	15700.1	128.6	42497		FQNPFRSEL	253.1	433	9960	253.1
APNLRGSGV	19.3	30893.4	19.3	39290.4		FRPLYTHEY	88.8	27970.3	30250.4	88.8
APNPSRSEKL	27	39355.5	27	42789.1		FRVDYILSV	222.1	222.1	26152.1	247.8
APNQRRRLLL	32.2	35294.4	32.2	44058		FVDDYTVRV	6.2	6.2	21147.8	11890.1
APNSRPALL	46.3	25977.2	46.3	14167		FVFPGELLL	15.8	15.8	9585.4	370.2
APNTGRANQQM	291.8	42551.8	291.8	45823.9		FVHDLVLYL	10.4	10.4	7873	715
APNYRLKSL	8.2	30885	8.2	25592.5		FVIDLQTRL	55.1	55.1	12514.1	4976.3
APPEYHRKAV	32.5	36894.1	32.5	45818.9		FVLPELPSV	4.7	4.7	16414.4	14632.9
APPVRPQNSL	126.7	38015.4	126.7	44585.5		FVMETFVHL	7.2	7.2	3128.8	2367.4
APQALSIKTSSL	93.8	14794.2	93.8	45351.3		FVSAGIQTSF	9473.7	9659.9	9473.7	18060.4
APQGVRTTL	5.1	28242.1	5.1	29963.1		GAEKTEARASL	16414	38453.9	16414	43422
APQPAKPRL	41.6	36571	41.6	29694.2		GAGGGFGSRSL	25610.8	35086.9	25610.8	45818.4
APQRAHEVL	13.9	36402	13.9	31903.3		GATEPRRRPPL	12125.4	38917.2	12125.4	38566.8
APQRSQSPL	6	37461.3	6	19509		GAVHDVKDVLD	37023.7	38207.1	37023.7	44472.8
APQSFRAEL	6.5	26300.8	6.5	24610		GAVHDVKDVLDS	33604	33604	37952.5	44698.1
APQSNKERL	138.5	38956.4	138.5	33170.2		GGGGLGSGGSIR	40781.7	41352.6	40781.7	47679.5
APRAAGTVKEL	21.7	33298.9	21.7	40433.3		GIFGGHIRSV	339.9	339.9	22748.4	43661.3
APRAALTRL	7.1	28479.9	7.1	35644.4		GIMKKAYEL	74.9	74.9	3626.9	9895.3
APRAFGLHCRL	103.4	24590.1	103.4	36709.4		GKVKVGVNGF	31163.7	31163.7	31590.7	40428
APRAGEQGEAM	19.5	37988.2	19.5	40319.7		GLADASLLKKV	470.9	470.9	39264	47858.4
APRAGQPLQL	24.5	33026.9	24.5	29265.3		GLADKVYFL	3.8	3.8	23544.2	13049.9
APRAGTPGF	11.8	35891.3	11.8	26379.2		GLAKAVASV	14.8	14.8	8335	38858.7
APRALKEIRKF	424	36542.9	424	36685.1		GLAPKPVQV	60.3	60.3	23834.9	25063.4
APRAPRALAAA	20.5	34358.8	20.5	39796.1		GLARQAPKPRKQ	37361.3	41135.7	37361.3	41318.6
APRAVFPSI	9.1	23826.9	9.1	39911.7		GLDDIKDLKV	92.8	92.8	40599.4	47466.9
APRDAYWIAM	5.6	22919.1	5.6	17764.6		GLDELFVQV	10	10	29337.9	41035.7
APREALAQTVL	48.6	32883.9	48.6	38615.6		GLDRNAPSV	62.5	62.5	26369.5	35493.5
APREHPFVL	6.4	26020.3	6.4	3218.6		GLFGVPLCL	26.7	26.7	21315.7	6121.2
APRELGLGL	6.7	24890.9	6.7	29627.2		GLGSGGSIRSS	33249.9	33249.9	42325.9	47795.8
APREPPPVEL	37.7	34258.9	37.7	9525.5		GLIDHQTYL	13.2	13.2	19192.6	8369.2
APRGELYKEL	19.9	31563.8	19.9	38281.6		GLIDRQVTV	15.8	15.8	24273.9	18419.7
APRGPGAEL	3.2	33368.5	3.2	22913.4		GLIEILKKV	21.1	21.1	28346.5	41695
APRGQRPESAL	9.4	42682.7	9.4	28903		GLIEKNIEL	11.4	11.4	19650.9	24424.9
APRGTGIVSA	16.7	30404.9	16.7	45155.5		GLIGVGLINV	22.9	22.9	29263.3	47288.6
APRGTWSTGL	5.7	31675.6	5.7	32010.2		GLKNGVPAV	78.9	78.9	19083.7	24122.3
APRHFHTQTQSL	30	37363.3	30	18206.9		GLLAKIFEL	4.4	4.4	21017.1	8612.7
APRHGSLGF	7.9	33233	7.9	21572.8		GLLDCPIFL	4.4	4.4	24086.1	13054.8
APRHGSLGFLPR	232.6	34049.4	232.6	39214.4		GLLDLPFRV	3.3	3.3	30481	21221.6
APRHPSTNSL	7.5	37376.7	7.5	12336.9		GLLDRIMQL	8.3	8.3	17997.7	5553.4
APRHPSTNSLL	39.1	40195.1	39.1	19049.7		GLLEFLRPA	15.2	15.2	20512.8	30622.2
APRIALHTAL	5.1	25688.5	5.1	29575.6		GLLERVKEL	71	71	19096.1	10318.1
APRIECSHI	237.5	29352.4	237.5	43004.4		GLLGYLHFV	2.6	2.6	24593	30325.1
APRIESKSM	6.7	35861.4	6.7	38466.4		GLMDTVKKV	16	16	23067.4	31544.3
APRIITGPAPVL	15.2	13663	15.2	32901		GLMKKAYEL	9.3	9.3	6857.7	7046.3
APRIQGKFSL	9.1	30412.5	9.1	17779		GLMTTVHAI	10	10	5896.1	15210.5
APRKGSFSAL	5.3	34205.6	5.3	27874.8		GLNEEIARV	15.8	15.8	35550.4	35964
APRKGTVWSL	8.5	25566	8.5	18083		GLSTEGIYRV	26.1	26.1	42022.9	45359.2
APRKPDWDL	18.1	32673.3	18.1	21381.6		GLTSTDLLFHL	354.9	354.9	39099.5	41880.4
APRKVLGSSTSA	113.7	28471.9	113.7	46334.4		GLYEGLTWL	4.9	4.9	15031.5	9078.4
APRLETKSL	4.5	34225.2	4.5	36931.7		GLYELVWRV	2.9	2.9	32145.9	21899.2
APRLGSRSQSL	17.2	17742.7	17.2	32431.3		GLYSRQLYV	7.2	7.2	21912	10501.2
APRLPITGL	9	27512.2	9	29562.2		GMAERIPEL	8.6	8.6	13687.8	10098.4
APRLQSEVAEL	54.4	5289	54.4	32555.8		GMYGKIAVMEL	330.9	330.9	33281.2	31952.7
APRPAGSYL	3.9	32208.9	3.9	14824.6		GMYIFLHTV	9.1	9.1	24650.5	15016.4
APRPASGPIRP	78.4	41254.8	78.4	44721.3		GPASRVSQL	24.5	32005.3	24.5	21967.4
APRPDRLVNRL	37.7	35952.3	37.7	32931.6		GPGSKRLGI	492.2	35466.6	492.2	43290.6
APRPDSRHHSL	18.3	41429.7	18.3	23074.9		GPIYPGHGM	28.5	35650.5	28.5	30878
APRPFPEVSL	23.3	29962.1	23.3	28283.1		GPLFRNSQL	32.3	33945.3	32.3	27354.3
APRPLQPYL	14.8	27005.8	14.8	12319		GPMKSGNF	476.7	42496.6	476.7	42881.3
APRPPFSTM	3.4	32023.7	3.4	9595.7		GPNSNRSQF	67.2	42191.4	67.2	11222.5
APRPPPKPM	3.9	35876.5	3.9	3116		GPPPPPGKPQ	11474.9	43896.2	11474.9	45829.3
APRPPVSAA	5.3	34260.8	5.3	24193.9		GPPPPPPGKPQ	25190.9	44405.9	25190.9	46480
APRPYASSL	3	32283.6	3	4912.4		GPPQQGGHPRPP	32430.6	43690.6	32430.6	47348
APRQPGLMA	10.1	31892.3	10.1	41436.8		GPREAFRQL	11.1	32152.5	11.1	26304.5
APRQPGLMAQM	27	24927.3	27	19300.3		GPRGGLNTSRSL	34.4	37374.2	34.4	36928.1
APRTFSNSL	4.2	28879.9	4.2	22960.1		GPRHPVCLL	35.9	29092.9	35.9	22601.2
APRTIFQRVL	13.4	30385.2	13.4	22169.8		GPTEGRPQL	101	37190.7	101	28551.5
APRTVALTAL	6.8	23275.5	6.8	35468.9		GSGSGWSSSRGP	43025.9	43025.9	43187.2	47139.9
APRTVALTALL	39.4	13761.8	39.4	39229.2		GSGSWGCSRLR	35081.5	35081.5	38460.1	44403.5
APRTVLLLL	14.4	14710.2	14.4	31954.1		GVAESIHLWEV	359.2	359.2	37682.8	46166.2
APRTVLLLLSA	421.4	10824.6	421.4	46833.4		GVIDGHIYAV	79.9	79.9	20649.7	41203
APRVAGKEGPGL	62.1	32196.3	62.1	41909.8		GVRPPAPSL	76.1	15581.8	76.1	3028.5
APRVKEGPL	3.9	35912.2	3.9	29490.9		GVRPVSGDL	315.9	24705	315.9	9962.7
APRVLQQTL	6.6	29508.5	6.6	21835.6		GYSFTTTAER	30609.6	30609.6	36487.2	43499.6
APRVPVQAL	4.4	28610	4.4	15480.5		HAVYRDDLKKL	18255	28088.8	27457.5	18255
APRWDQRTFL	9.3	31097.3	9.3	23414.6		HLAEALHQA	52.6	52.6	15669.1	38675.4
APRWGNPRAL	4.7	30791.3	4.7	3890.2		HLAIKLEQV	297.8	297.8	23630.5	41628.3
APSAAKLLVQL	819.1	23921.9	819.1	46644.7		HLANIVERV	45.1	45.1	22522.3	34702.5
APSAARELSL	17.3	24203.1	17.3	44858.4		HLGDFLVFL	12.8	12.8	22076.2	8696.3
APSAKVKLL	177.3	28424.8	177.3	35783.1		HLLDIYIQL	15.2	15.2	17791.9	4531.3
APSDLRTIQTF	1297.6	33667	1297.6	42472.2		HLLERVDQV	35.8	35.8	26009.6	23009.6
APSDNRVTSF	92.3	32533.6	92.3	40539.3		HLLNESPML	53.5	53.5	20852.9	15367.5
APSEIREEL	33.9	26790.5	33.9	32866.8		HLLSDELLL	62.7	62.7	20846.1	8573.8
APSGGKVTVL	41.4	26518	41.4	45305.7		HLRGMSSTF	266.6	18169.5	266.6	1578.7
APSGGRLLSA	54	19582	54	48071.2		HLSIINEYL	189.6	189.6	21724.1	19129.6
APSGLRSQVQF	724	37675.5	724	39991.6		HLTDITLKV	20.5	20.5	17810.2	25480.3
APSGQHSQAQL	974.8	42630.1	974.8	43214.3		HLWNSIHGL	12.4	12.4	10587.2	1123.1
APSGTRVVQV	61.7	19963.8	61.7	47125.6		HPAAKMIVM	14.5	25286.7	14.5	27681.8
APSHLMALLTL	454.4	17354.1	454.4	40831.1		HPHAVNEIAL	23.2	26791.3	23.2	33737.7
APSKPAASI	15.6	31945.1	15.6	39358.5		HPINPRVAL	5.1	32299.6	5.1	9021.5
APSLFHLNLL	210.1	10815.2	210.1	45216.6		HPIRVVNAL	12.2	20553	12.2	10857.3
APSLKQFSL	19.6	22486.1	19.6	21431.1		HPIYNIKSL	22.4	29699.1	22.4	17564.5
APSMDRAAVA	64.3	22678.4	64.3	46146.2		HPRAPVLL	80.3	35873.8	80.3	31634.9
APSMVHSSL	5.3	26386	5.3	23502.2		HPRAYFMQL	4.7	24331.5	4.7	8167.1
APSPRPLSL	10	25032.7	10	5366.1		HPRDPNLLL	10.4	30845.3	10.4	12700.5
APSPSSSRSSF	161.5	42940.3	161.5	43483.1		HPRDPNLLLSV	143.4	27130	143.4	41388
APSPTHVAEL	23.5	23187.2	23.5	39974.3		HPRSPNVLSV	19.2	25735.2	19.2	15663.8
APSQQRLVVV	83.8	17767.3	83.8	46973.4		HPRSPTPTL	4.1	35401.5	4.1	6576.8
APSQQRQQI	38.9	40358.1	38.9	39967.8		HPRVGDLIL	8	28834	8	16339.1
APSQQRQQIA	632.6	41511.8	632.6	47394.6		HPRVPSLTTV	16.6	24865.1	16.6	28072.7
APSRMPRPLLA	157.4	34639.9	157.4	31135.3		HPSVSRYHAVL	184.6	34898.3	184.6	29336.9
APSRNGMVL	7.4	33242.4	7.4	18470.6		HPTDERVAL	19.1	36336.3	19.1	14765.1
APSSPRPAL	5.6	33971	5.6	15313.6		IARLPSSTL	29.1	22621.3	29.1	14437.3
APSSPRPALP	47.2	39581.4	47.2	43659.4		IDQDARDL	38319.3	38319.3	40653.5	43789
APSSVAHTSM	16.5	31641.4	16.5	43939.5		IDQDARDLY	33151.1	38866.7	33151.1	37523.7
APTGAKRTL	7.5	39878.4	7.5	26876.4		IIDGKIFCV	16	16	29770.2	34773.6
APTGHTLRL	9.4	28174.7	9.4	31102.7		IIDQHTFEV	14.3	14.3	12393.5	30681.9
APTIVGKSSL	29.5	29234.5	29.5	45944.5		IILDEAHNV	40.3	40.3	32332.1	36894.9
APTPARPVL	8.3	38075.5	8.3	21185.8		IINTFHQY	32204.3	32204.3	41537.8	35946.5
APTQEKIFAVL	397.1	14649.4	397.1	42762.3		ILDDSHLLV	10.7	10.7	25728	35257
APTVRSKAL	7.1	36195.8	7.1	26825.9		ILDEHVQRV	9.2	9.2	31062	35274.1
APVAPHFAL	6.3	22421.7	6.3	9282.5		ILDEVIFKL	5.2	5.2	24758.5	11434.2
APVGFCLLVL	74.9	3939.2	74.9	45319.4		ILDKKVEKV	111.3	111.3	35646.3	43219
APVGIRHRL	12.2	30427.3	12.2	33362.4		ILDPHVVLL	16.3	16.3	19108.7	6844.2
APVGVHPSL	11.4	25114.1	11.4	28653.9		ILDQKINEV	16.1	16.1	28853.4	39212.2
APVLPHTAV	10	26944.5	10	39375.1		ILFPDIIARA	39.7	39.7	34396.7	42776.6
APVQRPKL	640.9	43268.6	640.9	43955.6		ILIIDEIHL	146.9	146.9	30983.8	30064.4
APVSGNQQL	27.2	34677.4	27.2	30204		ILIRPLVSV	14.7	14.7	12957.7	33924.8
APVSSKSSL	8	39253.8	8	29874.1		ILLDDTGLAYI	28.9	28.9	37736.7	41042.4
APWSREAVL	10.8	20477.3	10.8	12347		ILLDIHIFM	11.2	11.2	16974.7	14206.9
APYERRAMEL	13	21569.3	13	21491.5		ILLDQTVRV	5.6	5.6	26031.6	34396
APYFRLLRL	21.1	10947.5	21.1	23299.4		ILLKDILSV	5.7	5.7	22144.2	32706.2
APYKSVTSL	9.6	21021.7	9.6	22461.3		ILLQGRLYL	38.6	38.6	3749	11966.4
APYSRPKQL	27.7	33887.3	27.7	8852.5		ILMEHIHKL	3.6	3.6	7986.7	3806.3
AQFEHTILL	18.6	18.6	15802.4	10258.5		ILMHHPPQV	9	9	14664.2	17777.9
AQFGYYFRV	7	7	27478.6	12830.6		ILQDRLNQV	22.6	22.6	23334	32448.8
AQNVGTTHDL	15256	15256	24971.1	44041.8		ILQEREYRL	73.1	73.1	27245.9	8604.4
AQYEDIAQK	18983.2	18983.2	27820	31324.6		ILQNKIDLV	35.2	35.2	33199.9	41382.2
AQYEDIAQKS	18172.7	18172.7	38257.2	45395		ILSGVIRSV	28.3	28.3	13845.6	29035
AQYEEIAQR	19765	19765	30126.9	36924.5		ILTDITKGV	35.5	35.5	23326.4	38079.2
AQYEEIAQRS	18962.3	18962.3	39221.1	45627.9		ILVDTVWAL	4.8	4.8	16925.5	3824.3
AQYEHDLEV	19.9	19.9	21313.2	23741.9		ILVKHLTNV	17.8	17.8	20994.4	40235.1
AQYEHDLEVA	885.6	885.6	32275.9	44009.4		ILWEHLEIL	12.5	12.5	14315.3	8136.8
AQYENPPHI	148	148	27757.7	17239.7		ILYDIPDIRL	44.5	44.5	32226	33384.7
ARMEFAWIY	159.1	17783.3	26296.8	159.1		ILYDKLEKI	16.2	16.2	29830.5	31978
ASKERSGVSL	10982	30485.6	10982	39709.2		IMLEALERV	5.5	5.5	29268.7	38484.7
ASLRMARANARL	12370	17749.2	12370	19600.8		INAKSRAEAAL	16079.7	39782.3	16079.7	39452.3
ATADYICKV	45.4	45.4	20011.4	35653.6		IPAEGRVAL	5.7	23541.7	5.7	23171.4
ATAKLDKV	28439.6	28439.6	35903.7	47908.1		IPDASKLQFIL	5521.6	25336.8	5521.6	43548.1
AVDPDEPVHGAP	28726.6	29976.1	28726.6	46410.6		IPKPLNPAL	15.3	29643.5	15.3	16236.5
AVDPNRAVPL	681.7	6364.8	681.7	30316.2		IPNERTMQL	16	23227.7	16	16433.4
AVEKRYGI	30423.7	30423.7	31253.5	44078.1		IPQKQREITL	73.1	23480.6	73.1	38397.3
AVEPGRPPL	106.3	7549.4	106.3	5693.6		IPRDPSQQEL	41.4	35731.6	41.4	20335.3
AVEQGVLK	37620.9	37620.9	39222.9	46940.4		IPRPVDGVEV	35.4	24649.8	35.4	44028.5
AVIEHLERL	294.5	294.5	9662.8	28878.4		IPRRQEHDISL	128.2	36046.2	128.2	12968.1
AVILRALSL	291.5	2340.7	291.5	18058.6		IPRSFRHLSF	9.8	30449.4	9.8	15005.2
AVLDVLLCL	49.5	49.5	9512.9	17384.1		IPTSARSML	11.3	36759.8	11.3	32003.9
AVLLPKKTESHH	30776.6	38558.9	30776.6	45701.6		IPYHSEVPVSL	2151.4	23031.5	2151.4	14343.7
AVMEQIPEI	18	18	8073.3	28175.9		IQIMKVEEI	762.5	762.5	31526.9	40053.6
AVMLHSFTL	50.2	50.2	93.7	3017.9		IQLTQMSLQL	1318.4	1318.4	24927.6	42439.6
AVRDISEASVF	9167.8	26595	9167.8	28917.4		IQVTKVTQV	778	778	31176.1	39692.9
AVRDMRQTVA	1245.1	28046.3	1245.1	42755.3		IRSSYIRVL	128.9	24062.1	20991.2	128.9
AVRDMRQTVAV	2176.1	11512.7	2176.1	37722.4		ISGLIYEETR	29619.2	29619.2	42167.7	47288.1
AVRHVLLRQGVL	2326.5	17931.1	2326.5	27266.3		ISIAKAGIT	26626.1	33026.9	26626.1	43584.8
AVRKPAISL	16.4	17077.8	16.4	9979.5		ITELRRNVQAL	12015.6	20352.9	12015.6	33847.4
AVRLITSSL	13.6	9653.5	13.6	20533.6		ITSREIQTA	12867.9	12867.9	30076.1	38437.2
AVRQAGAEAL	28.4	17609.8	28.4	24888.8		IVDGNHRLTL	2701.7	7569.6	2701.7	37803.3
AVRRPGCFL	60.1	21891.2	60.1	13751.3		KAASVRPVL	152.1	10440.7	152.1	19429.6
AVTGILVQL	1172.6	1172.6	5585.2	23382.2		KAISGVHTV	115.5	115.5	5080.6	23357.2
AVYEGHVSCV	497.8	497.8	11692.9	38830.2		KASLRELAL	378.8	11578.8	378.8	11484.6
AYRQGHFTY	76.7	32437.9	16942.6	76.7		KERPVPSAANSI	1753.4	33528.1	1753.4	40339.3
AYSSYVHQY	160.8	32018.5	30958.7	160.8		KGRFEELSAWTE	33960.7	33960.7	36326.9	37220.5
CLTKAIIQV	182	182	27195.3	36291.9		KGYSPTHREEEY	23272.5	40354.1	32622.7	23272.5
CYQLPVLPLD	16342.5	17125.6	34436.2	16342.5		KHYCIKGRCRFV	14930.2	14930.2	35615.8	22846.1
DAEQRGENAL	26745.3	38503.8	26745.3	42420.3		KIADFGWSV	4.8	4.8	8188.4	23692.9
DAGAGIALNDH	38588.1	38588.1	41113.5	48125.3		KIFDEILVNA	144	144	33202.5	46767.5
DAGAGIALNDHF	31917.8	31917.8	39269.6	46146.2		KIFEMGPVFTL	200.4	200.4	9853.9	11686.4
DAVEDLESVGK	36500.6	36500.6	42486.5	48300.6		KIIDEKTGVI	9995.9	9995.9	14909.9	46246.7
DHLDIDHNKKID	35255.1	35255.1	43421.5	44010.8		KILDELEKV	25.5	25.5	29736	42534.3
DLCLLLALI	2498	2498	32934.5	44206		KILDLETQL	137.6	137.6	12635.7	22765.1
DLEMQIESL	11162.5	11162.5	35067.5	31123.9		KILDYEVTL	16	16	11282.8	2987
DNIQGITKPAIR	30462.2	30462.2	39578.4	46805.5		KILEDVVGV	7.7	7.7	24613	33700.9
DNNRSLDLD	41287.3	43197	41287.3	41992.9		KILPTLEAV	27.2	27.2	6827.6	28554.3
DNSRNLDLD	40314	43804.7	40314	41797.9		KIMEQSPDM	432.1	432.1	3623.6	20319.9
DTGRPSTTVRY	34893.8	38137.3	34893.8	36318.2		KIMTEKELLAV	324.2	324.2	21228.3	45834.8
DTNADKQL	43109.7	44321.5	43109.7	43609.8		KIRDVTKCL	977.8	10835.8	977.8	12161.7
DTNADKQLS	38155.9	43745.9	38155.9	41468.7		KIRKTIMQL	130.5	5594.3	130.5	12476.3
DTNADKQLSF	37446.7	38166.2	37446.7	39422		KIRPHIATL	47.1	2284.9	47.1	653.5
DVEKNNSRIKL	39996.4	41470.5	39996.4	42441.4		KIWDVSVNSV	26.3	26.3	17278.9	44119.1
DVKDVLDSVL	29489.6	29489.6	32494.5	43653.7		KIYEGQVEV	9.9	9.9	13566.5	20629.4
EDSIFAHY	35528.1	35528.1	41431.9	44637.2		KKFPHWLDKWML	8977.1	16991	8977.1	10729.6
EEANADLEVKIR	38751.3	38751.3	41673.3	47700.2		KLADDVDLEQV	367.3	367.3	38957.7	47492.6
EEANTELEVK	38817.1	38817.1	39831	47804.6		KLAELKQECL	402.9	402.9	14504.2	44169.2
EEQLQQIRAE	39828.4	40279.1	39828.4	46660.4		KLAENIDAQL	79	79	11222.4	41311
EESNYELEGK	40350.7	40350.7	43714.2	47406.4		KLAESVEKA	59.8	59.8	26117	42704.9
EESNYELEGKIK	39594.7	39594.7	41697.2	46313.8		KLAKLQAQV	34.9	34.9	12168	38364.5
EIILVSFVLVF	6182.7	6182.7	34844.4	33505.6		KLDQVIIHV	10.4	10.4	25831.8	35806.3
EITALAPSTMK	33715.1	36666.1	33715.1	44540.2		KLFDTQQFL	7.5	7.5	18681.2	6314.6
EIVQGLLEI	5428	5428	20861.5	38437.7		KLFEKSTGL	7.4	7.4	13217	15966
ELMELEIFL	19	19	22507.2	20673.6		KLFGMIITI	6	6	18274.4	16017.9
ENAGEDPGLAR	40516	40661.4	40516	47307		KLFQGQLVL	25.3	25.3	6239.1	2304
EPCNGRTAL	138.2	40429.8	138.2	23974.3		KLHDVEHVL	47.9	47.9	7851.8	4019.4
EPMKGPIAM	31.6	31000.9	31.6	13401.5		KLHGVNINV	15.7	15.7	16730.3	35320
EPQPERSSV	349.6	41128.6	349.6	40613		KLIDKLDSL	7.9	7.9	11229.8	25593.9
EPRPPHGEL	7.7	40797.1	7.7	9451.4		KLIDRTESL	14.3	14.3	3382.4	13155.4
ERTGPSGTVL	7555	31357.5	7555	20171.4		KLIEKLDIKL	43.4	43.4	29199.8	43860.2
ESSGNISKDL	35517.3	35517.3	35610.8	44991.1		KLILLITQV	14.1	14.1	20788.9	40396.9
ESVGKGAVH	27735.5	41716.2	27735.5	40705.8		KLISELQKL	28.2	28.2	20825.4	26762.9
ESVGKGAVHDVK	31915.4	31915.4	39928.5	47323.4		KLLDEAIQAV	11.6	11.6	26851.4	44425.2
EVLDELYRV	379	379	34251.1	36970.8		KLLDIRSYL	8.5	8.5	5293.8	10957.9
FAIDPHLLLSV	245.8	245.8	27946	35565.4		KLLDISELDMV	73.2	73.2	35508.1	44227.6
FASHVSPEV	51.8	51.8	14325.1	22962.3		KLLDLMPRL	4.2	4.2	17481.1	21601.6
FATRLSNIF	4589.8	23130.6	10881.4	4589.8		KLLDLQVRV	4.9	4.9	26797.4	30913.8
FEMEQNLRQ	19215.1	32107.6	28262.3	19215.1		KLLEATSAV	4.9	4.9	2519.4	29719
FFGTHETAF	498.4	29835	23004.6	498.4		KLLEEQGIFL	24.5	24.5	27893.2	38611
FGGHIRSV	22768.1	22768.1	36471.8	37360.9		KLLEGEESRISL	366.7	366.7	19857.6	41759.1
FIAEMTIYI	3.3	3.3	10224.4	18314		KLLEIDIDGV	9.8	9.8	36675.6	47000.4
FIDCLEIFL	14	14	26378.3	12858.7		KLLELDPEHQRA	817.7	817.7	40951.9	47198.6
FIDDANYSV	5.4	5.4	19535.6	14713.7		KLLERVSAI	13.2	13.2	5172.6	13473.4
FIDKVRFLEQQ	25445.6	25445.6	39433.9	45510.6		KLLFWVTEV	3.2	3.2	17748.1	24880.2
FIFDVHVHEV	7.9	7.9	30141.9	28250.7		KLLGELHTL	7.4	7.4	10829.4	14350.2
FIFEKILQL	6.9	6.9	15882.1	1068		KLLQFYPSL	6.1	6.1	11432.7	8963
FIFEKKLAQA	91.9	91.9	27854.6	39951.4		KLLTEVHAA	21.8	21.8	23266.2	34636.5
FIFSDTHEL	7.2	7.2	7499.3	727.5		KLMDHIYAV	2	2	3659.8	3486.1
FIFSEKPVFV	9.2	9.2	36226.4	19202		KLMDLDVEQL	17.8	17.8	17934	39282.7
FIIEKQPPQV	41.8	41.8	34058.3	41545.9		KLMDQLEAL	4.4	4.4	2134.2	7259.4
FIIETCLFI	10.2	10.2	23533	21022.6		KLMEEIREL	6.7	6.7	5845.1	9108.1
FIINGIEKV	8.7	8.7	26809.9	23845.7		KLMELLEEI	3.3	3.3	13845.4	35062.6
FIIQGLRSV	21.7	21.7	3710.7	18107.7		KLNPQQFEV	11.7	11.7	21453.9	5423
FILPKEIAV	10.5	10.5	12751.9	5015.7		KLPEKWESV	27.5	27.5	27101.3	36185.3
FIMEGTLTRV	5.7	5.7	4695	35847.4		KLQDGVHII	26.2	26.2	15891.9	17045
FINIVVHSV	26.2	26.2	15526.8	12792.1		KLQDQIFNL	6.9	6.9	22397.2	4496.2
FIQEIEHAL	31.4	31.4	3874.8	1329		KLQEELNKV	18.6	18.6	29777.3	41350.8
FISEFEHRV	9.8	9.8	31559	13389.6		KLQEFLQTL	12	12	11202	7317.1
FIWDFIEKV	3.3	3.3	30016	7739.1		KLQEKIQEL	20.1	20.1	13527.8	16027.9
FIWENIHTL	4.4	4.4	4796	126		KLQELEARV	24.1	24.1	25467.4	39285.7
FIWPMLIHI	5.7	5.7	16971.4	3338.3		KLQELENRL	146.3	146.3	21199.4	25946.3
FIYHGEVPQA	212.9	212.9	30456.6	34568.7		KLQELNYNL	10.3	10.3	19146	13768.3
FLADAKWIL	4.4	4.4	12660.7	1341.5		KLSDLQTQL	43.2	43.2	14338.6	12359.5
FLADIVQKL	4.2	4.2	13429.2	3413.8		KLTEIRHEV	18.2	18.2	9711	31530.6
FLADNHHQV	9.1	9.1	12889.2	5861		KLVEFDFLGA	37.5	37.5	33758.9	46815.6
FLADPSAFVAA	178.6	178.6	30936.9	40021.9		KLVELPYTV	4	4	23232.4	18195.1
FLAEHPNVTL	13.9	13.9	11168.7	12198.7		KLVKEVIAV	16.2	16.2	18104.2	34611.8
FLAERLYAEV	4.2	4.2	21186.1	32716.4		KLWDIINVNI	13.6	13.6	28575.9	41136.6
FLAESCATL	5.1	5.1	6235.5	1769.2		KLWEAESKL	23.1	23.1	10771.4	11821
FLAHDQAVRTL	1290.2	1290.2	23114.4	25189		KLYAGAILEV	6.9	6.9	17863.5	43005.8
FLAPLLAKL	5	5	7506.4	3120.7		KLYDIDVAKV	10.9	10.9	27525.9	41987
FLARRTNSTF	1052.8	6070.2	1052.8	15213.5		KLYGKPIRV	10.3	10.3	22383.1	25546.6
FLASESLIKQI	918.9	918.9	39438.6	43083.2		KLYQRDLEV	15.3	15.3	10127.1	18994.1
FLDDFIACV	2.4	2.4	31065.4	10168.8		KLYTGLREV	7.8	7.8	10132.7	25223.9
FLDDVVHSL	2.9	2.9	12180	1036.8		KMADEDALRKI	3936.3	3936.3	36444.2	46144.3
FLDEKTHEL	3.8	3.8	11712.1	4103.4		KMADIEYRL	9.2	9.2	16512.6	8586.2
FLDEPTNHL	11.7	11.7	15645.2	4083		KMAEMLVEL	3.6	3.6	4477.2	14721.2
FLDGHDLQL	13.8	13.8	15957	2878.7		KMDDPDYWRTV	417.4	417.4	38157.5	39648.2
FLDIILKTV	27.3	27.3	25492.2	28822.2		KMDEVLYSI	3.2	3.2	18712.8	21658.7
FLDITNPKA	47.7	47.7	32166.7	40286.1		KMDPIISRV	8.8	8.8	19932.1	22208
FLDKNDHSL	21.1	21.1	11827	2013.2		KMIEDLQNEL	36	36	25543.6	39557
FLDNLHINL	11.3	11.3	22774.3	4698.2		KMLDEILLQL	13.4	13.4	22113.3	38099.8
FLDPNNIPKA	45	45	33659	39678.7		KMLEKLPEL	3.7	3.7	13760.7	15829.9
FLDPRPLTV	6.6	6.6	17722.4	919.8		KMMDVTVTI	3	3	4782.5	7632.1
FLDQHGHNL	30.5	30.5	8911	2263.7		KMPEINAKV	16.8	16.8	25208.9	31941.3
FLDSAYFRL	4.6	4.6	22872.8	1468.9		KMVDGVGVCTV	189.1	189.1	34002.3	44491.5
FLEKLLPPV	4.1	4.1	17957.9	22086		KMVSIQITL	16.4	16.4	12744.3	3718.8
FLFASTILHL	9.8	9.8	22389.4	19199.7		KMWEEAISL	5.1	5.1	9460.5	3661.9
FLFCEPLQL	6.1	6.1	26783.8	541.2		KPASVFVQL	26.1	15050.6	26.1	28408.2
FLFDGSPTYVL	9.6	9.6	30504.8	6517.7		KPATKTAEL	7	26036.6	7	35901.8
FLFDHLLTL	2.4	2.4	9751.4	184.8		KPFDQTTISL	40.2	13984.7	40.2	39501.4
FLFDKLLLI	2.7	2.7	23284.3	7889.7		KPGKFVTTL	41.1	19266.1	41.1	24737.4
FLFDNDFPAL	4.2	4.2	22005.7	2676.7		KPGRKGISL	12.4	32218	12.4	34503.3
FLFDRPMHV	2.6	2.6	25688.2	1282		KPHPSPTSL	8	27867.5	8	7247.8
FLFDTQHFI	3.4	3.4	25435.2	2664.1		KPHSGFHVAF	16.2	30465.9	16.2	24101.5
FLFELPSRL	5.1	5.1	19020	904.9		KPILSTRSL	4.8	25891.4	4.8	30002.7
FLFEPVVKA	6.3	6.3	28311.9	12718.7		KPINVRVTTM	13.4	14786.4	13.4	39826.7
FLFGEVHKA	6.9	6.9	31855.4	22547.2		KPIQRTIL	57.3	36744.3	57.3	41854.1
FLFLDRTYV	6	6	20859.2	14892.6		KPIQRTILM	23.6	19149.3	23.6	31278.9
FLFNKVVNL	5.1	5.1	24321.5	740		KPKKGGGISF	23.7	38036.8	23.7	34320.5
FLFNTENKL	27.8	27.8	23236	1737.2		KPKSAPWNSF	75	36008.3	75	34939.1
FLFQDILVL	8.9	8.9	14300	373		KPKTPSLTVF	84.8	33929.9	84.8	27591.2
FLFQEPRSI	45.6	45.6	23343.8	2864.3		KPLDNASKL	80.8	31501.3	80.8	22056.9
FLFRDILEL	3.7	3.7	18058.8	594.1		KPMEKLLGL	12.3	4550	12.3	27783.5
FLFSKFIEL	3.3	3.3	16155.6	1461.2		KPMKSVLVV	8.4	7361.6	8.4	32416.6
FLGENISNFL	24	24	30533.5	27857.3		KPNANRIAL	5.2	28849.6	5.2	10967.5
FLGIHVFLV	7.1	7.1	28141.8	14212.1		KPNDSRALQL	87.6	31754.2	87.6	41630.5
FLGTFILKV	5.6	5.6	32552.9	16551.2		KPNRLTCTL	13.8	26613.1	13.8	18729
FLHDHVDLQV	10.6	10.6	33910.8	29395		KPQDYKKRLSV	160.3	35178.8	160.3	45544.6
FLHEATVRL	7.9	7.9	7582	2475.3		KPQTKLLIL	29.5	21262.1	29.5	33823.2
FLIDRVFGI	2.5	2.5	24628.9	2014.7		KPRDVSSVEL	11.2	30248.1	11.2	38333
FLIEEQKIVV	16	16	34892.3	40400.9		KPRDVSSVELL	50.6	31552.1	50.6	41313.7
FLINFIHTL	3.4	3.4	15745.4	238.2		KPRKLVNTI	8.1	28033.3	8.1	34156.8
FLIRESETL	28.1	28.1	19849.4	6603.5		KPRLDTEQL	12.1	30727.7	12.1	31556.6
FLKDLVASV	6.7	6.7	16738.5	9337.1		KPRNVQILNM	28.1	27200	28.1	30480.7
FLKNELDNV	51.2	51.2	35041.7	30847		KPRSLQTGF	22	35684.5	22	18819
FLLALEPEL	3.7	3.7	19323.7	7490.8		KPRSPVVEL	6.3	27866.3	6.3	10879.1
FLLDGFPRTV	4.1	4.1	29564.1	23758.9		KPRVTPVEV	16.7	24512	16.7	36762.6
FLLDGKVLSL	6.1	6.1	15676.5	16439.6		KPSLPFTSL	9.8	23566.1	9.8	31142.4
FLLDKALLI	4.3	4.3	24861.6	10191		KPSPKTIAF	11.1	30313	11.1	7878.6
FLLDKKIGV	4	4	27107.4	16914.7		KPSSTTPRL	29.1	26584.3	29.1	29114.6
FLLDKPQDLSI	63	63	40159	25938.2		KPTDKLRAL	10	30023.1	10	20789.1
FLLEGIRSL	4	4	5965.8	662.7		KPVNRISL	48.4	37797.2	48.4	38016.2
FLLEKGYEV	2.7	2.7	22041.4	9239.6		KPVYPGQTL	7.2	32571.6	7.2	22132.9
FLLEPGNLEV	5.7	5.7	24897.7	34319		KPWSQHYHQGYY	17257.1	37896.7	17257.1	31358.1
FLLETVVRV	3.2	3.2	27552.7	15454.2		KQLDDLKVEL	208.9	208.9	27400.8	41065.9
FLLGKEVSL	7.7	7.7	12939	3071.7		KRNDYVHAL	41.5	14362.7	15699.1	41.5
FLLGPRLVLA	31.6	31.6	11067.7	23199.3		KVADTILFL	17.3	17.3	3009	19069.5
FLLPDVIRI	4.5	4.5	27344.3	3958.7		KVGPVPVLV	313.7	313.7	17243.8	26430.6
FLLPIKTVGV	5.4	5.4	25887.7	34095.9		KVIDEIYRV	9.7	9.7	28737.8	32785.2
FLLPILSQI	5	5	16258	5669.6		KVKSREREQIK	34060.8	43775.3	34060.8	45565.8
FLLPKVQSI	5.3	5.3	16392.8	2415.9		KVLDFEHFL	15.6	15.6	14933.6	8306.6
FLLPKVQSIQL	159.5	159.5	8484.2	17181.3		KVLDLKINL	228.1	228.1	11045.6	19466.6
FLLPLRIAL	9.5	9.5	1522.3	330.4		KVLERVNAV	42.5	42.5	2891.8	17619.7
FLLPVINEM	6.2	6.2	11944	466.4		KVLEYVIKV	6.9	6.9	21197.5	24736.6
FLLQRVHSL	8	8	2724.4	363.5		KVLGALLFV	11.5	11.5	9978.7	39461.2
FLMDFIHQV	1.8	1.8	19038.5	1606.4		KVRGISEVL	107.4	11245.7	107.4	17107.4
FLMDHVFIQ	42.4	42.4	20107.3	1169.4		KVVALVHAV	54.4	54.4	3550.9	28804.1
FLMWFIETA	4.2	4.2	20915.9	14586.9		KYFDEHYEY	179.8	33126.4	30261.5	179.8
FLNDEVWNL	2.9	2.9	36160.2	649.4		LALHPEAPGL	1318	1318	9326	38097.3
FLNDIFERI	9.7	9.7	30259.2	18183.5		LDIKIRLENE	35233.3	35233.3	38886.1	48245.7
FLNGEVIRL	12.2	12.2	26933.2	4177.8		LDKKVEKV	11503.7	11503.7	43353.9	47235.4
FLNKEITSV	5.3	5.3	23767.4	18318.6		LDKTWPAAP	30371.7	38294	38107.6	30371.7
FLNNQEYVL	21.2	21.2	22434.8	300.7		LEKGLDGAKKAV	18259.2	18259.2	37925	46568.6
FLPARFYQA	21.8	21.8	29608.6	16191.3		LFLAILRLSL	203.3	203.3	5572.8	35956.2
FLPRKFPSL	14.7	14.7	18044.2	5077		LFLHAGIVLP	4005.3	4005.3	33279.4	28624.2
FLQEHNTTL	7.6	7.6	4073.2	953.8		LILYEDLVHI	29.3	29.3	36552.4	44985.8
FLQEKSPAV	4.2	4.2	15214	15468.8		LIRPVSASF	220.9	16882.7	220.9	2455
FLQEWEVYA	4.2	4.2	31847.1	13067.6		LKEQKMNRDNKE	42724.8	44169.2	42724.8	47107.3
FLQEYVANL	4.1	4.1	18409.6	646.6		LLAELLTHL	7.3	7.3	11878.2	31934.7
FLQPELVKL	15.6	15.6	22299.5	2027.9		LLAETHYQL	18.4	18.4	7897.4	10724.3
FLSEEGGHVAV	128.6	128.6	34825.1	38388.6		LLAPRPAAAAA	146.9	9049.9	146.9	44885.1
FLSEHPNVTL	19.7	19.7	20586.3	8603.9		LLDEPTNHL	73.6	73.6	16064.8	20706.3
FLSELQYYL	2.4	2.4	25699.9	483.5		LLDRFLATV	9.4	9.4	22179.9	32116.7
FLSELTQQL	6.3	6.3	10478	3361.4		LLDVPTAAV	62.6	62.6	8439.7	35519.2
FLSKDISYL	4.8	4.8	16830	1927.6		LLEPFVHQV	42.3	42.3	26554.1	13444.6
FLSSVIQNL	7.2	7.2	19535.8	1640.7		LLFDRPMHV	4.8	4.8	24985.7	10760.7
FLSTLEHHL	12.8	12.8	27706.1	3578.2		LLFDSVIHL	5	5	22100.9	5538.8
FLTDREVRL	25.9	25.9	23596.5	1286		LLFEGEKITI	31.9	31.9	31669.8	40465.2
FLTDSNNIKEV	312.5	312.5	41797.5	41781.7		LLFERATFL	10.3	10.3	14218.4	7509.8
FLTEFINYI	2.9	2.9	30567.6	4557.9		LLIDDKGTIKL	796.1	796.1	32981.2	43006.8
FLTELVISL	4.6	4.6	13377.6	1989.9		LLIENVASL	8.7	8.7	5424.5	9235.9
FLTKQEILL	34.4	34.4	24240.6	6145		LLLDMQNRL	26.2	26.2	20377.8	12990.6
FLVDGVCTV	2.7	2.7	19895.5	6790.6		LLLDSNIRL	9.6	9.6	19136.6	17543.6
FLVDIMEHL	5.5	5.5	23712.7	6834.3		LLLDVPTAAVQA	494.6	494.6	34335.4	44837.6
FLVLDVVYL	12.3	12.3	24913.8	3538.9		LLLEILHEI	3.9	3.9	20176.4	31406.4
FLVQNIHTL	12.6	12.6	8602	426		LLLPGELAKHAV	563.3	563.3	7502.9	41537.4
FLVRSKLLL	85	85	11789.8	5069		LLMATILHL	7.1	7.1	7139.7	10889.8
FLVTVIHTL	8.1	8.1	15235.4	882.2		LLMEHIQEI	3.4	3.4	10314	17718.2
FLWDEGFHQL	6.4	6.4	20223.8	9561.2		LLMIFSHQL	16.1	16.1	6675.6	9585.2
FLWERPTLL	4	4	10136.2	348.4		LLPPPPCPA	551.3	551.3	22207.3	16691.3
FLWERPTLLV	4.8	4.8	22199.6	10655.3		LLQEVEHQL	71.2	71.2	19117.4	14669.7
FLWPKEVEL	4.2	4.2	12056.5	270.1		LLSEILHLL	7.1	7.1	15538.6	20538.1
FLYAGHIFL	3.7	3.7	8960.5	636.5		LLWDYVYQL	2.7	2.7	18384.1	438.4
FLYDDNQRV	5.2	5.2	28240.6	8766.8		LLWGNLPEI	4.3	4.3	15720.7	27453.9
FLYDTHQNL	10.3	10.3	12741.4	508.6		LLYDLADQLHA	637.4	637.4	40219.4	42206.5
FLYFEDHGL	9.3	9.3	25224.1	2430.1		LMEHIHKL	270.2	270.2	32366.4	23520.3
FLYPFLHTV	2.3	2.3	15972.4	338.4		LMISRTPEV	8.3	8.3	12776.6	26532.3
FLYPFPLAL	3.7	3.7	4077.6	27.7		LMVDHVTEV	5.1	5.1	18306.5	24735
FLYSDEVQI	9.7	9.7	28996.7	3566.9		LNASVLVAQAQV	16756.2	16756.2	33913.7	47090.5
FMFDEKLVTV	3.5	3.5	34699.9	27803.4		LNLSFTYLK	25089.1	25089.1	31124.9	35328.8
FMLKDMLYL	2.8	2.8	14574.2	920.4		LNNMRSQY	38547.6	39453.6	38820.1	38547.6
FMLPDPQNI	15.1	15.1	29832.7	935.7		LPAERLVQ	3805.3	38181.1	3805.3	47014.1
FMLPDPQNISL	83.5	83.5	4510.1	7802.3		LPAPPTQNM	18.4	32034.4	18.4	24422.5
FMMEIIFKL	1.9	1.9	14281.2	141.2		LPASVHPQL	28.9	26082.3	28.9	26010.4
FMSEYLIEL	2.1	2.1	14722.2	386.5		LPAWPHRGL	7.6	34273.4	7.6	30462.6
FMTTNVPNV	5	5	31669.8	8621.4		LPDERTISL	31.3	17019	31.3	28868.7
FMYNFQLVTL	8.3	8.3	23943.7	2109		LPHAPGVQM	14.5	30527.6	14.5	23224.4
FNEKSKEL	29112.1	35634.3	37703.6	29112.1		LPHNRLVSL	8.8	20694.7	8.8	18147.3
FNIGLLLFL	937.3	937.3	19441.6	14394.6		LPHTNIASL	16.7	22482.7	16.7	18617.1
FPACVSLVL	16.8	6510.1	16.8	11071		LPKPPGRGV	39.7	35972.1	39.7	32320.6
FPDNQRPAL	18.4	23910.8	18.4	8817.9		LPKSPPYTAF	84.6	36868.2	84.6	17891.5
FPFWPAKAL	14.6	16490.4	14.6	4039.2		LPNGLRESI	32	31307	32	41932.9
FPHKRLQQL	12.6	22747.4	12.6	7244.9		LPNSPAPPNPGG	23057.2	43999.4	23057.2	46952.6
FPMEIRQYL	8.3	2735.7	8.3	4202.2		LPQANRDTL	22.3	36602.7	22.3	27690.5
FPMELRQFL	8.7	4232.7	8.7	9167.2		LPRGMQPTEF	28.4	36976.4	28.4	30008.8
FPNIPGKSL	13.7	29615	13.7	10032		LPRGSIPRSL	12.7	33300.7	12.7	22031.9
FPNTNRWFL	91.5	12347.6	91.5	2975.1		LPRGSRAHITL	16.1	35927	16.1	28226.9
FPQATRQSL	5.2	27542	5.2	13813.1		LPRLTPPVL	9.5	28602.2	9.5	24728.3
FPRAPSTSDSV	100.2	23435.4	100.2	41030.8		LPRPPPPEM	11.2	33989.1	11.2	7293.9
FPRDKLAEL	7.9	16778	7.9	8059		LPRPVPQNL	17.7	29252.3	17.7	9150.4
FPRSPGQPSSL	24.9	32966.9	24.9	19338.5		LPRSEKLRSL	12.1	32945.9	12.1	27471.5
FPRVYGVSL	4	17582.8	4	2783.5		LPRTIFPTSTI	50.8	28611.2	50.8	40857.6
FPVGRIHRHL	158.8	15887.7	158.8	33533.9		LPSDLRTISL	42.5	15260.8	42.5	44473.3
FQAELQICL	16.2	16.2	21931	5263.8		LPSGDRVAVSV	1706.9	26632.4	1706.9	47215.5
FQDPVPLTV	15.2	15.2	21796.4	2434.3		LPSKPSSTL	11.9	33811.5	11.9	25210
FQNPFRSEL	253.1	433	9960	253.1		LPSQKTASL	7.7	28288.6	7.7	31327.3
FQTDLIYNL	9.9	9.9	28371.1	1163.2		LPSRKLVAL	14.5	22556.7	14.5	25693.2
FRAPSRIF	860.6	37741.6	19189.7	860.6		LPSRPPSQL	48.9	35600.4	48.9	17070.4
FRFLGSILV	2137.8	2137.8	24928.7	2847.3		LPSSGRSSL	4.8	36746.3	4.8	22947.9
FRNIPGITL	86.8	17387.2	17199.7	86.8		LPSTRLGTL	15	27445.9	15	24162.6
FRNVEVLIY	237.3	21720.8	33693.6	237.3		LPSWGRAEL	4.9	29378.8	4.9	29900.9
FRPLYTHEY	88.8	27970.3	30250.4	88.8		LPWPARPAL	5.5	22289.4	5.5	8862.6
FRVPTANVS	2281.3	34586.3	28840.3	2281.3		LSLENLEKI	5014.4	5014.4	28916.8	40177.7
FSYGRALQASAL	9177	9177	17515.9	17216.4		LSPAKEPVQPGM	4818.4	35561.9	4818.4	41068.1
FVADEGICYL	25.7	25.7	16701.8	29218.7		LSTRTEALEAL	18381.9	24555.2	18381.9	32987.6
FVDDYTVRV	6.2	6.2	21147.8	11890.1		LTLFGNSLK	24785.6	32168.8	24785.6	43943.3
FVFPGELLL	15.8	15.8	9585.4	370.2		LTRPGSSSL	34.9	17410.5	34.9	6450.6
FVHDLVLYL	10.4	10.4	7873	715		LTVGNNKTL	7928.2	20815.7	7928.2	22388.5
FVIAELVNV	8.6	8.6	24485.7	31226.1		LVMAPRTVL	16.8	5919.4	16.8	9270.7
FVIDLQTRL	55.1	55.1	12514.1	4976.3		LVRDVVSSL	75.3	4166.3	75.3	6665.4
FVLDKVPFL	4.4	4.4	17579.9	3700.3		LVRPGTALE	9694.4	34416.5	9694.4	30326.8
FVLPELPSV	4.7	4.7	16414.4	14632.9		MAHMASKE	38242.3	42028.8	38242.3	47070.6
FVMETFVHL	7.2	7.2	3128.8	2367.4		MLDEILLQL	6.5	6.5	13850.2	19705.6
FYRTLITLL	200.3	9074.7	14241	200.3		MLDSLRIYL	12.5	12.5	12234.5	16311.5
GAAPYRCSL	326.6	12017.8	326.6	7357.3		MLFGHPLLV	3.9	3.9	19305.5	15087.3
GAEKTEARASL	16414	38453.9	16414	43422		MLIEVIEKL	9	9	22320.5	20864
GAFLRHAAL	1648.4	7250	1648.4	5194.3		MLLDFIQHI	3.4	3.4	30764.3	17277.8
GARKVVSCL	1692.7	20491.7	1692.7	16795.1		MLLDVMHTV	2.4	2.4	15043.3	17915
GAVHDVKDVLDS	33604	33604	37952.5	44698.1		MLLEIPYMAA	14.9	14.9	27341.9	43903.4
GESLRGQTTSAF	8543	27753.5	8543	29002.7		MLNEHDFEV	3.9	3.9	23257.3	11572.1
GGFGGGSFRGS	41246.7	41246.7	41721.1	47299.3		MLPPPPLTA	299.4	299.4	22548.2	11604.3
GGGLGSGGSIR	40921.8	41932.5	40921.8	47637.8		MLVELVWRI	4.6	4.6	31292.1	25701.9
GHKVGLALELEA	18531.1	18531.1	37919.6	41696.8		MMLDDLLQL	3.5	3.5	14121.4	5398.6
GIEGRYATAL	10096.7	13246.6	10096.7	37677.5		MPALRSINL	20.3	17959.8	20.3	32666.2
GIFGGHIRSV	339.9	339.9	22748.4	43661.3		MPDVGRSMQQL	953.1	31119.2	953.1	45613.6
GILSHINTV	32.1	32.1	18208.3	24493.4		MPFVGLRLEL	27.1	8333.8	27.1	41228.9
GIMKKAYEL	74.9	74.9	3626.9	9895.3		MPQKERESI	87.7	36096.9	87.7	43845
GKIKEWYEKH	39042.5	39042.5	42483.7	44104.8		MPSEQIRNQL	98	29273.8	98	44256.8
GLADASLLKKV	470.9	470.9	39264	47858.4		MPSPVSPKL	127.2	19072.4	127.2	18062.9
GLADKVYFL	3.8	3.8	23544.2	13049.9		MPSQFRDIL	33.2	27012.6	33.2	22501.6
GLADNTVIAKV	236.9	236.9	37943.9	46862.2		MPSSAVRVL	15.9	25650.7	15.9	13377.4
GLAELYVMV	8.4	8.4	25076.9	40018.9		MPYSNGRPAL	12	29494.1	12	16657
GLAEQAPCI	68.1	68.1	29211.5	38395.3		NAAERRGPL	62.2	28762.7	62.2	11812.9
GLAGVKIAEV	23.3	23.3	22133.2	47137.4		NARLAADDF	12449.1	31155.6	12449.1	25095.7
GLAKLIADV	37.6	37.6	23207.1	42004.2		NIIELVHQV	35.5	35.5	25888.3	33083.1
GLAKSIHHA	125	125	28451	40317		NIVERLKEV	1359.9	1359.9	22168.9	36489.2
GLAPHLEQI	67.3	67.3	20261.1	29374.7		NIVERVKEV	2075	2075	24318.9	31299.5
GLAPKPVQV	60.3	60.3	23834.9	25063.4		NLAENISRV	18.2	18.2	22560.2	32375.2
GLDDIKDLKV	92.8	92.8	40599.4	47466.9		NLASFIEQV	17.1	17.1	30294.9	32092.4
GLDELFVQV	10	10	29337.9	41035.7		NLASFIEQVAV	338.3	338.3	38942.1	44931.3
GLDNAVSLFQV	253.9	253.9	40189	44931.3		NLDPAVHEV	14.9	14.9	24848.4	22250.8
GLDPLGYEIQL	1827.9	1827.9	16132.3	38921		NLFEWHFTV	3	3	23478.1	1158.5
GLDPQGDRSFL	3203.9	14446.4	3203.9	38462.6		NLIDLDDLYV	14.1	14.1	39429.6	46071.4
GLDRLNVTV	32.8	32.8	25175.9	36882.2		NLLEEVFHL	6.7	6.7	32249.7	6701.2
GLDRNAPSV	62.5	62.5	26369.5	35493.5		NLLPKLHIV	21.2	21.2	22795.2	20346.1
GLFAGPCKV	11.5	11.5	27044.1	26578.3		NLMELLIMI	6.4	6.4	19402.3	31616
GLFDQHFRL	9	9	24136.4	2078.2		NLMEMVAQL	7.7	7.7	7537.8	5106
GLFGVPLCL	26.7	26.7	21315.7	6121.2		NLNDRLASY	5381.6	13325.8	26474.4	5381.6
GLFPWTPKL	5.8	5.8	18782.8	1405.2		NLVPMIIHL	58.2	58.2	23200.8	5951.6
GLFQHICTA	42.6	42.6	23624.3	26655.7		NLYPFVKTV	40.9	40.9	24443.4	3182.3
GLFSAKLFL	23.1	23.1	17122.2	11925.3		NMLEAVHTI	13.2	13.2	23325.1	10511.6
GLGSGGSIRSS	33249.9	33249.9	42325.9	47795.8		NMLPQIFRV	5.2	5.2	29569.8	5489.5
GLHSYFITV	9.1	9.1	19385.3	17123.5		NMVAKVDEV	75.1	75.1	30780.6	34627.9
GLIDHQTYL	13.2	13.2	19192.6	8369.2		NMVDIIHSV	5.1	5.1	23596.5	18605.4
GLIDRQVTV	15.8	15.8	24273.9	18419.7		NMYGKVVTV	13.6	13.6	22940.2	10629.8
GLIDVHVHL	18.6	18.6	22462	11761.3		NPEKRYNVL	72.9	36723.7	72.9	20684.6
GLIEDHFDVTV	116.7	116.7	41636.8	44833.2		NPHGARLSL	4.8	31358.1	4.8	24071.7
GLIEILKKV	21.1	21.1	28346.5	41695		NPKRQTLVF	90.9	36366.6	90.9	15621.7
GLIEKNIEL	11.4	11.4	19650.9	24424.9		NPNLRKNVL	28	37022.5	28	15211.5
GLIPIHADPRL	3412.5	3412.5	17864.5	42142.6		NPNMRLSQL	33.8	28874.9	33.8	17776.7
GLLAKIFEL	4.4	4.4	21017.1	8612.7		NPQERTLTL	17.6	25161.2	17.6	14955.5
GLLDCPIFL	4.4	4.4	24086.1	13054.8		NPRIPYTEL	11.6	33180.9	11.6	22927.8
GLLDLPFRV	3.3	3.3	30481	21221.6		NPRPTAQDL	13.9	34715.3	13.9	13174.9
GLLDRIMQL	8.3	8.3	17997.7	5553.4		NPRQPLPASGL	179.7	34506.7	179.7	23441.3
GLLDRLSVLL	46.3	46.3	23502.5	38856.2		NPRSVTLLI	36.2	22748.6	36.2	35114.2
GLLEFLRPA	15.2	15.2	20512.8	30622.2		NPSENRSLL	89.6	37254.7	89.6	21827.6
GLLENIPRV	3.7	3.7	31634.2	32626.6		NQIDFIICL	57.7	57.7	27620.5	7759.4
GLLERVKEL	71	71	19096.1	10318.1		NRFNYPFEL	28.5	7842.1	26448.3	28.5
GLLGFVRQV	31.7	31.7	27270.1	26826.7		NRPGTVSSL	1506.7	31391.4	22858.7	1506.7
GLLGYLHFV	2.6	2.6	24593	30325.1		NSGDVNVEIN	28102.5	28102.5	40566	47195
GLMDTVKKV	16	16	23067.4	31544.3		NSLTHISPR	28660.8	33980.6	28660.8	31335.4
GLMEDLLKL	4.7	4.7	15130.4	15582.5		NVELDPEIQ	33449.8	35232.6	33449.8	38621.9
GLMKKAYEL	9.3	9.3	6857.7	7046.3		NVKVDPEIQ	34094.4	38243.5	34094.4	35639.3
GLMQEKIYI	25.5	25.5	22949.1	31318.5		NVRIATTAL	26.5	17794.2	26.5	14831.1
GLMTTVHAI	10	10	5896.1	15210.5		NVRPPNTAL	16.4	21390.1	16.4	1173.4
GLNEEIARV	15.8	15.8	35550.4	35964		NYGGGGNYNDF	29801.4	39446.7	41769.9	29801.4
GLPRFGIEMV	312	312	1391.4	41736.1		NYYDQGYGNY	6740.8	37840.5	40968.3	6740.8
GLQEAQYRL	58.7	58.7	28805.7	11452.7		PAAKRVKL	1062.7	43455.4	1062.7	44543.6
GLQEGTHEL	22.8	22.8	7936.3	13616.2		PALKTTRL	1151.8	41430.5	1151.8	44720.3
GLSDLRLEL	66.5	66.5	9336.4	16673.2		PCGIKHID	36473	44801.2	36473	47686.8
GLSESSVKV	27.3	27.3	30303.8	36946.9		PDTGRILSKL	36018.5	36018.5	38214.6	44686
GLTEALHFV	4.5	4.5	27084.5	38365.4		PEAKKPRL	13285.2	45435.3	13285.2	43977.5
GLTPFVFRL	16.1	16.1	25572.9	1053.7		PEYHRKAV	717	44994	717	43065
GLTSTDLLFHL	354.9	354.9	39099.5	41880.4		PLHKVKSL	4669.9	35207	4669.9	39570.7
GLVDKLQAL	29.1	29.1	12619	16159.2		PLLDLHIEL	369.9	369.9	26163.4	15583.5
GLVNYQISV	10.6	10.6	25491.4	22563.1		PNQKRLTLL	28194.2	35196.8	28194.2	32154.9
GLVPFLVSV	7.6	7.6	23463.6	23168.9		PQISNATDRKY	41328.5	41328.5	42860	44795.9
GLWEEAYRV	4.2	4.2	34929.7	24316.5		PRAALTRL	267.2	38346.3	267.2	35470.9
GLWEQENHL	37	37	28016.9	12605.1		PRPPPKPM	73.4	41714.4	73.4	3686.7
GLWGHALLL	16.9	16.9	10686.9	6816.9		PSASPLKSI	23957.2	35968.6	23957.2	39992.1
GLWGHPVLA	24	24	24124.4	31404.3		PVEEAYKRGLVG	40054	40054	40345.4	44436.2
GLWGPEEEPHL	963.3	963.3	41076.1	35721.2		PVLKNPDDPDT	32700.1	32700.1	44501.2	46647.8
GLWGPVHEL	12.5	12.5	7724.4	3746		QAAAVRHVL	492.5	19918.7	492.5	20928.6
GLWGQSVPTA	76.3	76.3	32044.1	45645.7		QIMDYLLCL	9	9	10165.7	4854.4
GLWKDSLFL	11.7	11.7	16098	14468.9		QLAQFVHEV	10.3	10.3	21866.1	29782.7
GLWKHETTV	20.1	20.1	16151.2	19986.3		QLDDLKVEL	109.1	109.1	22580.9	22616.9
GLYDGPVCEV	12.1	12.1	34182.7	39952.7		QLDSHVHAV	15.4	15.4	18847.9	19187.4
GLYDSQNPPTV	195.9	195.9	40986.5	37866		QLIDIIHTA	12.1	12.1	24732	31337.5
GLYEGLDWLA	10	10	37218.9	41835.1		QLIDKVWQL	6.5	6.5	28874.3	7514.3
GLYEGLTWL	4.9	4.9	15031.5	9078.4		QLISIILRL	48.2	48.2	20230	16747.5
GLYELVWRV	2.9	2.9	32145.9	21899.2		QLLDQVEQI	85.6	85.6	32389.6	31698.2
GLYGAIFRL	7.6	7.6	19874.6	4890.7		QLLEKVIEL	10.9	10.9	22106.6	15567.5
GLYSRQLYV	7.2	7.2	21912	10501.2		QLLELPLNL	23.8	23.8	24003.6	13195.4
GMAERIPEL	8.6	8.6	13687.8	10098.4		QLLGSAHEV	25.8	25.8	22328.5	32074
GMAQKTWEL	11.4	11.4	11538.3	11814.3		QLMAEKLQL	169.9	169.9	11237.1	16898.8
GMDRYLIYV	3.9	3.9	28990.8	26482.7		QLMEQVAQL	14	14	11017.2	7481.5
GMLEKIDMI	19.6	19.6	31695.2	34263.4		QLNEKVAQL	202	202	21390.8	11623.8
GMLENCILL	10	10	25145.7	9732.8		QLQVLILSR	11876.7	11876.7	30583.1	41506.8
GMYETPLFL	6.9	6.9	18187.8	2886.4		QLSPRLLEV	29.3	29.3	17075.2	19786.8
GMYGKIAVMEL	330.9	330.9	33281.2	31952.7		QLSRELLPV	30.6	30.6	22150.9	33537.9
GMYIFLHTV	9.1	9.1	24650.5	15016.4		QLTNVILHL	125.4	125.4	23001.3	12066.4
GMYVFLHAV	6.7	6.7	19785.8	11953.8		QLVDFQWKL	10.3	10.3	33745.4	4561.7
GNSHQGEPRDY	41029.1	41318.2	43692.5	41029.1		QLVDIIEKV	24	24	30771	39859.9
GPAGGDREAL	26.9	35020.1	26.9	45628.9		QLVRDLLEV	44.2	44.2	25415.6	38192.2
GPAIERMGL	57.9	32154.9	57.9	41950.6		QMISRIEYV	9.6	9.6	28849.6	23372.4
GPALGRSFL	10.9	31574.7	10.9	37706.9		QMLELITRL	16.1	16.1	21914.6	15397.1
GPAPKGSSL	8	37048.1	8	27113.6		QPAGHRPAL	5.7	37675.1	5.7	26550.1
GPAPRVLSL	11.1	21271.7	11.1	12198.4		QPDQTRIVAL	99.8	26313.3	99.8	41965.2
GPAPVGRFF	99	29948.8	99	19097.4		QPFGGGSHM	249.4	31784.8	249.4	23828.9
GPARAGSVV	16.1	37622.1	16.1	42943.5		QPHVGDYRQL	676.9	36899.7	676.9	42155.4
GPASRVSQL	24.5	32005.3	24.5	21967.4		QPITPGPSI	128.6	36479.7	128.6	40798
GPDSSKTLLCL	7407.6	27461.4	7407.6	46329.9		QPLAAKRAL	11.9	37715.9	11.9	23355.9
GPDSTRHTTL	81.3	37285.8	81.3	41994.2		QPMAAPEGKRSL	61.7	37910.6	61.7	41086.8
GPDTKRAKL	257.4	38851.6	257.4	38634		QPQFQRQGL	101.6	38746.6	101.6	36167.3
GPGLQRMVL	20.2	31661.9	20.2	35171.2		QPREPQVYTL	107.4	31392.8	107.4	4470.8
GPGSKRLGI	492.2	35466.6	492.2	43290.6		QPRYPVNSV	15.9	31118.2	15.9	34768.3
GPGTNRTTV	190.1	37420	190.1	40222.5		QPSPARAPAEL	122.7	39910.8	122.7	43690.1
GPHQRHIAL	5.6	29108	5.6	10172.8		QQIDRVVEV	63.4	63.4	26241.1	26174.5
GPIYPGHGM	28.5	35650.5	28.5	30878		QQRDLTLDLVL	18224.5	18224.5	25991.6	34406.1
GPKPGGGPGL	19.2	38192.2	19.2	41595.8		QRSIPALL	20813.9	27696.5	28966.9	20813.9
GPKQQFSTL	41.7	34553	41.7	26958.2		QVDPKKRISM	11656	28124.1	11656	40086.1
GPLFRNSQL	32.3	33945.3	32.3	27354.3		QVRKAVDAL	235.6	23240.8	235.6	14811.8
GPLYKNGSL	15	37367.4	15	34776.6		QVRLPLGTL	211.9	19423.9	211.9	14607.5
GPMNLRAAF	4.8	32309.8	4.8	12134.9		RAKPEDRESL	2160.7	32213.4	2160.7	34614.8
GPNPKSSRTTL	380.1	42528.3	380.1	43477.9		RIDEARQEL	730.9	2774.5	730.9	18251.3
GPNSNRSQF	67.2	42191.4	67.2	11222.5		RIIDCAFTV	7	7	8128.8	12777.2
GPPPPPGKPQ	11474.9	43896.2	11474.9	45829.3		RIIDTVAQV	39.1	39.1	8324	27235.3
GPPPPPPGKPQ	25190.9	44405.9	25190.9	46480		RIMEFTTTL	8.4	8.4	105.1	1892.1
GPRAPGPSL	5.8	36399.3	5.8	22769.1		RIRMTDGRTL	29.1	17461	29.1	8658.8
GPRAVDVLSEL	128.1	21203.3	128.1	40133.8		RISDVHFSV	17.4	17.4	3610.9	8535.8
GPREAFRQL	11.1	32152.5	11.1	26304.5		RLAHYIDRV	12.6	12.6	19483.7	29045.4
GPREALIQL	28.2	23008.3	28.2	30520.3		RLAQHITYV	5.3	5.3	5170.4	24758.3
GPREAVSGL	19.5	31285.6	19.5	26522.8		RLAVYIDKV	25.4	25.4	21706.8	33722
GPRFTLKLRSL	51.9	31426.1	51.9	30982.1		RLAVYIDRV	23.7	23.7	20798.8	33265.7
GPRGGLNTSRSL	34.4	37374.2	34.4	36928.1		RLDDNIRTV	28.5	28.5	13629.3	11821
GPRGMGTAL	2.8	32919.9	2.8	21464.1		RLDDSLLYL	4.9	4.9	9509.9	8198.1
GPRHPVCLL	35.9	29092.9	35.9	22601.2		RLFADILNDV	17.8	17.8	24361	44047.1
GPRNAQIQAL	23.8	34265.6	23.8	18382.9		RLFDEPQLASL	194.1	194.1	20749.6	23534.5
GPRNAQRVL	6.6	40371.6	6.6	15076.7		RLFEGNALL	7.7	7.7	7765.2	4770.3
GPRPGSPSAL	8.4	38212.1	8.4	18710.6		RLFENYIEL	6	6	9722.6	1584.2
GPRPITQSEL	11.2	35064.1	11.2	36642.3		RLIEQEEYL	29.4	29.4	20115.6	14045.2
GPRSPSVIFM	35.3	27589.1	35.3	18545.7		RLIESLFTI	4.3	4.3	11141.9	9659
GPRSSLRVL	5.4	31750.4	5.4	17865.8		RLILEEITR	14695.5	14695.5	30209.2	39879.3
GPRSTASDL	9.2	36616.9	9.2	27070.5		RLINQVLEL	16.7	16.7	4066.2	5370.8
GPTEGRPQL	101	37190.7	101	28551.5		RLIQESPTL	67.3	67.3	6361.5	14047.9
GPTSRSAAL	8.4	33495.1	8.4	15427.8		RLLDGAFKL	5.9	5.9	9131.9	1310.2
GQIEVVPEV	6.6	6.6	27459.9	35777.3		RLLDLDIPMSV	39.1	39.1	30137	34712.3
GQTLVVQFTVK	6903.4	6903.4	38106.4	45820.4		RLLDLENIQI	81.1	81.1	30573.5	43989.4
GSGSGWSSSRGP	43025.9	43025.9	43187.2	47139.9		RLLDSVRAI	50.2	50.2	3823.4	6343.9
GSGSWGCSRLR	35081.5	35081.5	38460.1	44403.5		RLLDYVVNI	4.5	4.5	22844.6	7239.5
GVAESIHLWEV	359.2	359.2	37682.8	46166.2		RLLEIDPYL	4.1	4.1	16256.2	8666.8
GVAQHREAL	91.3	18908.4	91.3	19278		RLLELETRL	33.1	33.1	13152.2	16507.7
GVEGRDVVAL	14111.9	14287	14111.9	39329.1		RLLENMTEV	4.3	4.3	8075.4	24114.2
GVKKPTKAL	247.7	31801.6	247.7	12357.4		RLLEVPVML	15.2	15.2	10978.2	3674.8
GVLIWKIGSYGR	20259.3	20259.3	39993.4	43178.8		RLLEVVTSI	8.2	8.2	8646.8	18869.4
GVRAVRPKVLM	9230.4	29178.6	9230.4	30669.6		RLLNILMQL	12.6	12.6	5106.8	6991.7
GVRGYPTIKF	8456.7	30538.1	8456.7	26975.8		RLLQEQHQL	304.7	304.7	11854.9	5843.7
GVRPPAPSL	76.1	15581.8	76.1	3028.5		RLMNDMTAV	5.7	5.7	488.5	13099.4
GVYGGSVHEA	4534.8	4534.8	26475.8	43497.7		RLMNETTAV	9.9	9.9	376.8	18668.1
HAAAAPGPPL	535.4	16421	535.4	38439.3		RLMQGDEICL	151.7	151.7	7521.5	33479.5
HAAAYRNAL	22.2	20049.1	22.2	5146.6		RLPEAIEEV	12.9	12.9	24795	32052.1
HILECEFYL	10	10	16435.2	3563.3		RLPEIYIQL	55.4	55.4	16540.3	7050.2
HILEEKGLSQV	4251	4251	35291.7	46463.9		RLQEDPPAGV	129.8	129.8	26576.2	42224.8
HLAEALHQA	52.6	52.6	15669.1	38675.4		RLQEDPPVGV	133.4	133.4	31908.1	42125.3
HLAEVLERV	16.9	16.9	21111	38680.9		RLQEEINEV	13.6	13.6	23179.7	31751.1
HLAEVSAEV	8.3	8.3	8165.3	32018.1		RLQESVMEA	37.2	37.2	13864.1	30293.9
HLAIKLEQV	297.8	297.8	23630.5	41628.3		RLQEVTHSV	7.9	7.9	2360.1	21732.4
HLANIVERV	45.1	45.1	22522.3	34702.5		RLTDYISKV	9.2	9.2	19206.6	14023.5
HLDATKLLL	394.5	394.5	12033.5	19281.3		RLTPKLMEV	12.3	12.3	7048.2	17551.6
HLFDAFVSV	4.5	4.5	15976.5	16068.6		RLVEIQYEL	7.8	7.8	12166.7	3431.1
HLFDFCVQV	6.9	6.9	28919.3	7386.2		RLWGEPVNL	36.8	36.8	14112.2	3323.9
HLFGECLFI	27.6	27.6	28050.9	22554.5		RLWNETVEL	11.1	11.1	3252.6	3810.5
HLFPGENCTL	240.9	240.9	18419.5	10630.1		RLYHITDQV	23.9	23.9	11862.8	25039.8
HLFSGHLSTL	117.8	117.8	6390.6	14148.6		RLYPWGVVEV	9.8	9.8	10334.8	18314
HLFTATINL	27.4	27.4	14653.8	6136		RLYQGINQL	51.8	51.8	2556	1813.2
HLGDFLVFL	12.8	12.8	22076.2	8696.3		RMFDGKFVV	5	5	11102	1376
HLISTINTV	23.6	23.6	16010.4	19827.8		RMLDSVEKL	26.5	26.5	16021	4529.3
HLLDIYIQL	15.2	15.2	17791.9	4531.3		RMLHFLTAV	4.3	4.3	6996.6	9845.4
HLLEEPIYL	7.5	7.5	25492.5	3818.1		RMLPHAPGV	12.9	12.9	12494.2	7641.6
HLLERVDQV	35.8	35.8	26009.6	23009.6		RNKYEDEINK	40453.4	40515.1	40453.4	46289.8
HLLHTVPAL	26.5	26.5	4810.3	3211.6		RPADPEKNQSL	183	42075.2	183	45046.7
HLLNESPML	53.5	53.5	20852.9	15367.5		RPADSMLNVL	20.2	17475.2	20.2	43149.9
HLLPCEVAV	18.4	18.4	12658.6	8874.6		RPAEVGGMQL	19.5	26788.2	19.5	43666
HLLPTAPTTV	151.5	151.5	23841.1	34134.6		RPAFFAERL	36.3	21051.3	36.3	30282.8
HLLSDELLL	62.7	62.7	20846.1	8573.8		RPALFANLF	91.2	20183.2	91.2	25106.3
HLSIINEYL	189.6	189.6	21724.1	19129.6		RPANHRQLTF	7.7	34050.5	7.7	20923.2
HLTDITLKV	20.5	20.5	17810.2	25480.3		RPAPLSAEL	6	19643.1	6	18192.3
HLTYLNVYL	57.6	57.6	16420.1	9930.6		RPAPPPEAL	9.7	26263.5	9.7	4796.1
HLWNSIHGL	12.4	12.4	10587.2	1123.1		RPAQFLPEM	13.4	18514.4	13.4	26338.7
HLYARQLTL	75.2	75.2	2660.3	318.2		RPDDRSQGAII	43.4	39548	43.4	46109.3
HLYDIHVTV	8.2	8.2	14661.1	4529		RPDGEKKAYVRL	882.8	36997.2	882.8	44055.6
HLYSEVKEV	73	73	25153.6	18615.7		RPDLRMAAI	8.2	20134.1	8.2	32010.8
HPAAKMIVM	14.5	25286.7	14.5	27681.8		RPDSRLGKTEL	15.7	36806.8	15.7	44458.8
HPAGPRTVF	6	40103	6	17848		RPENRSFYL	17.4	23052.4	17.4	5633.4
HPAHERVLQDL	995.7	35245.5	995.7	40774.6		RPENYREAL	5.9	34733.3	5.9	10351.6
HPDDSRYTHL	327.9	35416	327.9	39966.6		RPFHGWTSL	6.6	17131.1	6.6	9600.6
HPESERISM	27.9	36345	27.9	26616.8		RPFLSRESL	9.1	25142.7	9.1	21527.1
HPFFKDMSL	33.7	20789.4	33.7	16435.2		RPGAERAIIHV	1681.5	27251.5	1681.5	46587.2
HPFLQRQQL	28.9	31754.6	28.9	18052.2		RPHVAQPTL	12.1	32040.7	12.1	14644.8
HPGPRPAL	42.6	40759.6	42.6	25272.5		RPISASVL	49.9	37829.1	49.9	25241.6
HPGPVNSEL	20.8	30280.5	20.8	16183		RPKAQPTTL	15.8	35397.3	15.8	10541
HPHAVNEIAL	23.2	26791.3	23.2	33737.7		RPKLIGEEL	13.8	27333.6	13.8	29266.2
HPINPRVAL	5.1	32299.6	5.1	9021.5		RPKLPEDPLL	90	32478	90	37921.7
HPIRVVNAL	12.2	20553	12.2	10857.3		RPKPPSATSI	22.3	37113.1	22.3	35812.9
HPISNNNSL	12.3	35141.6	12.3	15184.4		RPKPSSSPVIF	81.1	37511.2	81.1	32232.9
HPIYNIKSL	22.4	29699.1	22.4	17564.5		RPKSNIVLL	66.5	24631.1	66.5	11110.4
HPLEGTHEL	11.9	18417.9	11.9	14379.6		RPKTFGMDM	10.5	30864	10.5	17860.6
HPLSNPAEL	29.2	27071.7	29.2	6700.3		RPKTVRDTLL	27.2	35481.2	27.2	41135.3
HPMAYQLQL	7.3	15801.7	7.3	3448.3		RPLVVKTSL	8.2	24420.4	8.2	24512.5
HPMDAAQRSQHI	960.8	35944.9	960.8	46005.2		RPLYKNIVL	8.9	23268.9	8.9	22094.6
HPMNSISSL	4.7	21049.2	4.7	7676.5		RPMDKTVLF	21	25677.4	21	11897.8
HPNRTVPTAL	13.7	33488.9	13.7	31500.3		RPMPPEARRL	13.2	18221.5	13.2	26787.6
HPNSNLLDL	42.9	26478.7	42.9	11516.4		RPNGRVALRTL	19.7	30931.9	19.7	37948.8
HPQPGSANSL	29.8	26491.3	29.8	36657		RPNGVITGL	27.8	19998.4	27.8	16459.2
HPRAPVLL	80.3	35873.8	80.3	31634.9		RPPPSPSGTI	138.6	38886.9	138.6	42026.5
HPRAYFMQL	4.7	24331.5	4.7	8167.1		RPQAPATVGL	25.5	6796.5	25.5	37976.3
HPRDFFSRL	10.9	29829.8	10.9	12541.7		RPQGKVVAL	6.5	22691.6	6.5	14509
HPRDPNLLL	10.4	30845.3	10.4	12700.5		RPQKPSLEF	9.1	33317.3	9.1	16774.7
HPRDPNLLLSV	143.4	27130	143.4	41388		RPQLQRQVL	4.7	34968.6	4.7	24127.6
HPRDVYSNL	11.9	33209.6	11.9	11801.8		RPQTGLSFL	13.5	22020.4	13.5	28132
HPRGGVIQSV	22.3	23049.9	22.3	40159.4		RPRAGASISTL	14.4	30371.1	14.4	37373
HPRGWNDHV	47.8	31037.8	47.8	31257.9		RPREAEVRFL	23.1	32231.2	23.1	28091
HPRIASGLGL	15	30774.6	15	26570.5		RPRETRVIAVL	9.5	28390.1	9.5	29099.2
HPRIITEGF	50.9	28089.1	50.9	26580.6		RPRHQGVMVGM	31.7	31321.9	31.7	25769.5
HPRLSLHRPAL	11.5	21404	11.5	26182.4		RPRKAFLL	20.7	33255.7	20.7	13219
HPRQSGPGAPNL	254	25561	254	26823.8		RPRKAFLLLL	13.2	18713.2	13.2	20219.9
HPRRPDGFDGL	172.5	38654.1	172.5	16757.7		RPRKDLVETL	16.3	28080	16.3	15831
HPRSPNVLSV	19.2	25735.2	19.2	15663.8		RPRLTSNEKL	6.5	34174.9	6.5	30529.6
HPRSPNVLSVAL	30.6	24312.6	30.6	12835.1		RPRLVFHTQL	6.2	22459.6	6.2	19634.1
HPRSPTPTL	4.1	35401.5	4.1	6576.8		RPRNLGELCQRL	62.4	6776.4	62.4	37991.5
HPRTSITVV	12.5	28954.1	12.5	30466.2		RPRPDEERPL	10.1	39103.4	10.1	12084.1
HPRTSITVVL	11.7	31015.3	11.7	13160.6		RPRPGRPTALF	6.4	37536.7	6.4	11973.5
HPRVGDLIL	8	28834	8	16339.1		RPRPGTGL	7.3	40129.9	7.3	24278.4
HPRVPSLTTV	16.6	24865.1	16.6	28072.7		RPRPGTGLGRVM	5.1	37635.2	5.1	34809.3
HPRYNLIVV	8.2	20658.9	8.2	30053.7		RPRPPITLL	6.9	27754.1	6.9	6040.7
HPSETRTLVAV	264.9	27416.5	264.9	46064.4		RPRPSEDTFL	20.1	36974.4	20.1	29710
HPSLPASSL	8.8	32618.9	8.8	19208.8		RPRPSSVLRTL	10	31138.4	10	27039.2
HPSLQRNSM	5.9	38672.5	5.9	24785.1		RPRPTEATV	4.6	28173.7	4.6	19240.9
HPSVSRYHAVL	184.6	34898.3	184.6	29336.9		RPRPTEATVSL	11.8	35239.4	11.8	37253.9
HPTDERVAL	19.1	36336.3	19.1	14765.1		RPRRTDLTVL	5.1	31697.2	5.1	17252.4
HPTSHVSLL	35.6	30690.8	35.6	15060.7		RPSGPGPEL	8.1	30012.1	8.1	15655.7
HQIDLIVQL	163.9	163.9	20322.3	7491.3		RPSGPSKAL	5	34706.6	5	13641.1
HSLFLPTLL	6639.2	6639.2	18342.8	20867.6		RPSGTPARLSCL	288.6	32259.8	288.6	40002.4
HVAGILSLLL	1732.1	1732.1	4724.6	44147.7		RPSPPVQSV	16.2	21798.3	16.2	16710.4
HVMKAMQSL	20.5	1155	20.5	6153.8		RPSQNLLQL	14.2	22065.3	14.2	14552.3
HVQQNRAVL	43.1	24416.7	43.1	4575		RPSQNNTIGL	53.8	23500.9	53.8	41412.2
IAKNRKDIENQY	32147.3	39521.1	41696.3	32147.3		RPSSQYIVAL	36.7	12266.5	36.7	29289.9
IAMRDRNAL	34.6	17403.3	34.6	7545.3		RPSSSRSYVTT	597.2	41947.5	597.2	45604.2
IARLPSSTL	29.1	22621.3	29.1	14437.3		RPSSTITYL	24	16414.9	24	14062.7
IARNLTQQL	230.6	21345.5	230.6	17989.6		RPSTRIQQQL	126	35181.1	126	40259.9
IDGKIFCV	2712.6	2712.6	41722.5	45618.5		RPTCARHLTL	10.6	15295.7	10.6	35254.3
IDKELIQPFEIL	8539.1	8539.1	37668.6	40990.9		RPTGSQGLSSL	65.2	37268.9	65.2	43783.8
IDQDARDL	38319.3	38319.3	40653.5	43789		RPVPPPPSL	14.7	26953.6	14.7	5132.2
IEKIPTAKPEL	32453.4	32453.4	37819.7	35402.2		RPWEKNSTTL	18.8	22290.1	18.8	25251.2
IHLELLPNQGM	21876.8	21876.8	36262.1	42350.1		RPWLEGRHTL	7.5	24973	7.5	16434.5
IIADCQVYL	15.7	15.7	13980	15391.6		RPWLRPAAL	4.7	13746.3	4.7	2706.7
IIDQHTFEV	14.3	14.3	12393.5	30681.9		RPWSNSRGL	7.1	26467.8	7.1	7193.9
IILDEAHNV	40.3	40.3	32332.1	36894.9		RPYAAGGKKLAL	18.5	26519.1	18.5	32491.3
IINAARESL	1199.3	8029	1199.3	24370.2		RPYAPINANAI	160.7	30714.8	160.7	34782.6
IIRENSISL	206.7	2317	206.7	9910.2		RPYEPINSI	23.5	18015.1	23.5	18901.2
IIRNVKGPV	333.7	9765.7	333.7	25943.8		RPYGCVLRAA	21.8	14897.8	21.8	41041.5
ILAAHVPTL	6.8	6.8	5014.2	12337.4		RPYSNVSNL	14.8	24257.4	14.8	5019.8
ILAELLLRV	5	5	20381.6	41807.5		RPYTNKVITL	40.5	17852.3	40.5	8640.4
ILAPCKLETV	31.9	31.9	20649	45379.8		RQGVDADINGL	19906.4	19906.4	33874.5	44933.2
ILDDSHLLV	10.7	10.7	25728	35257		RQPDSGISSI	166.1	6344	166.1	42074.7
ILDEHVQRV	9.2	9.2	31062	35274.1		RTISVILFL	120.4	120.4	7434.5	12031.1
ILDEVIFKL	5.2	5.2	24758.5	11434.2		RTLDFDPLL	78.5	78.5	18031.9	12669.7
ILDISEHTL	173.1	173.1	23435.4	21343.2		RTLLEGEESRMS	25930.3	25930.3	34369.6	44539.2
ILDKKVEKV	111.3	111.3	35646.3	43219		RVADRLYGV	23.4	23.4	4745.2	21884.1
ILDPHVVLL	16.3	16.3	19108.7	6844.2		RVAYRPISA	1123.1	5363.1	1123.1	29011.8
ILDQKINEV	16.1	16.1	28853.4	39212.2		RVDPNGSRYLL	422.3	23494.3	422.3	32045.5
ILFGHENRV	29.7	29.7	26317.6	31280.2		RVFEHHGQVRL	13083.1	13083.1	14445.6	26522
ILGPKPQGV	169.9	169.9	30182.7	30207.2		RVIGTLEEV	121.5	121.5	5981.3	38933.6
ILIIDEIHL	146.9	146.9	30983.8	30064.4		RVLPPSALQSV	3010	3451	3010	42576.6
ILIRPLVSV	14.7	14.7	12957.7	33924.8		RVMAPRALL	15.4	2501.9	15.4	6158.4
ILISKLLGA	26.9	26.9	24823.4	42762.3		RVMELFFTV	4.6	4.6	1561.9	9649.2
ILLDERGQIKL	1351.5	1351.5	38853.3	41908.5		RVMIIRTML	75.2	1934.6	75.2	15048.5
ILLDHEKEWKL	413.6	413.6	41501	35769.9		RVPPPPQSV	3156.7	3156.7	3812.5	5395.3
ILLDIHIFM	11.2	11.2	16974.7	14206.9		RVQGDKRLSSL	2692.9	23612.8	2692.9	40259.5
ILLDQTVRV	5.6	5.6	26031.6	34396		RVREITENLM	515.8	17966.4	515.8	37224.9
ILLDRLLYL	3.9	3.9	14389.4	7281.9		RVRMQGQEAVL	412.9	20446.7	412.9	19947
ILLKDILSV	5.7	5.7	22144.2	32706.2		RVTECLTTV	70.4	70.4	3298.9	28163.4
ILLQGRLYL	38.6	38.6	3749	11966.4		SAGSLRPSQSL	14816.6	33180.2	14816.6	43401.3
ILMEFLLNV	2.4	2.4	20342.8	27637.2		SASVQRADTSL	13859.3	35646.7	13859.3	44279.3
ILMEHIHKL	3.6	3.6	7986.7	3806.3		SGGSIRSSY	19807.6	38053.6	20292.9	19807.6
ILMEHIHKLKA	233.9	233.9	38205	35821.8		SGSGWSSSRGPY	34370.7	39521.9	35035.6	34370.7
ILMHHPPQV	9	9	14664.2	17777.9		SIAAVLPKV	15.7	15.7	13623.1	41379.5
ILMIFSHQI	16.4	16.4	14507.3	25535.8		SIIGRLLEV	23.7	23.7	6325.8	33154.7
ILPEKVARV	19	19	33777.1	36031.3		SIIQRLLEV	53.8	53.8	5973.6	32085.1
ILQDRLNQV	22.6	22.6	23334	32448.8		SILEHQIQV	28.1	28.1	18499.6	24937.3
ILQEKLQEI	28.9	28.9	24531.9	36944.9		SILHDVVEV	20.6	20.6	21897.1	28551.2
ILQEREYRL	73.1	73.1	27245.9	8604.4		SILSLLIKL	74.3	74.3	14141.8	22313.3
ILQNKIDLV	35.2	35.2	33199.9	41382.2		SINAQRNAL	172.8	13680.3	172.8	6982.1
ILSESLHSL	6.5	6.5	7224	12226.8		SISGPGVDKEPF	13116	31443.8	13116	37802.1
ILSEVQQAV	12.6	12.6	18920.7	22329		SKATEVSEKL	22185.2	22185.2	28093.1	43868.2
ILSGVIRSV	28.3	28.3	13845.6	29035		SKERSGVSL	8981.8	34882.8	8981.8	10283.2
ILTAVLPCL	17.5	17.5	19697.1	24926.8		SKGKIYPVGY	33960.4	34611.8	36872.2	33960.4
ILTDITKGV	35.5	35.5	23326.4	38079.2		SLADLYFRA	9.4	9.4	23530.7	32469.9
ILTEAIKAA	404.5	404.5	22574.1	37011.3		SLADVHIEV	5.6	5.6	11973.9	28937.8
ILTNVVPKM	166.9	166.9	21236.1	18241.4		SLAEFVQSL	6.4	6.4	4713.6	7343.5
ILVDTVWAL	4.8	4.8	16925.5	3824.3		SLAETDKITL	133	133	10844.8	40629.3
ILVKHLTNV	17.8	17.8	20994.4	40235.1		SLAGDVALQQL	1450.2	1450.2	26332.7	44630.4
ILWEHLEIL	12.5	12.5	14315.3	8136.8		SLANETHQL	75.5	75.5	5381	17309.3
ILWSHLELL	9.4	9.4	15333.6	11538.1		SLAQYLINV	5.2	5.2	17126.7	32789.4
ILYDIPDIRL	44.5	44.5	32226	33384.7		SLAQYNPKL	37.9	37.9	8046.7	15391.5
ILYDKLEKI	16.2	16.2	29830.5	31978		SLDQPTQTV	114.1	114.1	10064.9	28015.4
ILYGKIIHL	12.6	12.6	22114	10859.5		SLFEEMLQV	4.4	4.4	24430.2	28333
ILYPKTLFL	7.2	7.2	6671.8	3625.6		SLFERLVVL	17	17	9376	2195.9
IMLEALERV	5.5	5.5	29268.7	38484.7		SLFSVLVRV	7	7	21859.7	25128.5
IMLGIFFNV	3.2	3.2	25293.3	25774.3		SLGLGESLYI	52.6	52.6	32751.5	45940.5
INAKSRAEAAL	16079.7	39782.3	16079.7	39452.3		SLIEKLWQT	13.4	13.4	30829.6	34606.9
INKKRIAL	17841.1	35025	17841.1	35833.1		SLIEKVTQL	15.2	15.2	12011.4	15713.4
IPAEGRVAL	5.7	23541.7	5.7	23171.4		SLIEKYFSV	3.2	3.2	18856.5	20674.7
IPAIRDITL	38.9	19312	38.9	29551		SLIERDLKL	49.7	49.7	14763.2	10880.6
IPAKLHNSL	6.7	30418.1	6.7	33996.8		SLIEYCIEL	4.4	4.4	16907.9	5880.9
IPAKPPVSF	43.7	32362.2	43.7	19402.3		SLIGHLQTL	16.4	16.4	3445.9	8670.5
IPALRDISI	49.7	22547.7	49.7	42008.3		SLIKQIPRI	30.6	30.6	26271.5	35638.2
IPANSSRPL	5	31518	5	22749.9		SLIRNLEQL	148.8	148.8	13782.3	17685.8
IPAVPRSSI	6.3	37390	6.3	41963.4		SLIRSVVAL	41.4	41.4	2772.9	4368.5
IPDASKLQFIL	5521.6	25336.8	5521.6	43548.1		SLITLIEKV	15.4	15.4	29165.7	40154.7
IPDGHTKEM	32.3	33770.2	32.3	35546.2		SLITRLLEV	7.7	7.7	13731.6	30944.9
IPDLRSDQER	30304.4	40699.7	30304.4	47917.4		SLLDCTFRL	3.4	3.4	11019.9	5564
IPEEQRAQL	49.3	34508.6	49.3	31004.6		SLLDEFYKL	5.5	5.5	26235.1	10900.1
IPELHRPVV	43.8	32239.6	43.8	42240.3		SLLDGVVEKL	22.2	22.2	25699.9	36954.4
IPKAWISTAM	12.3	26308.5	12.3	41384.4		SLLDIIEKV	4.7	4.7	27617.8	34201.5
IPKKHISQI	112.5	35286	112.5	38043.8		SLLDRFLATV	7.9	7.9	19358.9	42727.1
IPKPLNPAL	15.3	29643.5	15.3	16236.5		SLLDSCTKL	17.6	17.6	18667.9	12708.6
IPKQVSISF	60.5	26392	60.5	24897.9		SLLDVAVHM	34.3	34.3	17267.2	8275.4
IPKSKFLAL	10.1	24238	10.1	22933.7		SLLEHLSHV	4.1	4.1	18405.8	30089.5
IPLLGKSSL	8.2	29644.8	8.2	31249.8		SLLEPFVYL	6.5	6.5	12315.7	7577.5
IPNEIIHAL	36.4	12199.8	36.4	10174.9		SLLGHLMIV	6.8	6.8	9712.5	27648.3
IPNERTMQL	16	23227.7	16	16433.4		SLLHLGALYGI	176.4	176.4	36886.9	43399.4
IPNFPRSTV	10.6	31673.6	10.6	32644.6		SLLPPDALVGL	235.2	235.2	11974	34108.8
IPQGGRGAIQF	74.7	36501.4	74.7	44278.3		SLLPTEQPRL	454.3	454.3	15247.4	28970
IPQKQREITL	73.1	23480.6	73.1	38397.3		SLLQTLYKV	8.1	8.1	22538.4	30418.8
IPQPSGKVL	13.6	35018.2	13.6	18776.7		SLLRSIFTV	4.4	4.4	17729.1	9695.3
IPRDPSQQEL	41.4	35731.6	41.4	20335.3		SLLSHVEQL	31.3	31.3	14629.3	7209.7
IPRFIKESL	6.9	28000.5	6.9	31895		SLMEESGICKV	42.8	42.8	34322.4	45724.8
IPRITIEM	35.2	25732.5	35.2	42350.1		SLMGPVVHEV	7.6	7.6	9448.6	38988.9
IPRPVDGVEV	35.4	24649.8	35.4	44028.5		SLMLVTVEL	10.2	10.2	1618.3	9997
IPRQVAQTL	5.3	24708.2	5.3	16518.1		SLMMTIINL	13.4	13.4	8036.7	11455.5
IPRSFRHLSF	9.8	30449.4	9.8	15005.2		SLMSHAIEL	5.1	5.1	736	2484.3
IPRSILMTTF	20.9	23234.5	20.9	31816.5		SLNGLEVHL	156.3	156.3	22118.8	13121.4
IPRSWSEKEL	23.4	33748.7	23.4	38495.1		SLPDIKVYL	21.3	21.3	21745.1	7139.7
IPRTGVRSL	4	31654.7	4	15913.4		SLQDEIQRV	24.5	24.5	32127.8	35338.7
IPRTPLSPSPM	22.3	33832	22.3	14943.2		SLRPQVSSI	576.4	2049.5	576.4	7106
IPRVPSLSV	5.9	23996.6	5.9	38494.3		SLSDTVEKL	82.2	82.2	21682.6	16152.1
IPRVVQEGDVL	347.6	31610.2	347.6	42352.9		SLSEKQYFL	7.8	7.8	24130.7	5838.7
IPSADRHKSKL	2060.6	44053.2	2060.6	45092.5		SLTGRLDEV	45.5	45.5	18717.5	35019.7
IPSIRNSIL	19.9	29890.2	19.9	28673.8		SLVEIILHV	7.2	7.2	24564.8	30759.7
IPSRYLLLL	75.7	11782.4	75.7	24421.2		SLVHINIFL	18.7	18.7	16230.4	21378.8
IPSSSRNAI	9.7	36064.1	9.7	30528.6		SLVNLGGSK	21922.5	26422	21922.5	39731.1
IPTSARSML	11.3	36759.8	11.3	32003.9		SLVQRVETI	462.3	462.3	17911.3	22805.8
IPYHSEVPVSL	2151.4	23031.5	2151.4	14343.7		SLWGQPAEA	49.7	49.7	16972.1	26751.1
IPYPRPIHL	110.7	16123.6	110.7	2903.2		SLWKEVSEL	21	21	7700.9	9527.5
IPYSKSHVSM	32.9	30587.1	32.9	23576.3		SLWPMTFGL	3.2	3.2	4066	472.6
IQDKCVPLV	36.7	36.7	29506.3	42334.6		SLYDYNPNL	7	7	15859.9	2313.2
IQDLNRIFPL	167.7	167.7	25858.3	22462		SLYEMVSRV	6.1	6.1	16844.6	21745.5
IQDNHDGTYTV	1591.4	1591.4	40471.8	41997		SLYHVESTV	29.4	29.4	13144.3	17334.7
IQHSEFEEV	656.5	656.5	32261.6	40638.1		SLYREILFL	13.9	13.9	17631.2	7851.2
IQIMKVEEI	762.5	762.5	31526.9	40053.6		SLYSQVHQI	26.9	26.9	18156.8	8283.2
IQLTQMSLQL	1318.4	1318.4	24927.6	42439.6		SMADIPLGFGV	43.4	43.4	32499.1	35673.7
IRKPYIWEY	49.8	29755.7	31984.5	49.8		SMAELDIKL	20.9	20.9	16142.1	17810.4
IRLENEIQ	39799.1	41860.4	39799.1	39938.9		SMDSKSSGWGM	4111.7	4111.7	35224.5	36050.4
IRLENEIQT	16111.2	32748.6	34063.4	16111.2		SMLAEDAIKAA	1885.1	1885.1	35952.3	46502.6
IRLQRQRAIL	9063.7	15276	9063.7	12033.3		SMLEDVQRA	39.1	39.1	29474.3	25694.6
IRSSYIRVL	128.9	24062.1	20991.2	128.9		SMSADVPLV	6.5	6.5	25303.7	25606.7
ITAPPSRVL	466.9	17090.8	466.9	9366.6		SMTLAIHEI	54.8	54.8	18029.9	23776.4
ITDVRQEIE	35083.4	37576.2	35083.4	41779		SMVDVVMLL	7.3	7.3	14819.4	6660.8
ITEAALALKL	7646	7646	20555.6	45926.6		SMYDKVLML	7.1	7.1	10414.4	1545.5
ITKELIEII	8267.6	8267.6	26829	39407.5		SPADHRGYASL	29.7	38239.4	29.7	42630.6
ITRSHTTAL	15.4	14204.3	15.4	7133.4		SPAFSTRVL	4.1	31410.1	4.1	25669.1
IVAKHTSAL	12.4	3073	12.4	15056.8		SPAGLKAVL	7.1	29461.9	7.1	30160.2
IVDGNHRLTL	2701.7	7569.6	2701.7	37803.3		SPAGPGRAASL	31	38244.3	31	42231.6
IVMEHVVFL	7.4	7.4	2957.4	6263.9		SPAKNPSSL	10.7	34648.1	10.7	20594.1
IVQATRTSL	65.1	10559.3	65.1	25711.6		SPALKRLDL	7.5	30716.4	7.5	35984.2
IVRKIGTNL	101.9	17863.1	101.9	22261.4		SPALKTTRL	11.1	29733.8	11.1	39082.2
IVRKLVTAL	29.3	8336.2	29.3	11015.3		SPALPGLKL	10.6	28280.3	10.6	31729.1
IVSLRLLSL	787.5	1560.6	787.5	16821.8		SPANTRYLFL	27	17044.4	27	40586.7
KAASVRPVL	152.1	10440.7	152.1	19429.6		SPAPTHNSL	4.5	32006.3	4.5	14057.5
KAEDRANVLRA	29092.2	33760	29092.2	42799.7		SPAQVKTSV	10.6	26666.4	10.6	41528.8
KAISGVHTV	115.5	115.5	5080.6	23357.2		SPASKAARESL	83.1	40607.7	83.1	46128.8
KAKPVTTNL	1426	16652.9	1426	12648.3		SPASRSISL	5.6	23913.4	5.6	21581.9
KALDLSLYL	42.8	42.8	7116.3	17434.2		SPAVERLISSL	129.2	28407.9	129.2	44720.8
KAMDDTFYL	8.8	8.8	1966.3	2840.9		SPAYRDLAA	15.7	31507.5	15.7	35888.6
KAMEAASSL	33.5	590.5	33.5	13447.8		SPDLRLTWL	88.7	17606.9	88.7	30966.4
KAMEKLESV	31.9	31.9	3378.8	38154.6		SPDSLKNSL	29.8	31435.6	29.8	27952.4
KAMGIMNSF	361.8	9138.5	361.8	10494.8		SPEETRAAL	5.4	29844.3	5.4	21134.6
KARAQAEAL	75.7	23886.2	75.7	13546.4		SPEQSRNVL	9	38015.4	9	23098.6
KASLRELAL	378.8	11578.8	378.8	11484.6		SPESVKATL	21.2	28525.3	21.2	17396.6
KAWENSPNV	64.9	64.9	13596.3	31130.6		SPFFERSGL	70	31505.4	70	29751.5
KAWSPRSSSL	185.2	11206.4	185.2	21110.3		SPFHRNLFL	52.8	11718.2	52.8	14278.2
KCCCKKKKNKK	45442.7	45607.7	45442.7	48401.5		SPFSRKLDL	32.9	27243	32.9	10504.1
KDKPWHIC	40946.1	41749.6	42278.3	40946.1		SPGLRDVAL	17.8	25166.9	17.8	18792.8
KDVDGAYMT	32363.6	32363.6	33556.4	38162.5		SPGPEKMAL	17.3	32089.2	17.3	17121.3
KEDLARLL	32604.8	35202.8	32604.8	38201.3		SPGPPTRKL	19.2	36314.3	19.2	16143.3
KEETVTVYPA	24165.2	24165.2	32757.8	46536.3		SPGQRAVLL	95.4	23643	95.4	26434
KEIARPNM	32162.6	41605.7	32162.6	39015		SPGSPRPAL	7.2	34981.5	7.2	15824.3
KERPVPSAANSI	1753.4	33528.1	1753.4	40339.3		SPGSRQIQL	90.6	30177.2	90.6	15880.5
KGGNVFAALI	16008.4	16008.4	20456	43873		SPGTRKIEL	34.6	33606.9	34.6	26476.7
KIADFGWSV	4.8	4.8	8188.4	23692.9		SPHIPYKLL	56.1	28543.2	56.1	28519.7
KIAQFLESV	28.1	28.1	8692	39974.8		SPIEKSGVL	14.1	31938.2	14.1	29683
KIFDEILVNA	144	144	33202.5	46767.5		SPIGRDGKL	31.4	38663.7	31.4	27497.4
KIFEMGPVFTL	200.4	200.4	9853.9	11686.4		SPIGRSCTL	12.5	23262.1	12.5	17273.7
KIIDEKTGVI	9995.9	9995.9	14909.9	46246.7		SPKIASHQF	78.3	34237.8	78.3	26001.4
KIIDFIYTA	6	6	24221.2	23647.1		SPKLPVSSL	8.7	31036.1	8.7	20007.5
KIIEYSVYL	5	5	9961	8558		SPKPALCVTL	63.7	20554.7	63.7	38502.6
KIIKIIITV	17.3	17.3	15198.5	34580.3		SPKSPTAAL	4.2	32643.6	4.2	10285.6
KILDELEKV	25.5	25.5	29736	42534.3		SPLKKEQPL	15	32530.4	15	24122.3
KILDLETQL	137.6	137.6	12635.7	22765.1		SPLNRAGLL	23.6	29027.5	23.6	21586.8
KILDYEVTL	16	16	11282.8	2987		SPLRSSSAL	4.6	33138.9	4.6	16360
KILEDVVGV	7.7	7.7	24613	33700.9		SPLSAARAAL	7.1	3730.6	7.1	40949.7
KILEELQKV	24.2	24.2	26973.1	41386.6		SPLTKSISL	15.9	20623.4	15.9	29302.9
KILEINPKL	30.4	30.4	14676.1	25980		SPLYRDEL	247.7	40282.2	247.7	42018.3
KILPTLEAV	27.2	27.2	6827.6	28554.3		SPMADRSMM	6.4	35151.8	6.4	21110.3
KILQELPSV	13.4	13.4	17130	41284.2		SPMAERSMM	6.3	35779.6	6.3	28888.7
KILQGNENGNF	32571.6	32571.6	35797.4	43724.2		SPMPPSEVKL	18.9	6796.6	18.9	32623.8
KILTKLLEV	11.7	11.7	14958.7	38678.8		SPMSQRPVL	4	33682.6	4	12054.5
KIMDATNILV	17.8	17.8	6081	40874.9		SPNAEIHIL	178.9	25687.4	178.9	18652.6
KIMDQVQQA	140.4	140.4	14035.9	29819.2		SPNGHRPQL	9	37185.1	9	15673.1
KIMDYSLLL	4.2	4.2	1568.9	5174.6		SPNGTIRNIL	29.3	30227.2	29.3	43473.2
KIMEQSPDM	432.1	432.1	3623.6	20319.9		SPNLRLLDL	23.2	20527	23.2	20474
KIMTEKELLAV	324.2	324.2	21228.3	45834.8		SPNPDREAIL	69.2	37444.3	69.2	37657.2
KINKKRIAL	109.6	7311.8	109.6	13078.3		SPNQARAQAAL	43.9	32709	43.9	41100.6
KIQEILTQV	30.6	30.6	13563.4	40269.1		SPNQKLLAV	14.6	17313.2	14.6	33933.9
KIRDVTKCL	977.8	10835.8	977.8	12161.7		SPNQSLRLGL	40.8	27606.2	40.8	44192.2
KIRKTIMQL	130.5	5594.3	130.5	12476.3		SPNSKVNTL	30.6	27660.6	30.6	10209.7
KIRNFVVVF	1155.5	13114	3041.8	1155.5		SPNTAGLRSL	21.3	32997.2	21.3	43040.8
KIRPHIATL	47.1	2284.9	47.1	653.5		SPNTDREVL	51.1	37791.4	51.1	21147.6
KIRPHITTL	57.4	3137.4	57.4	925.4		SPQDKRTLL	33.5	35545.8	33.5	33061.6
KIRTVQDAL	430.4	10938.5	430.4	9675		SPQEARNML	16	32864.7	16	31469.6
KIRYCITKL	797.6	4791.2	797.6	19883.4		SPQGRVMTI	14.7	21378.3	14.7	27213.2
KISEVVELL	95.8	95.8	16380.9	23893.7		SPQLGRAV	49.3	36726.4	49.3	44916.7
KIVDFSYSV	5.3	5.3	15110.1	23369.1		SPQQVSAQL	13	23674.5	13	27157.9
KIWDLKERTNV	3229.1	3229.1	32887.5	46349.4		SPRDKIYTI	40.8	24631.9	40.8	17982
KIWDVSVNSV	26.3	26.3	17278.9	44119.1		SPRDSPAVSL	15.3	32440.4	15.3	21930.8
KIYEGQVEV	9.9	9.9	13566.5	20629.4		SPRENILVSL	15.6	23108.9	15.6	28244.3
KIYEKTFTL	7.7	7.7	1848.1	1697.3		SPRGPGCSL	3.4	33568	3.4	15582.3
KIYERTMAV	8.3	8.3	357.2	12728.2		SPRGPGQGSGHL	44.8	40653.9	44.8	31539.9
KKDVDNAYMIK	37107.5	37107.5	39989.9	42395.1		SPRIYSNSL	3.4	27507.5	3.4	16950.3
KKNHEEEMKDL	40736.2	40736.2	42749.3	44413.6		SPRKPIDSL	7.6	33674.2	7.6	20847.2
KLADDVDLEQV	367.3	367.3	38957.7	47492.6		SPRLPVGGFRSL	14.4	12738.2	14.4	24332
KLADICKNL	60.8	60.8	15979.5	22536		SPRMPSSGF	5.7	35051.6	5.7	18761.7
KLADKLYNL	4.4	4.4	13962.7	14906.2		SPRNISPGL	11.4	30780.6	11.4	23388.3
KLADLCTGL	10.6	10.6	11943.6	26119		SPRNQQLHTVTL	15.2	22074.8	15.2	28178
KLAEALPSL	3.9	3.9	1815.7	26741.8		SPRPSPKQSPRN	12971.8	43533	12971.8	41962.9
KLAEGAGIQL	121.6	121.6	5266.6	42310.8		SPRPTGSDL	3.4	35746.3	3.4	13159.4
KLAEIVKQV	14.4	14.4	16762.6	36788.5		SPRTAVAPSAVN	170.8	35260.4	170.8	43101.8
KLAEKLTIL	14.4	14.4	4516.8	26458		SPRTSLTVV	8.1	25974.1	8.1	37530.7
KLAELKQECL	402.9	402.9	14504.2	44169.2		SPRVQFQSL	4.6	29222.2	4.6	24643.6
KLAENIDAQL	79	79	11222.4	41311		SPRVTGRLL	4.1	28404.2	4.1	26664.7
KLAESVEKA	59.8	59.8	26117	42704.9		SPRYIFTML	6.8	19294	6.8	28882.4
KLAKLQAQV	34.9	34.9	12168	38364.5		SPRYVDRVTEFL	46.9	11008.2	46.9	12453.6
KLAPPSSTL	142.7	142.7	200.5	4130.1		SPSDRPLSL	20.6	23108.3	20.6	6331.7
KLDDCITYI	3.5	3.5	22745.2	32295.4		SPSELSPRI	1036.9	23024.2	1036.9	40516.4
KLDEHIAYL	3.6	3.6	15460.2	9792.8		SPSGRRVYQVL	58.4	34302.7	58.4	39748.3
KLDHCRRVSL	949.3	949.3	3213.5	35331.8		SPSGSKMQL	14.6	33412.9	14.6	21462.7
KLDNQVSKV	41.8	41.8	26960	36741.5		SPSINRQTSI	45.2	30618.9	45.2	45491.9
KLDQVIIHV	10.4	10.4	25831.8	35806.3		SPSKTRGQIQV	581.7	38043.3	581.7	45450.5
KLDVGNAEV	21.9	21.9	17739.6	39688.2		SPSNTRYLFL	60	19465.1	60	40928.9
KLFDAPLSI	5	5	14610.2	9569.6		SPSPKTSL	77.5	41415.3	77.5	36429.2
KLFDLDEKLML	114.1	114.1	32811.8	37335.4		SPSRNRSLQL	15.5	31645.5	15.5	38801.2
KLFDRPQEL	12.8	12.8	12406.1	1301.1		SPSSKYVKL	148.8	30736	148.8	22403
KLFDTQQFL	7.5	7.5	18681.2	6314.6		SPSSVTGNAL	10.6	29024.6	10.6	42087
KLFEDELTL	7.6	7.6	17324	4106		SPSTNRGPIQM	37.3	35959.3	37.3	41203.9
KLFEKSTGL	7.4	7.4	13217	15966		SPSVDKARAEL	102.9	35058.4	102.9	45228.8
KLFGETTLV	5.2	5.2	19221.7	39040.4		SPSWRSTTVL	11.1	20121.9	11.1	40604.2
KLFGMIITI	6	6	18274.4	16017.9		SPTDRSMSSSL	15.3	39994.2	15.3	44142.5
KLFKTAIPYMNH	1541.5	1541.5	30760	33713.6		SPTSVRQMAL	6.6	19880.6	6.6	38054.9
KLFQGQLVL	25.3	25.3	6239.1	2304		SPTYRALLL	20.2	21977.1	20.2	22687.9
KLGDFGLLVEL	92.3	92.3	32329	43170.9		SPVDPGARQAL	41	38049.5	41	40506.4
KLGSVPVTV	23.7	23.7	19571.8	23099.3		SPVFRLETL	35.8	15578.5	35.8	26887.5
KLHDVEHVL	47.9	47.9	7851.8	4019.4		SPVVKGNAL	6.9	29971.8	6.9	28270.6
KLHGVNINV	15.7	15.7	16730.3	35320		SPWLLRVEL	12.6	12033.3	12.6	22526.7
KLHYVVTEV	10	10	12508.8	31367.6		SPWTEHRRCRQR	18875.5	39701.9	18875.5	45527.3
KLIANNTTV	16.2	16.2	9838.9	31256.9		SPYFQRPLAL	10.1	17255.2	10.1	2178.8
KLIDDVHRL	7.5	7.5	18578.2	10784		SPYLPRGDPVL	46.7	10872.1	46.7	18867.9
KLIDGQVIQL	29	29	23959	37827.5		SPYLRPLTL	10.9	13787.1	10.9	4225.6
KLIDKLDSL	7.9	7.9	11229.8	25593.9		SPYPTKTQTM	14.2	31493.5	14.2	20593.5
KLIDLEHLL	6.9	6.9	18906.6	19964.7		SPYYRTKL	73.9	40563.4	73.9	38281.6
KLIDRTESL	14.3	14.3	3382.4	13155.4		SQTFVNPHV	292.8	292.8	28384.9	35926.6
KLIEELETL	9	9	19848.2	25097.3		SRADQFEYVM	9781.8	20358.6	26451.8	9781.8
KLIEKLDIKL	43.4	43.4	29199.8	43860.2		SRKESYSIY	803.3	37725.3	27387.5	803.3
KLIKSLEAA	70.6	70.6	15466.8	41902.1		SSLLEKGLDGA	2793	2793	40964.8	48048.3
KLILLITQV	14.1	14.1	20788.9	40396.9		SSLLEKGLDGAK	9952.7	9952.7	38204.2	47559.5
KLIPFLEKL	13.3	13.3	20519.9	11159.4		SSSGGGGGGGRF	34572.8	42373.5	34572.8	45706.5
KLIPQLPTL	6	6	8929	6763.4		STVEFLLSKGAA	6536	6536	32027.1	47316.7
KLIQFLISL	9.5	9.5	7098.2	13050.3		SVGKGAVHDVKD	32729.9	32729.9	39784	47368.4
KLIQNVFEI	6.2	6.2	15515.7	15195.2		SVIEQLFFV	4.4	4.4	18553.7	29892.8
KLISELQKL	28.2	28.2	20825.4	26762.9		SVIGFRILL	530.9	530.9	3327.6	17834.9
KLLDEAIQAV	11.6	11.6	26851.4	44425.2		SVITQVFHV	27.3	27.3	23864.8	22670.5
KLLDFQEFTL	9.5	9.5	29513.6	18269.3		SVMHRVARHAA	2275.4	16307.3	2275.4	43822.2
KLLDHTCVV	4.7	4.7	10190.4	22168.9		SVMKERDNL	1443.6	13518.8	1443.6	24951.3
KLLDIPGLEV	8.4	8.4	21100.5	44857.5		SYPDIHFDM	179.7	24977.6	23370.6	179.7
KLLDISELDMV	73.2	73.2	35508.1	44227.6		SYRDSYDSY	547.1	37647.8	25382.1	547.1
KLLDLMPRL	4.2	4.2	17481.1	21601.6		TCDPLVTPTAL	1425	26079.2	1425	42422.6
KLLDLQVRV	4.9	4.9	26797.4	30913.8		TGYGMPRQIL	15084.8	33041.2	15084.8	32920.9
KLLDPEDISV	25.8	25.8	32636.9	44619.8		TIIDLPGITRV	2965.1	2965.1	37071.4	46297.3
KLLDSSTVTHL	417.6	417.6	29555.1	41876.7		TIMELLIMV	5.5	5.5	15245.1	38125.8
KLLDVVHPA	3.4	3.4	15382.3	23165.4		TLADLVHHV	4.9	4.9	24298.4	34193.4
KLLEAISSL	5.1	5.1	3986.5	12664.7		TLADVLYHV	2.9	2.9	23959	33131.4
KLLEATSAV	4.9	4.9	2519.4	29719		TLAEIAKVEL	102.4	102.4	17850.7	42983.5
KLLEEATISV	8.1	8.1	22189.5	46216.2		TLAKYLMEL	6.8	6.8	4784.1	13991
KLLEEERDQRV	2101.3	2101.3	42668	46999.3		TLAQRVKEV	358.8	358.8	14856.4	34323.1
KLLEEICNL	5.9	5.9	26234.3	20598.2		TLATDILMGV	9.7	9.7	28480.5	46836.9
KLLEEQGIFL	24.5	24.5	27893.2	38611		TLDDKKVYL	58.6	58.6	25329.2	17600.7
KLLEFQLAL	4.7	4.7	7281.2	1982.2		TLDEKIEKV	24.2	24.2	33229.4	42144
KLLEGEESRISL	366.7	366.7	19857.6	41759.1		TLFDYEVRL	8.5	8.5	24561.9	3013.6
KLLEIDIDGV	9.8	9.8	36675.6	47000.4		TLFPGKVHSL	60	60	15754.7	16658.3
KLLELDPEHQRA	817.7	817.7	40951.9	47198.6		TLIEDILGV	3.9	3.9	26580.9	35730.9
KLLEPVLLL	8.5	8.5	10781.3	10344.8		TLIGLSIKV	14.4	14.4	23185.5	41831.4
KLLERVSAI	13.2	13.2	5172.6	13473.4		TLLAAEFLKQV	351.3	351.3	38572.6	46558
KLLESWLTL	7.9	7.9	4452.9	5628		TLLDGKLVLL	27.6	27.6	21304.9	35300.9
KLLEVNGVAL	28.5	28.5	7032.2	35587.3		TLLEDGTFKV	11.5	11.5	34364	43614.1
KLLEVQILEV	6.3	6.3	31360.5	45717.9		TLLEEIRDLAL	407.9	407.9	27249.7	38258.8
KLLFWVTEV	3.2	3.2	17748.1	24880.2		TLLERAFSL	8.6	8.6	9099.3	1994.8
KLLGELHTL	7.4	7.4	10829.4	14350.2		TLLGHEFVL	23	23	11972.4	2972.5
KLLGKVETA	58.4	58.4	23991.7	38808.3		TLLPLRVFL	48.3	48.3	11211.8	10156.2
KLLGKVTIA	96.2	96.2	19194.1	40428		TLLTAIVKL	45.4	45.4	23786.2	18137.9
KLLGNIKNV	24.8	24.8	25020.8	32539.5		TLNDREYQL	141.7	141.7	25433.8	2405.4
KLLGSMEQV	10.7	10.7	21122.9	38492.6		TLQEFLERI	84.3	84.3	31204.8	36295.1
KLLGYDVHV	5.7	5.7	26304.8	25985.1		TLQEVHFLL	22.9	22.9	16637	7509.1
KLLNHVTQL	12.6	12.6	6807.1	6671.3		TLRPVPLKELRI	8577	17370.8	8577	31444.1
KLLNKIYEA	5.9	5.9	27018.7	32550.1		TLSDLRVYL	32.5	32.5	14384.8	12194.3
KLLPQLTYL	4.2	4.2	10518.4	6560.8		TLSERLWGL	6.9	6.9	23815.3	7822.6
KLLQDLHEA	14.9	14.9	21899.5	37941.4		TLTNVIHNL	56.7	56.7	21475.9	10474.9
KLLQFYPSL	6.1	6.1	11432.7	8963		TLVDEVFRI	12.4	12.4	32064.9	26838
KLLSKFYEL	4.3	4.3	12163.8	9085.8		TLVDFPLHL	17	17	25688.8	5606.3
KLLSKTPEL	8.6	8.6	6246.4	18566.6		TLVYHVVGV	21.3	21.3	25735.2	33943.1
KLLSSVKEI	53.8	53.8	19077.7	26890.4		TLWGIQKEL	94.3	94.3	13909.4	9431.1
KLLTEVHAA	21.8	21.8	23266.2	34636.5		TLWVDPYEV	5.5	5.5	28668.5	16494.3
KLMDEVAGI	4.8	4.8	17552.5	26645.4		TLYEAVREV	12.8	12.8	17759.8	23076.9
KLMDHIYAV	2	2	3659.8	3486.1		TLYEHNNEL	19	19	8775.3	5471.9
KLMDLDVEQL	17.8	17.8	17934	39282.7		TMAKESSIIGV	430.8	430.8	38216.2	46441.3
KLMDQLEAL	4.4	4.4	2134.2	7259.4		TMFEFAFHL	4.1	4.1	24591.7	573.8
KLMDYSLLVGI	14.8	14.8	31390.1	42398.7		TMLSLEFHL	9.2	9.2	24143.7	4622.9
KLMEEIREL	6.7	6.7	5845.1	9108.1		TNAENEFVTIK	36339.9	36339.9	39762.5	45730.2
KLMELLEEI	3.3	3.3	13845.4	35062.6		TPAEVRQVL	14.2	31771	14.2	28977.3
KLMELYERL	7.4	7.4	13269.3	18036.9		TPAIKRSIL	11	38022.4	11	39693.3
KLMGIVNKV	4	4	13184.4	30111		TPAPPTHAL	5.5	28197.8	5.5	9429.8
KLMGQIHQL	5.6	5.6	2761	5217.3		TPAPVPTSL	24.3	25262.4	24.3	17676.6
KLMQQQQEV	24.8	24.8	7195.8	24048.8		TPAVGRLEV	20	28311	20	42878.1
KLNAEVACV	21.3	21.3	27494.4	32646.4		TPDTGRILSKL	3744.5	35101.7	3744.5	45850.1
KLNPQQFEV	11.7	11.7	21453.9	5423		TPETVRMVL	23.3	29930	23.3	28974.8
KLNPYAKTM	474.6	1598.2	5633.1	474.6		TPFGGRLLVL	35.3	15626.2	35.3	37556.3
KLNVAPLAV	58	58	9444.7	22090.6		TPHLRNLAV	10.3	22078.2	10.3	34600.2
KLPEKWESV	27.5	27.5	27101.3	36185.3		TPISRLVAL	14.3	16018.9	14.3	16867.9
KLPPPPPQA	802.5	802.5	28090.3	22514.1		TPKEKAQAL	42	36038.4	42	22252.5
KLQDELKLL	116.7	116.7	22208.5	27030.7		TPKMPGQSV	22.7	35576.2	22.7	39774.1
KLQDGVHII	26.2	26.2	15891.9	17045		TPKNTSVSL	24.5	33987.6	24.5	27602.6
KLQDQIFNL	6.9	6.9	22397.2	4496.2		TPMFREYSL	10.2	22436.7	10.2	13134.3
KLQEEIPVL	14.7	14.7	18937.5	18156.2		TPMGPGRTV	5.2	30999.9	5.2	28730
KLQEELNKV	18.6	18.6	29777.3	41350.8		TPMPKDVRQSL	18.5	36355.2	18.5	41783
KLQEFLQTL	12	12	11202	7317.1		TPNEERNVM	141.7	40240.3	141.7	28380.9
KLQEKIQEL	20.1	20.1	13527.8	16027.9		TPNSGYTQSQF	8663.4	41390.7	8663.4	42426.3
KLQELEARV	24.1	24.1	25467.4	39285.7		TPPPAPFQSPTT	15029	41692.3	15029	45880.4
KLQELENRL	146.3	146.3	21199.4	25946.3		TPQFTPLPPP	16679.9	28965	16679.9	47053.3
KLQELNYNL	10.3	10.3	19146	13768.3		TPQSNRPVM	23.7	41545.5	23.7	23300.7
KLQENLQQL	47.2	47.2	9852.3	13294.3		TPRGGVGIATVM	34.5	31781.3	34.5	40326.2
KLQEQIFHL	6.8	6.8	23132.4	5430.4		TPRKDFTQL	20.6	35171.2	20.6	31709.2
KLQEQIHRV	10.2	10.2	27472.7	31950.3		TPRPMTAEL	3.5	31755.2	3.5	12981.2
KLQEVLDYL	9	9	18036.5	24005.4		TPRPTAAEL	5	31721.6	5	13644.9
KLQNIMMLL	16.6	16.6	8589.1	17108		TPRRPFEKSRL	151.6	40143.8	151.6	17034.3
KLQNLNIFL	14.5	14.5	14200.3	21954.3		TPSAGKAML	57.4	34287.9	57.4	30038.4
KLRHIVDEV	165.1	165.1	10398.3	32515.6		TPSDGRPEL	49.4	30118.8	49.4	23696.8
KLSDLQTQL	43.2	43.2	14338.6	12359.5		TPSEPHPVL	48.4	33058.4	48.4	16417.2
KLSEIPLTL	10.6	10.6	7995.7	3733.4		TPSERITSL	42.4	24877.2	42.4	19928.9
KLSELQLRV	9.6	9.6	24987.6	32728.1		TPSLVKSTSQL	772.5	22110.4	772.5	44621.2
KLSLVAAMLLL	1420.4	1420.4	29008.6	44601		TPVASRQSL	9.8	38845.7	9.8	30762
KLTDVGIATL	72.4	72.4	8116	34768.3		TPWQPPTVL	23.5	26710	23.5	9810.8
KLTEENTTL	73.3	73.3	13218.9	17683.9		TRNDYVMMY	187.2	31878.1	28514.8	187.2
KLTEIRHEV	18.2	18.2	9711	31530.6		TRVDTILEF	831.2	25437.7	21274.3	831.2
KLVDCIIEV	3	3	21092.8	33674.2		TVADKIHSV	61.4	61.4	9129.2	32967.6
KLVDFVIHF	336.3	336.3	26931.1	4926.9		VAKAVTQAL	451.8	17825.7	451.8	11917.6
KLVEFDFLGA	37.5	37.5	33758.9	46815.6		VAVFGAGGVGK	36955.7	36955.7	37117.5	47890
KLVELPYTV	4	4	23232.4	18195.1		VDIINAKQ	39735	39735	40465.2	47783.9
KLVEYIVKA	10.1	10.1	28516	34412.4		VEENRIDVE	33833.8	40041.9	34068.6	33833.8
KLVKEVIAV	16.2	16.2	18104.2	34611.8		VFQHLGNL	24973.2	24973.2	32867.9	31243.7
KLVNILVQL	27.1	27.1	13432.7	18461.2		VFQHLGNLQVL	6895	6895	35373.1	25992.4
KLWADRISL	18.3	18.3	1040.4	7717.3		VFQHLGNLQVLR	13912.4	13912.4	37735.5	28363.1
KLWDIINVNI	13.6	13.6	28575.9	41136.6		VGDLPNGRV	28975.7	30212.8	28975.7	41625.1
KLWEAESKL	23.1	23.1	10771.4	11821		VGLYRLCGSAAV	591.8	591.8	29227.3	18036.7
KLWEMDNMLI	10.9	10.9	27419.5	39157.1		VIWGKVTRA	490.7	490.7	20648.4	38978.7
KLWQTPLHV	12.7	12.7	17572.5	20497.2		VLADQEVRL	101.1	101.1	22095.1	21181
KLWSETFDV	4.1	4.1	20233.7	20955.4		VLASLIIRL	19.1	19.1	16155.4	21884.3
KLYAGAILEV	6.9	6.9	17863.5	43005.8		VLDDKLVFV	3.9	3.9	29047.6	39706.6
KLYDGFQYL	3.3	3.3	8875.7	4008.6		VLFDVSIMAV	6.9	6.9	25751.1	40778.6
KLYDIDVAKV	10.9	10.9	27525.9	41987		VLFELKLLL	20.1	20.1	17080	13618.1
KLYEAVPQL	4.8	4.8	10112.5	7657.6		VLFENTDSVHL	485.6	485.6	34803.3	35256.2
KLYELYLQL	8.5	8.5	11038.4	6211.8		VLFGLLREV	12.4	12.4	19249.2	31992.9
KLYEQHHVV	13.5	13.5	9869.9	11690		VLFNKLTYL	5.8	5.8	17999.5	9987.1
KLYESLLPFA	7.8	7.8	21930.6	22093		VLHRNLIYL	49	49	13154.8	7019.1
KLYGKPIRV	10.3	10.3	22383.1	25546.6		VLIDHDVDL	67.3	67.3	21770.2	12183
KLYQHEINL	30.3	30.3	12235.3	5826		VLINRIDLV	20.4	20.4	27586.4	34916.8
KLYQRDLEV	15.3	15.3	10127.1	18994.1		VLIPKLPQL	11.3	11.3	15721.4	13987.8
KMADEDALRKI	3936.3	3936.3	36444.2	46144.3		VLLFEADTITL	168.4	168.4	33156.5	37023.3
KMADIEYRL	9.2	9.2	16512.6	8586.2		VLLGKVYVV	7.9	7.9	23594.7	22324.9
KMAELVHFL	3.3	3.3	9900.7	12116.4		VLLRVLILL	44.2	44.2	18228.6	22076.2
KMAEMLVEL	3.6	3.6	4477.2	14721.2		VLLSTIHEL	8.5	8.5	13111.3	7770.6
KMDDPDYWRTV	417.4	417.4	38157.5	39648.2		VLLTLVPVE	8533.6	8533.6	30918.8	36371.3
KMDESKHEI	86.6	86.6	19765.4	25725.2		VLMDRLPSL	3.7	3.7	2042.7	5154.1
KMDEVLYSI	3.2	3.2	18712.8	21658.7		VLMEKPDVVV	27	27	23143.1	42643
KMDPIISRV	8.8	8.8	19932.1	22208		VLMEMSYRL	3.7	3.7	8671.4	6207.6
KMFEFYERV	4.2	4.2	30657	20814.3		VLMTEDIKL	30.2	30.2	23461.3	19867.7
KMFSDEILL	8.9	8.9	21798.3	6435.8		VLQDIQVML	36.4	36.4	20523.9	11324.2
KMGLIFEV	18	18	31602.4	40982.5		VLSELLWQV	3.2	3.2	29805.3	30143.2
KMHARDFTV	12.3	12.3	11238.2	5064.1		VLSSRLAFA	51.6	51.6	21643.9	34293.4
KMIEDLQNEL	36	36	25543.6	39557		VLTGLSIRL	134.4	134.4	17707.8	26528.3
KMLDCSPIL	6.2	6.2	12834.5	10568.1		VLVDRTIYI	10.6	10.6	19476.3	23895
KMLEKLPEL	3.7	3.7	13760.7	15829.9		VLVEDSNNHHL	6085.6	6085.6	40095.6	42634.3
KMMDVTVTI	3	3	4782.5	7632.1		VLWDRTFSL	3.3	3.3	2182.1	512.7
KMNEKLYTV	3.5	3.5	21982.6	13334.9		VLWDRTFSLF	41.8	41.8	16933.2	10611.3
KMNESTRSV	45.8	45.8	4101.2	17237.9		VLWGETVHL	15.6	15.6	17932	14111.1
KMPEINAKV	16.8	16.8	25208.9	31941.3		VLWTMVIHI	13.2	13.2	26716.7	21661
KMQETLVGL	14.4	14.4	11975.9	15754.1		VLYPASPHGV	37.4	37.4	30681.2	35673.7
KMSQVAPSL	29.5	29.5	3892.7	8311.3		VLYPHEPTAV	57.6	57.6	17618.4	27214.1
KMVDGVGVCTV	189.1	189.1	34002.3	44491.5		VMAPRTLVL	96.2	96.2	462.2	1269.5
KMVSIQITL	16.4	16.4	12744.3	3718.8		VMAPRTVLL	35.4	35.4	3953.1	3699.3
KMWEEAISL	5.1	5.1	9460.5	3661.9		VMDSKIVQV	14.5	14.5	29777.9	27697.7
KMWEELPEVV	5.8	5.8	32200.9	41399.2		VMFGGKQVVV	84.3	84.3	29178.9	41365.2
KNHEEEMKDL	36458.8	36458.8	38483	43723.2		VNLGGSKSIS	36551.2	36551.2	37896.7	46828.8
KNLQTVNVDEN	35573.1	35573.1	42018.3	47670.2		VNLGGSKSISIS	23288.3	23288.3	41760	46846
KPAALQQQL	27.8	29063	27.8	30098.3		VPAARSILAL	18.9	13562.2	18.9	42066.5
KPADRVNVTV	110.8	7144.8	110.8	46618		VPAENKSVL	18.7	38523.4	18.7	23544.2
KPAGPPGILAL	77.1	29743.8	77.1	35552.3		VPASFRLQM	11.5	25794.1	11.5	22208.5
KPAHLIVSL	18.7	13313	18.7	30114.9		VPASKRPPL	6	33937.6	6	25460.2
KPANVFITA	170.9	14002.1	170.9	42312.1		VPASQKLRQL	123.6	31614.3	123.6	45067.6
KPASFMTSI	12.3	14077.7	12.3	38878.1		VPATDRNAL	10	38054	10	24978.6
KPASVFVQL	26.1	15050.6	26.1	28408.2		VPDSSGPERIL	2413.9	39593.4	2413.9	44541.6
KPATKTAEL	7	26036.6	7	35901.8		VPDTSRIYVAL	930.8	25210.2	930.8	41273.5
KPATSYVRTTI	86.7	32792.3	86.7	44886.1		VPEEARPAL	15.2	34821	15.2	25766.5
KPDQQKLQAL	42.7	31894.7	42.7	45111		VPFERPAVI	521.5	17795.2	521.5	18347.1
KPEEEKALL	627	32279.7	627	37735.9		VPHGHITSL	7.1	24822.4	7.1	19501.6
KPEIRVTSL	15.5	25409.6	15.5	28440.5		VPMFRNVSL	4.6	17426.5	4.6	14759.5
KPEYGRPNV	95.3	35088.8	95.3	42620		VPNQKRLTLL	54.4	30455	54.4	43781.5
KPFDQTTISL	40.2	13984.7	40.2	39501.4		VPNVGKSSL	10.8	37286.6	10.8	23016.8
KPGDFIHTL	173.9	10991.9	173.9	12276		VPNWHRDLV	129.7	31795.8	129.7	41604.4
KPGKFVTTL	41.1	19266.1	41.1	24737.4		VPPPPHRPL	12.1	34772.8	12.1	2765.1
KPGRKGISL	12.4	32218	12.4	34503.3		VPQPHPQTL	27.6	30870.7	27.6	3806.8
KPHLKQWRQRML	266.2	28196.6	266.2	24676.4		VPQPSGRTL	8.2	34173.8	8.2	8764.3
KPHNPGFGM	10.3	29913.8	10.3	11238.2		VPRKPVKHTAM	13.2	39147.4	13.2	15899.8
KPHPSPTSL	8	27867.5	8	7247.8		VPRNYDPAL	6.9	33736.2	6.9	6931.8
KPHSGFHVAF	16.2	30465.9	16.2	24101.5		VPRPPQTSL	4.4	35798.6	4.4	5811.9
KPHVNVGTI	29.8	27577.5	29.8	31188.6		VPRPVLRALSF	39.2	27987.5	39.2	30659
KPIAKTLVAL	15	1816.7	15	44089		VPRQPTVTSV	14.3	27346	14.3	35376.2
KPIAVGSMSML	118.2	25107.9	118.2	45632.9		VPRTHRLITL	7	25304.8	7	18311.6
KPIEQLLGF	472.9	21463.6	472.9	29626.5		VPRVPTHTL	3.9	31219	3.9	13491.5
KPILSTRSL	4.8	25891.4	4.8	30002.7		VPSKPPMSL	18.5	28592.3	18.5	15986.7
KPINSVLQL	38.2	14989.8	38.2	21904.2		VPSTERMVL	21.8	34257.5	21.8	29039.4
KPINVRVTTM	13.4	14786.4	13.4	39826.7		VPVAKTAEL	18	26260.1	18	33619.3
KPIQRTIL	57.3	36744.3	57.3	41854.1		VQIEEVRQV	774.2	774.2	31002.2	35177.7
KPIQRTILM	23.6	19149.3	23.6	31278.9		VRFFFPSL	5858	21122.4	18093.6	5858
KPKAPPPSL	24.7	31904.7	24.7	18124.2		VRNNVIIVM	373.1	18561.8	19039.4	373.1
KPKCGRMISF	20.3	29459	20.3	37084.6		VRPPVQVY	4320.2	37225.3	31637.3	4320.2
KPKDPLKISL	47.8	27923.7	47.8	38503.8		VRTPYTMSY	94.7	33418	20773.6	94.7
KPKDVDLTL	84.2	23852.2	84.2	15583.7		VTGGKMAPSL	11091	11091	13013	45121.8
KPKEADESL	98.3	33475.2	98.3	32810.7		VTIKKDVDGAY	36224.1	36224.1	36661.3	39953.1
KPKENNFKAVL	519.2	38569.7	519.2	39539.9		VVKNVGLTL	1014.6	10091	1014.6	6333.4
KPKGKGLNL	15.5	33899.8	15.5	31869.2		VVVDRKHVPEEV	10956.9	10956.9	34729.2	42984.4
KPKGKVTIL	25.4	31872.3	25.4	29970.5		VYPQYVIEY	336	26738.9	31763.5	336
KPKIATANL	18	30309	18	35970.2		VYRTVIEYY	1027.8	24139.6	26771.6	1027.8
KPKIQHVGL	79.8	33168.4	79.8	29387.1		WLAEKLPTL	4.5	4.5	7182.7	14131
KPKKGGGISF	23.7	38036.8	23.7	34320.5		WLEENVHEV	12.8	12.8	22863.6	17851.1
KPKSAPWNSF	75	36008.3	75	34939.1		WLVDHVYAI	5.2	5.2	14761.3	2895.5
KPKSFKVNVTL	699.8	16954.3	699.8	41746.9		WPKDVGIVAL	50	21984	50	35112.3
KPKSQQTSF	55.5	41127.3	55.5	15483.9		WTAVHLANI	2032.9	2032.9	12809.8	37428.9
KPKTPSLTVF	84.8	33929.9	84.8	27591.2		YDAEISQIH	27559.9	34401.2	27559.9	28363.1
KPKTTNIEL	21.9	30755	21.9	32351.7		YDAEISQIHQ	33960	33960	38130.3	45496.8
KPLDNASKL	80.8	31501.3	80.8	22056.9		YEDIAQKS	41539.2	41539.2	43748.3	43932.4
KPLGIKTAL	6.5	24062.9	6.5	25157.1		YEDIIYPTKENP	34751.4	34751.4	43252.2	45824.4
KPLSRVTSL	7.6	18637.8	7.6	15637.7		YEEIAQRS	40086.9	40086.9	43399.9	43231.2
KPMEAASAI	4.5	17187.2	4.5	30942.6		YENEVALRQ	16767.3	27919.5	30790.3	16767.3
KPMEKLLGL	12.3	4550	12.3	27783.5		YGFINRNDTKED	41121.5	42472.7	41121.5	43701.9
KPMKSVLVV	8.4	7361.6	8.4	32416.6		YGGGGQYFAKP	38801.2	38801.2	44068.5	44190.7
KPMMIKNVL	5.5	20984.6	5.5	20454.2		YGIIYGMGAKSL	10726.8	10726.8	21051.9	18172.9
KPMTTKDLL	26.3	30073.5	26.3	34234.1		YGPMKGGSF	4776	33001.9	16997.1	4776
KPNANRIAL	5.2	28849.6	5.2	10967.5		YIDDTLTMV	5.1	5.1	15842.6	30441.2
KPNANRIALDF	172.1	33664	172.1	42523.7		YIVPCLHEV	4.6	4.6	8444.3	11481
KPNDSRALQL	87.6	31754.2	87.6	41630.5		YKTIDDLKNQ	36990.4	36990.4	39076.3	44892.9
KPNDSRALQLM	881.5	36511.3	881.5	44182.1		YLADIFTKL	3.7	3.7	6909.8	7675.4
KPNEFASQINL	3853.2	29947.2	3853.2	42732.6		YLADLYHFV	2.1	2.1	20094.3	16822.5
KPNRLTCTL	13.8	26613.1	13.8	18729		YLADTVQKL	6.6	6.6	9189.6	3268.2
KPNSNQVNL	118.5	30147.5	118.5	9501.2		YLDIKGLLDV	21.9	21.9	29830.1	43550.9
KPNYKKLEL	12.5	32391.7	12.5	26168.5		YLDLFGDPSV	8.3	8.3	32941.2	43095.8
KPQDYKKRLSV	160.3	35178.8	160.3	45544.6		YLDPAQRGV	34.6	34.6	21082.3	7794.6
KPQGQRTSL	4.1	37378.7	4.1	32648.9		YLDQGTQIFL	15.9	15.9	18793.8	24102.5
KPQPRPQTL	13.6	30112.3	13.6	3600.6		YLEDTDRNL	512.9	512.9	19251.3	2852
KPQSKELTL	23.5	27761.6	23.5	24376.6		YLFAVNIKL	4.7	4.7	16414.9	1855.7
KPQSVTVRL	27	22459.3	27	28087.6		YLFHVQEV	28.4	28.4	36052.4	26612.5
KPQTKLLIL	29.5	21262.1	29.5	33823.2		YLGNINPQM	47.7	47.7	14463.1	6671.4
KPRAGQTVNV	18.8	30353.3	18.8	44618.3		YLGRLAHEV	13.2	13.2	18717.1	19413.4
KPRAGTEIRF	24.3	34187.1	24.3	35588.5		YLHDQNPDAAL	742.1	742.1	20077.5	14245.4
KPRDQVVAL	6	27140	6	8154.3		YLINEIDRI	11.9	11.9	33004.8	25420.9
KPRDVSSVEL	11.2	30248.1	11.2	38333		YLIPDIDLKL	13.7	13.7	26006.2	18273
KPRDVSSVELL	50.6	31552.1	50.6	41313.7		YLIPLLERL	7.7	7.7	17115.8	4288.1
KPREEGKGPVAV	107.7	34797.3	107.7	40268.7		YLISQVEGHQV	113.7	113.7	38351.7	40839.1
KPREGEETL	16.3	32087.5	16.3	21137.1		YLITLLEHL	7.9	7.9	23756.1	12589.2
KPREKVLVI	10.9	24268.4	10.9	31168.4		YLLDIGCGTGL	139.5	139.5	27225.6	34857.9
KPRGLFITI	9.1	18567.8	9.1	37494.1		YLLDLHSYL	3.2	3.2	10404.8	931
KPRKLVNTI	8.1	28033.3	8.1	34156.8		YLLDLHSYLL	6.3	6.3	24513.8	10113.1
KPRLAGENL	7	30201	7	35538.8		YLLDLLRLP	592.8	592.8	30277.2	30960
KPRLDTEQL	12.1	30727.7	12.1	31556.6		YLLDQHILI	4.7	4.7	22128.9	7703.9
KPRNVQILNM	28.1	27200	28.1	30480.7		YLLNGNLAISA	195.5	195.5	35835.8	30694.5
KPRNVVFVDM	14.1	24793.4	14.1	34567.6		YLLPAIVHI	4.3	4.3	22596.1	3123.3
KPRPIIPML	19.7	22490.7	19.7	13573.1		YLLPYENLL	4.7	4.7	16463	302.7
KPRPPLHLL	6.5	26080.6	6.5	11284.1		YLLQRAVEV	7.6	7.6	13596	7505.2
KPRPVSQLV	17.6	22487.8	17.6	33084.1		YLLTESSKL	21.5	21.5	19699.9	6671
KPRSLQTGF	22	35684.5	22	18819		YLMEGSYNKV	4.2	4.2	23842.6	30533.8
KPRSPDHVL	5	36046.2	5	9468.2		YLNVQVKEL	203.8	203.8	17955.7	2546
KPRSPPRALVL	22.1	33007.6	22.1	14661.8		YLPEDFIRV	4.4	4.4	30778.3	21692.4
KPRSPVVEL	6.3	27866.3	6.3	10879.1		YLPYPIHQV	8.7	8.7	26402.3	6755.3
KPRSQIKNEI	21.9	37717.1	21.9	41755.5		YLRPPNTSL	23	301.9	23	199.5
KPRVPPATAF	8.1	34804.4	8.1	5033.4		YLSIAERA	3839.3	3839.3	40322.7	41433.7
KPRVTPVEV	16.7	24512	16.7	36762.6		YLSVKIWDL	11.6	11.6	28302.7	2232
KPRYPPDSVRL	190.1	38099.8	190.1	12238		YLTHDSPSV	12.6	12.6	19689	16307
KPSEERVREI	351.2	31116.2	351.2	45794.6		YLVSNVIEL	5	5	9927.6	980.7
KPSESIYSAL	34.2	20792.5	34.2	40277.8		YLWNLQVKL	5.5	5.5	16964.6	538.3
KPSFARTVL	4.7	34157.2	4.7	30642.7		YMAELIERL	4.5	4.5	16544.7	5481.9
KPSGVSAAL	5.2	16630.4	5.2	20485		YMIDNVILL	2.6	2.6	14847.1	576
KPSLPFTSL	9.8	23566.1	9.8	31142.4		YMIDNVILLI	6	6	30937.2	18122.8
KPSNSKSETTL	505.4	43169.5	505.4	44505.5		YMLEHVITL	2.5	2.5	9083.2	140.9
KPSPKTIAF	11.1	30313	11.1	7878.6		YMVHIQVTL	9.7	9.7	13895.1	318.2
KPSSFTTSF	13.3	29940.4	13.3	15132.2		YPAAKRVKL	13.2	28852.7	13.2	20288
KPSSTTPRL	29.1	26584.3	29.1	29114.6		YPARYRPTAL	6.4	25878.8	6.4	14888.3
KPSSWLRTL	8.4	20906.2	8.4	7494.9		YPFFRGVTI	53.1	9677.4	53.1	8430
KPSTKALVL	19.5	27222.6	19.5	25885.2		YPKRPLLGL	27	24872.9	27	8926.4
KPSVKGRAQL	19.3	35001.2	19.3	45243.5		YPLLKNISM	17	14286.9	17	17425.9
KPTDEKLREL	162.1	11685.4	162.1	45818.9		YPNRGNTCL	24.9	29286.8	24.9	7569.4
KPTDKLRAL	10	30023.1	10	20789.1		YPRSLFPSL	5.4	18634.2	5.4	8641.7
KPTGARPSAL	6.8	24074.3	6.8	40902.3		YPSSSRTPQAP	1676.1	40328	1676.1	45208.8
KPTRKFAYL	26.9	23633	26.9	29684.3		YQSKYEEL	13654.1	13654.1	40161.6	16142.1
KPTSERKVSL	40.6	19629	40.6	41782.1		YQVGQLYSV	5.9	5.9	23970.1	13110.9
KPVKHTAMV	18.5	21481.5	18.5	42790.5		YQYPVIIHL	13.2	13.2	18296.6	167.4
KPVKPHSSF	7.4	40115.1	7.4	20243.5		YRNAYTMVL	29.8	9698.3	9665.5	29.8
KPVNRISL	48.4	37797.2	48.4	38016.2		YRPPELLL	1451.7	30692.5	20366.6	1451.7
KPVYPGQTL	7.2	32571.6	7.2	22132.9		YRPPEVIL	761.9	33444.8	20509.6	761.9
KPWLRALQL	12.7	12056.2	12.7	16558.4		YTTDRVMTV	24.6	24.6	11311.1	4489
KPYHAHKEEM	26.2	38732.4	26.2	23179.2		YVYEYLLHV	2.9	2.9	15033	3190.3
KPYIRTSL	20	34847.8	20	39759.1		YYTEFPTVL	34.7	7771	20377.4	34.7
KPYLPSRAL	4.2	25511.5	4.2	11946.3			0
KPYSFTINF	177.3	20353.6	177.3	9095.9			0
KPYSGGLCL	11.9	19512	11.9	12637.8			0
KQMDSNWTL	7	7	14092.2	1551.5			0
KQRTKLELK	27856.7	29147.7	27856.7	43538.6			0
KQTDLEITV	77.9	77.9	25307.3	31536.8			0
KQTDVAAEV	64.6	64.6	21406.6	31273.1			0
KQVDFLNWEV	9.9	9.9	32843.4	44245.3			0
KQYGNEVFL	132.4	132.4	20520.5	8222.7			0
KREVNTVL	12883.5	35417.2	12883.5	21444.4			0
KRKKVKLAVLK	26538.3	34753.2	33083.8	26538.3			0
KRQGGKQLLN	32347.9	39186.4	35920.4	32347.9			0
KSDQSRLDSELK	32948.4	35768	32948.4	45582.1			0
KSFKVHVPISI	13871.2	13871.2	33847.4	32276.2			0
KSLHSLVKI	4053.4	4053.4	24280.7	37845.5			0
KTIDDLKNQ	28336.7	34792	28336.7	41845.5			0
KTLEGEFSV	13.2	13.2	15755.8	27157			0
KTPIAVRFSTVA	5081.9	22699.2	5081.9	47492.1			0
KTTPDVIFVF	5001.6	5001.6	22082.9	21698.3			0
KTTTIAVEV	661.1	661.1	19268.6	38028.5			0
KVADTILFL	17.3	17.3	3009	19069.5			0
KVAPAPAVV	476.4	476.4	955.3	20928.8			0
KVASLLHQV	34.2	34.2	4700.8	36896.9			0
KVEGAWPLI	3008.7	3008.7	13514.5	40250.4			0
KVIDEIYRV	9.7	9.7	28737.8	32785.2			0
KVIEINPYL	9	9	9163	20466			0
KVLDFEHFL	15.6	15.6	14933.6	8306.6			0
KVLDLKINL	228.1	228.1	11045.6	19466.6			0
KVLDLRINL	308.4	308.4	4756	19559.7			0
KVLDVLWEL	4	4	12027.1	8067.8			0
KVLEILHRV	9.6	9.6	15813.1	35702.7			0
KVLEPSETLVV	4508.7	4508.7	23595.2	43076.2			0
KVLERVNAV	42.5	42.5	2891.8	17619.7			0
KVLEYVIKV	6.9	6.9	21197.5	24736.6			0
KVLGIVVGV	19.4	19.4	16602.1	33804.2			0
KVLGKIEKV	195.3	195.3	23969.6	40567.8			0
KVLNKVITV	30.9	30.9	12403.8	26453.7			0
KVLSKEFHL	156.2	156.2	15080.3	8207.5			0
KVLSVPESTPF	18858.8	23290.3	18858.8	32508.2			0
KVMDEVEKA	440.3	440.3	24200	39416.9			0
KVMKTLLEV	10.3	10.3	383.7	34482.1			0
KVRAHLAEL	16.9	2940.3	16.9	10567			0
KVRAVFDNL	1067.6	9543.6	1067.6	22828.8			0
KVREEFKEL	884.9	15045.2	884.9	21995.9			0
KVSKQQQSF	5144.1	32394.1	5144.1	7715.3			0
KVVALVHAV	54.4	54.4	3550.9	28804.1			0
KVVKVANV	13643.2	13643.2	32667.6	46209.7			0
KVVKVANVSL	4315.9	5470.9	4315.9	43010			0
KYEELQIT	35650.5	35650.5	39585.7	37208.4			0
KYFDEHYEY	179.8	33126.4	30261.5	179.8			0
LAETEGRY	38298.6	38298.6	41103.3	44253.4			0
LALDIEIATYRK	19726.1	19726.1	38939.1	43789			0
LARCPTAGL	101.6	19099.6	101.6	15368.4			0
LASPADRML	6119.8	20367.5	6119.8	13202.6			0
LDEHVQRV	1597.2	1597.2	42878.1	45702.1			0
LDIDHNKKID	42189.6	45256.7	42189.6	47317.2			0
LDKKVEKV	11503.7	11503.7	43353.9	47235.4			0
LDTNADKQLS	41670.2	43429	41670.2	46544.4			0
LEECKKAVEL	31951	31951	36644.7	43701			0
LEGEESRMS	36746.7	41541.9	36746.7	45096.4			0
LEGEESRMSGE	42057.9	43673.6	42057.9	48029			0
LENVIRDAVTY	29933.9	29933.9	39956.2	42236.2			0
LEQSNSDVEI	10582.3	10582.3	39391.3	46032.6			0
LFDRPMHV	172	172	40841.7	33199.2			0
LFLAILRLSL	203.3	203.3	5572.8	35956.2			0
LFLHAGIVLP	4005.3	4005.3	33279.4	28624.2			0
LGELCQRL	8072.2	8072.2	40329.7	44050.4			0
LHRQALAF	14050.5	27578.1	19792.2	14050.5			0
LIDEQILCV	29.4	29.4	28541	38077.1			0
LIFDLGGGTFDV	269	269	33111	35789.7			0
LIRKLPFQRL	4196.7	12669.1	4196.7	30546.1			0
LIRPVSASF	220.9	16882.7	220.9	2455			0
LKNSPLVSRLTL	375.1	24717.3	375.1	35588.9			0
LKVKGNVF	30879.4	33508.9	33733.3	30879.4			0
LLADHTVHV	5.9	5.9	15314.2	33203.9			0
LLADRSWLL	4.5	4.5	14066	10720.3			0
LLAEAKYYL	6.2	6.2	11437.4	12187			0
LLAELLTHL	7.3	7.3	11878.2	31934.7			0
LLAETHYQL	18.4	18.4	7897.4	10724.3			0
LLAPIRVLL	89.1	89.1	3959.2	15463.4			0
LLDEEISRV	9.9	9.9	32429.2	41897.1			0
LLDGCRIYL	32.3	32.3	11293.5	24881.5			0
LLDKLYAL	102.4	102.4	31869.2	21348.1			0
LLDPNVKSIFV	208.5	208.5	23575.3	34817.6			0
LLDPSVFHV	4.5	4.5	27854.9	15506.6			0
LLDRFLATV	9.4	9.4	22179.9	32116.7			0
LLDVPTAAV	62.6	62.6	8439.7	35519.2			0
LLEPFVHQV	42.3	42.3	26554.1	13444.6			0
LLFDRPMHV	4.8	4.8	24985.7	10760.7			0
LLFDSVIHL	5	5	22100.9	5538.8			0
LLFEGEKITI	31.9	31.9	31669.8	40465.2			0
LLFEGIARI	5.9	5.9	23106.1	22679.8			0
LLFERATFL	10.3	10.3	14218.4	7509.8			0
LLFPESIRV	7.8	7.8	26885.1	26964.4			0
LLGPRLVLA	288.7	288.7	21839.9	37193.5			0
LLIDDKGTIKL	796.1	796.1	32981.2	43006.8			0
LLIDHRFLL	8.3	8.3	8235	5977.7			0
LLKEKDLLIK	8030.2	8030.2	38776.8	45921.1			0
LLLDAKLLV	8.6	8.6	20798.6	35906			0
LLLDMQNRL	26.2	26.2	20377.8	12990.6			0
LLLDSNIRL	9.6	9.6	19136.6	17543.6			0
LLLDVPTAAV	12.6	12.6	15529	42914.7			0
LLLDVPTAAVQA	494.6	494.6	34335.4	44837.6			0
LLLEAVWHL	3.5	3.5	27511	8355.3			0
LLLEILHEI	3.9	3.9	20176.4	31406.4			0
LLLKGVEAV	12.9	12.9	16007	30971.1			0
LLLKSLTYV	4.1	4.1	19760.9	37964.4			0
LLLLDTVTMQV	90.2	90.2	35149.2	44035.1			0
LLLNYAVRL	18	18	19672.2	5602.1			0
LLLPGELAKHAV	563.3	563.3	7502.9	41537.4			0
LLLRYYPPGI	50.5	50.5	30884.7	40828.5			0
LLMATILHL	7.1	7.1	7139.7	10889.8			0
LLMDRVDEM	15.6	15.6	7339.1	7378.8			0
LLMEHIQEI	3.4	3.4	10314	17718.2			0
LLMENAERV	8.2	8.2	21009.6	32093			0
LLMIFSHQL	16.1	16.1	6675.6	9585.2
LLNDRIWLA	7.4	7.4	31957.6	24396.1
LLNSEVHML	50.5	50.5	23182.5	11069.5
LLPDNVHYV	4.1	4.1	30943.9	18116.9
LLPELRDWGV	19.6	19.6	18515.4	45059.3
LLPPPPCPA	551.3	551.3	22207.3	16691.3
LLQEVEHQL	71.2	71.2	19117.4	14669.7
LLRHCGSRISTI	7153.8	7153.8	16784.4	28307.3
LLSDTVQHL	32.3	32.3	21234.3	12814.1
LLSEILHLL	7.1	7.1	15538.6	20538.1
LLSKVLIYL	14.5	14.5	15128.1	19682.4
LLSLEDLNGGI	8479	8479	40741.5	47285.5
LLWGNLPEI	4.3	4.3	15720.7	27453.9
LLYDLADQLHA	637.4	637.4	40219.4	42206.5
LLYEHQNNL	26	26	16793.8	3832.2
LMAEMGVHSV	12.8	12.8	14176.5	44590.4
LMAHAMEEV	11.4	11.4	16417.8	39341.4
LMDHTIPEV	6.3	6.3	27010.8	35300.9
LMEHIHKL	270.2	270.2	32366.4	23520.3
LMISRTPEV	8.3	8.3	12776.6	26532.3
LMQTEVHHV	26.5	26.5	35842	31760.7
LMVDHVTEV	5.1	5.1	18306.5	24735
LMWELEKKSAV	189.4	189.4	31364.2	42036.5
LMYPYIFHV	2.2	2.2	24974.3	607.8
LNLSFTYLK	25089.1	25089.1	31124.9	35328.8
LPAERLVQ	3805.3	38181.1	3805.3	47014.1
LPAPKWTEL	11.7	24539	11.7	28196.6
LPAPPTQNM	18.4	32034.4	18.4	24422.5
LPASVHPQL	28.9	26082.3	28.9	26010.4
LPATRGYAL	5.7	26672.2	5.7	16140.4
LPAWPHRGL	7.6	34273.4	7.6	30462.6
LPDERTISL	31.3	17019	31.3	28868.7
LPDLQRSKQAL	224.7	30364.5	224.7	41144.7
LPDQDQRSQL	163.6	40207.7	163.6	45487
LPDSFNIPG	12440.4	28890.9	12440.4	42277.3
LPEAKKPRL	385.8	39496.7	385.8	38874.7
LPFLRITSL	49	9305	49	20289.1
LPFRGSGTAI	8.9	30238.6	8.9	40655.7
LPHAPGVQM	14.5	30527.6	14.5	23224.4
LPHEVDKSEL	83.6	32436.2	83.6	44562.4
LPHGGEGWQQL	1048	37272.9	1048	42964
LPHNRLVSL	8.8	20694.7	8.8	18147.3
LPHSATVTL	9.1	22458.6	9.1	19479.2
LPIDCSPAL	28.9	11208.7	28.9	26804.7
LPINSRKCL	43.5	39482.6	43.5	31643.8
LPKEHAASL	12.8	30886.4	12.8	20048.9
LPKGKALEL	23.9	30383.2	23.9	31470
LPKKEGLSF	58.8	34242.6	58.8	28846.8
LPKPPGRGV	39.7	35972.1	39.7	32320.6
LPKQPPLAL	13.8	29884.4	13.8	10350.3
LPKQPPLML	67.2	29321.3	67.2	20578.3
LPKSPPYTAF	84.6	36868.2	84.6	17891.5
LPKVQSIQL	153	30044.6	153	35282.2
LPMKVRALGL	9.2	9671.8	9.2	38884.4
LPNGLRESI	32	31307	32	41932.9
LPNLRELWL	100.6	22187.4	100.6	23326.4
LPNNVKTAV	26.3	26227.2	26.3	34607.3
LPNQARAQAAL	79.6	31649.9	79.6	41341
LPPYRQSISVL	147.9	34977.7	147.9	20523
LPQANRDTL	22.3	36602.7	22.3	27690.5
LPQGIVREL	24.1	23989.3	24.1	28009
LPRAVNTQAL	6.1	30597	6.1	27909.5
LPRDPSSEV	10.5	31642.7	10.5	36732.4
LPRENQVVEL	85.4	29999.4	85.4	26016.6
LPRGAAKAI	5	34230	5	36857.4
LPRGKGIRL	7.5	30165.4	7.5	32701.6
LPRGMQPTEF	28.4	36976.4	28.4	30008.8
LPRGSPHSDL	16.5	38049.5	16.5	29747
LPRGSRAHITL	16.1	35927	16.1	28226.9
LPRGSSPSV	7.7	30126.6	7.7	40639.8
LPRKGAQLEL	17.8	33514.3	17.8	27132.1
LPRKHIQGL	8.5	31786.9	8.5	23943.2
LPRKPVAGAL	6.9	31913.7	6.9	8251
LPRKQGSIL	4.8	37034.5	4.8	28673.8
LPRLTPPVL	9.5	28602.2	9.5	24728.3
LPRNEADEL	55	36425.3	55	33829.1
LPRNIGNAGM	6.5	33243.4	6.5	34644.4
LPRPHASIMF	18.3	32471	18.3	22358.2
LPRPPPPEM	11.2	33989.1	11.2	7293.9
LPRPVPQNL	17.7	29252.3	17.7	9150.4
LPRQPPMSL	4.8	30485.3	4.8	11530.8
LPRREGYEF	22.4	36037.2	22.4	17578.6
LPRSEKLRSL	12.1	32945.9	12.1	27471.5
LPRTIFPTSTI	50.8	28611.2	50.8	40857.6
LPRVADILTQL	239	9812.7	239	36204.5
LPSALRPLL	67.6	26558.7	67.6	36139.9
LPSASHFSQL	55.9	26317	55.9	42096.1
LPSATRALEL	25.9	20594.4	25.9	44001.8
LPSDLRTISL	42.5	15260.8	42.5	44473.3
LPSGDRVAVSV	1706.9	26632.4	1706.9	47215.5
LPSIRKASL	9.1	31288.7	9.1	27159.1
LPSKPSSTL	11.9	33811.5	11.9	25210
LPSLRILYM	106.7	13785.2	106.7	21223.7
LPSNERAVQTL	957.2	36845	957.2	41266.4
LPSPSPRISL	32.1	28941.5	32.1	38707.3
LPSQKTASL	7.7	28288.6	7.7	31327.3
LPSRKLVAL	14.5	22556.7	14.5	25693.2
LPSRPPSQL	48.9	35600.4	48.9	17070.4
LPSSGRSSL	4.8	36746.3	4.8	22947.9
LPSSIRTKAL	14.2	31644.4	14.2	43241.9
LPSSSSSRGSL	141.8	42981.2	141.8	44557.1
LPSTRLGTL	15	27445.9	15	24162.6
LPSWGRAEL	4.9	29378.8	4.9	29900.9
LPSWGRAELAL	35.5	30694.2	35.5	36252.3
LPTGDRTGL	48.1	37798.4	48.1	35031.5
LPWASTHSL	6.8	11513.9	6.8	17712.4
LPWPARPAL	5.5	22289.4	5.5	8862.6
LQDELVTLRL	1474.2	1474.2	29205.8	45300.3
LQEREYRL	11623	11623	42210.2	30420.1
LSLENLEKI	5014.4	5014.4	28916.8	40177.7
LSLMLVSTV	1219.9	1219.9	20777.9	36413.1
LSQDLLRLL	9537.2	9537.2	16118.2	30828.3
LSTLALAAKIPQ	26431.2	26431.2	33829.8	47281.9
LSTNQNLTHL	16947.7	16947.7	26396.3	40535.3
LSVHERELDL	17201.9	17201.9	21541.8	38825.5
LTELLFELH	21707.7	21707.7	27044.1	45990.2
LTLGNILPVS	716.1	716.1	30129.5	45505.7
LTRAVGKSL	107.9	22924.3	107.9	20614.6
LTRPGSSSL	34.9	17410.5	34.9	6450.6
LTVGNNKTL	7928.2	20815.7	7928.2	22388.5
LVENKKAQL	6424.9	23831.8	6424.9	21321.5
LVHNVKEL	19669.9	19669.9	23100.1	36069.2
LVKTGTITTF	11477.2	19435.3	11477.2	34006.7
LVMAPRTVL	16.8	5919.4	16.8	9270.7
LVRDVVSSL	75.3	4166.3	75.3	6665.4
LVREIAQDF	4586.1	24674	4586.1	10460.8
LVRKIYSTL	69.7	13537	69.7	9586
LVRPPTEQA	2289.8	23920.6	2289.8	31142.1
MAHMASKE	38242.3	42028.8	38242.3	47070.6
MARANARLF	1182.9	26340.7	1182.9	5995.1
MLAEKLPNL	4	4	13174.5	28304.8
MLANDIARL	12.9	12.9	11178.1	16065.3
MLDDRAYLV	3.8	3.8	27529.8	23155.7
MLDEILLQL	6.5	6.5	13850.2	19705.6
MLDSLRIYL	12.5	12.5	12234.5	16311.5
MLFGHPLLV	3.9	3.9	19305.5	15087.3
MLFGTYMKV	5.3	5.3	21534.3	27348.4
MLFPGSIAL	4.5	4.5	3093.4	567.5
MLHSVTLFL	10.6	10.6	4342	8078.5
MLIEVIEKL	9	9	22320.5	20864
MLLATLLLL	10	10	10101.5	21854.8
MLLDFIQHI	3.4	3.4	30764.3	17277.8
MLLDVMHTV	2.4	2.4	15043.3	17915
MLLEIPYMAA	14.9	14.9	27341.9	43903.4
MLLKLEQEI	33.6	33.6	22582.6	34619.6
MLNEHDFEV	3.9	3.9	23257.3	11572.1
MLPPPPLTA	299.4	299.4	22548.2	11604.3
MLVELVWRI	4.6	4.6	31292.1	25701.9
MMFDEPVLL	4	4	23678.6	2382.4
MMLDDLLQL	3.5	3.5	14121.4	5398.6
MNAAPGVDLT	24822.9	26076.9	24822.9	44867.6
MPAAKKQKL	39.8	37851.6	39.8	35853.2
MPAAKRLRL	9.7	27629.5	9.7	33750.1
MPAAPPTLPL	14.8	4512.1	14.8	33403.9
MPAEEFREL	42.2	21026	42.2	34000.5
MPAFLRSAL	3.4	25376.3	3.4	28217.7
MPAFSKIGGIL	155.7	30465.9	155.7	40611.2
MPALRSINL	20.3	17959.8	20.3	32666.2
MPARWLTHL	24.8	13209.9	24.8	23898.7
MPDSGRPAF	25.8	34140.2	25.8	14253.5
MPDSLRSGEYL	1321	28258	1321	45704
MPDVGRSMQQL	953.1	31119.2	953.1	45613.6
MPFVGLRLEL	27.1	8333.8	27.1	41228.9
MPKKNRIAI	9.3	33549.9	9.3	31126.6
MPKKNRIAIY	130.4	35302.4	130.4	31908.1
MPKMDQDSL	188	35875.7	188	24747.8
MPPSGPRGTL	15.8	35783.9	15.8	39396.8
MPQKERESI	87.7	36096.9	87.7	43845
MPRGPTLGHVSL	21.1	33164.1	21.1	29342.3
MPRGVVVTL	7.1	13538.5	7.1	9676.3
MPRQPSATRL	11.7	31248.7	11.7	18788.7
MPSASRVILL	97.7	6368.3	97.7	42741
MPSEQIRNQL	98	29273.8	98	44256.8
MPSPVSPKL	127.2	19072.4	127.2	18062.9
MPSQFRDIL	33.2	27012.6	33.2	22501.6
MPSSAVRVL	15.9	25650.7	15.9	13377.4
MPYSNGRPAL	12	29494.1	12	16657
MVDGTLLLL	102.1	102.1	6805.7	29538.5
NAENEFVTIK	32146.2	32146.2	39789.2	45848.7
NAGEDPGLAR	36628	37906.9	36628	46626.6
NHEEEMKDL	25180	37491.7	33555.7	25180
NIIELVHQV	35.5	35.5	25888.3	33083.1
NILCHIFYL	10	10	22216.9	1704.6
NIMDFKLFL	17.5	17.5	8603.7	5643.8
NIRDFLVEI	1413	1413	13647.7	20527.6
NIRNIGKTL	580.6	24546	580.6	7551.6
NIRQAASSL	58.9	22380.5	58.9	12398.2
NIVERLKEV	1359.9	1359.9	22168.9	36489.2
NLAEKPKTV	344	344	24686.3	29567.9
NLAENISRV	18.2	18.2	22560.2	32375.2
NLAKCIVSV	14.3	14.3	14848.6	36004.8
NLASFIEQV	17.1	17.1	30294.9	32092.4
NLASFIEQVAV	338.3	338.3	38942.1	44931.3
NLFAQTYGL	10	10	20078.8	5167.1
NLFDRVVTL	17.2	17.2	18092.4	650.8
NLFEWHFTV	3	3	23478.1	1158.5
NLFNKYPAL	28.4	28.4	18069.2	3618.4
NLIDLDDLYV	14.1	14.1	39429.6	46071.4
NLINQEIML	185.7	185.7	26022.8	18616.9
NLLEEVFHL	6.7	6.7	32249.7	6701.2
NLLELFVQL	30.3	30.3	22247.9	17728.1
NLLEQFILL	20	20	23152.9	20826.1
NLLKLIAEV	11	11	24484.4	34351
NLLPKLHIV	21.2	21.2	22795.2	20346.1
NLLSFTYKL	10.1	10.1	23781.3	3501.7
NLMELLIMI	6.4	6.4	19402.3	31616
NLNDRLAS	27643.2	27643.2	40488.9	42402.9
NLNDRLASY	5381.6	13325.8	26474.4	5381.6
NLSKEDDVRQY	35649.8	35649.8	42924.9	39340.6
NLTTDNANIL	8577.4	8577.4	31704.8	38083.7
NLVPMIIHL	58.2	58.2	23200.8	5951.6
NLVSFLETV	30.1	30.1	29173.9	30954
NLYPFVKTV	40.9	40.9	24443.4	3182.3
NMLDVNGLFTL	59.5	59.5	34680.4	27005.8
NMLEAVHTI	13.2	13.2	23325.1	10511.6
NMLPQIFRV	5.2	5.2	29569.8	5489.5
NMVAKVDEV	75.1	75.1	30780.6	34627.9
NMVDIIHSV	5.1	5.1	23596.5	18605.4
NMYGKVVTV	13.6	13.6	22940.2	10629.8
NPALGDRLVA	182.7	33973.2	182.7	47556.4
NPASKVIAL	24.7	22499.4	24.7	21507.1
NPASRLTAL	7.9	26426.3	7.9	19934.5
NPEKRYNVL	72.9	36723.7	72.9	20684.6
NPEVRRAVL	14.5	35199	14.5	22824.3
NPHEPWNRL	98.4	32136.1	98.4	19917.9
NPHGARLSL	4.8	31358.1	4.8	24071.7
NPKEAGQRL	175	37638	175	28806.6
NPKESSSSL	33.8	38176.9	33.8	24539.8
NPKNPGLWL	58.7	34460.8	58.7	15817.1
NPKNVNRVL	35.3	36985.6	35.3	17300.6
NPKRQTLVF	90.9	36366.6	90.9	15621.7
NPLPSKETI	1186.8	36157.9	1186.8	29140.1
NPLYRESVL	39	37294.3	39	19812.5
NPMVTGTSV	8	22344.9	8	39730.3
NPNLRKNVL	28	37022.5	28	15211.5
NPNMRLSQL	33.8	28874.9	33.8	17776.7
NPNQNKNVAL	293.5	37769.8	293.5	39208.4
NPQERTLTL	17.6	25161.2	17.6	14955.5
NPRDLPLMAL	11.9	25536.4	11.9	30649.7
NPRIPYTEL	11.6	33180.9	11.6	22927.8
NPRKHITSL	5	34224.5	5	17993.3
NPRKVVGQQDL	499	37518.9	499	38817.5
NPRLNILDTL	54.7	23131.1	54.7	31847.1
NPRNFSDNQL	174.1	37493.3	174.1	28692.4
NPRNTEAVTL	49.4	33094.2	49.4	22631.3
NPRPTAQDL	13.9	34715.3	13.9	13174.9
NPRQAAYEM	9.6	33398.1	9.6	16862.5
NPRQPLPASGL	179.7	34506.7	179.7	23441.3
NPRQVFNLL	22.8	23390.3	22.8	26743
NPRTGMESL	10.2	33068	10.2	25461.6
NPRTKALVL	10.3	30883.7	10.3	19431.9
NPRVKAAAL	5.2	30097.9	5.2	19758.4
NPSENRSLL	89.6	37254.7	89.6	21827.6
NPSERRFGIL	119.7	35490.4	119.7	40081.3
NPSSQRALCL	413.2	29087.8	413.2	41686.9
NPYSRLMAL	6.6	15210.7	6.6	4979.7
NQFPGFKEV	588	588	23777.7	19243.6
NQIDFIICL	57.7	57.7	27620.5	7759.4
NQLKAWLQQYH	29725.4	29725.4	40418.4	40117.7
NRKDIENQYETQ	32901	40451.6	42112.5	32901
NRPGTVSSL	1506.7	31391.4	22858.7	1506.7
NSNLAKHRRIH	36323.4	42587.7	36323.4	45734.7
NVEIDPEIQ	34551.5	35450.1	34551.5	39749.6
NVKVDPEIQ	34094.4	38243.5	34094.4	35639.3
NVRIATTAL	26.5	17794.2	26.5	14831.1
NVRPPNTAL	16.4	21390.1	16.4	1173.4
NVRPVPLEL	487.1	10322.3	487.1	1055.8
NVSRAKAVRAL	11713.1	33437.2	11713.1	25842.4
PAAKRVKL	1062.7	43455.4	1062.7	44543.6
PAARSILAL	5295.3	23578.4	5295.3	14681.6
PAASAAIRNDV	31766.2	32531.4	31766.2	47974
PAKAKLTKL	23898.4	36287.6	23898.4	34582.9
PAKKITAA	4095.6	42313	4095.6	47070.6
PAKLHNSL	337.8	42690.1	337.8	43147.1
PALKTTRL	1151.8	41430.5	1151.8	44720.3
PATDRNAL	357.3	44764.8	357.3	38262.5
PDSQRLKL	6439.9	42368.9	6439.9	43991.8
PDTGRILSKL	36018.5	36018.5	38214.6	44686
PEAKKPRL	13285.2	45435.3	13285.2	43977.5
PEKRYNVL	3764.1	42963.5	3764.1	37703.2
PEYHRKAV	717	44994	717	43065
PFLRNVEL	5109.4	32460.1	5109.4	33477.7
PGAIELRTC	37706.9	37783.7	37706.9	41980.6
PGRKGISL	1809.5	40389.1	1809.5	41099.3
PIQHEGNATL	6477.1	6477.1	29041.6	36908.1
PLHKVKSL	4669.9	35207	4669.9	39570.7
PLLDLHIEL	369.9	369.9	26163.4	15583.5
PLQHRHVL	140.6	37724.8	140.6	33324.1
PLSRPIQSP	31230.5	35178.5	39976.5	31230.5
PLWGKVFYL	36.7	36.7	28271.5	3310.2
PLYKKKEL	5318.4	38387.4	5318.4	40149
PMIKKIAF	729.9	33880	729.9	32805.7
PNAGRGLVRL	26558.7	29882.8	26558.7	44750.8
PNDGRCHL	5923.9	41574.7	5923.9	40025
PNLRKNVL	1622.1	43893.9	1622.1	40697
PNQKRLTL	464.8	40726.1	464.8	39930.2
PNQKRLTLL	28194.2	35196.8	28194.2	32154.9
PNWHRDLV	10450.4	40500.7	10450.4	44461.7
PPEYHRKAV	221.3	43875.8	221.3	40137.3
PPPTPQVNQGTL	14494.3	41950.2	14494.3	43562.7
PPRQSQVPRLTG	6276.6	35401.1	6276.6	39858.2
PQDKRTLL	3661.2	39419.4	3661.2	43505.7
PQDYKKRL	12794.7	43745.9	12794.7	39951
PQKQREITL	11056.9	32432.3	30586.1	11056.9
PQSNRPVM	699.1	41731.5	699.1	32999.4
PRDDGELGGNF	36594.4	38864.2	41563	36594.4
PRDFFSRL	1305.3	38211.3	1305.3	28829.3
PRDRISSL	142.6	40705.4	142.6	17381.5
PRHIIVRF	5573.1	35038.3	5573.1	19614.6
PRIESKSM	675.8	42781.2	675.8	29947.5
PRKIEEIKDF	34855.3	38298.2	39660.3	34855.3
PRPASGPIRP	19562.9	43036.1	19562.9	44320
PRPDRLVNRL	1847	34171.9	1847	27390.8
PRPPHGEL	35.4	43988.5	35.4	9874.3
PRPPLHLL	266.5	37441	266.5	13154.4
PRPPPKPM	73.4	41714.4	73.4	3686.7
PRQPSATRL	1575.7	40118.2	30123.7	1575.7
PRSPQPEL	562.8	43870.6	562.8	10221.7
PRSPSSKRPSL	301.4	42835.9	301.4	27417.4
PSASPLKSI	23957.2	35968.6	23957.2	39992.1
PSEERVREI	30146.8	36413.5	33274.4	30146.8
PSEGKKSL	2454.8	45283.2	2454.8	42674
PSGKRALI	5467.6	42240.8	5467.6	47055.8
PSRSGASGL	15559.6	38833.9	15559.6	18198.8
PTDKLRAL	1510.4	39490.3	1510.4	40088.7
PTVRSKAL	886.8	43901	886.8	42057.9
PVSGSVTIPVL	23794.4	23794.4	33257.5	44313.3
PYSRPKQL	4654.4	43161.1	4654.4	14108.2
PYVPVHFDASV	4076.5	4076.5	17999.3	31280.5
QAAAVRHVL	492.5	19918.7	492.5	20928.6
QARPPPEQL	3161.1	29244.7	3161.1	3911.8
QCSKPSVI	37683.7	37683.7	41670.6	42873.9
QELEALQQ	38805.8	38805.8	40595.4	47046.7
QELNSRLA	38268.3	39387	38268.3	45679.8
QIENLKQQL	20100.1	24269.5	20100.1	25485.3
QIITLQVVNM	6380.6	6380.6	30430.6	43565.5
QIMDYLLCL	9	9	10165.7	4854.4
QIMEDLRTL	269.4	269.4	4423.4	8066.3
QIRDIMQAL	481.3	7361.2	481.3	6697.8
QIRDVQETL	7734.7	9669.5	9142.3	7734.7
QIRSSTTSM	130.9	22084.8	130.9	13596.2
QLADKDLYV	15	15	26909	36213.5
QLAESVANV	13.4	13.4	22889.9	37089.4
QLAQFVHEV	10.3	10.3	21866.1	29782.7
QLDDLKVEL	109.1	109.1	22580.9	22616.9
QLDSHVHAV	15.4	15.4	18847.9	19187.4
QLFDQIPEL	6.3	6.3	24091.3	7763.2
QLFEDLVYL	4.8	4.8	23867.6	8701
QLFSQQHFL	31.3	31.3	24145	4246.1
QLIDIIHTA	12.1	12.1	24732	31337.5
QLIDKVWQL	6.5	6.5	28874.3	7514.3
QLIKHAVYL	59.1	59.1	17249.2	10788
QLISIILRL	48.2	48.2	20230	16747.5
QLLDQVEQI	85.6	85.6	32389.6	31698.2
QLLDTYFTL	8.2	8.2	18679	2336.2
QLLEKVIEL	10.9	10.9	22106.6	15567.5
QLLELPLNL	23.8	23.8	24003.6	13195.4
QLLGAVCMFL	71.2	71.2	30715.8	41460.1
QLLGSAHEV	25.8	25.8	22328.5	32074
QLLTAIVKL	95.1	95.1	25906.5	19326.8
QLMAEKLQL	169.9	169.9	11237.1	16898.8
QLMEQVAQL	14	14	11017.2	7481.5
QLNEKVAQL	202	202	21390.8	11623.8
QLQDRVYAL	41.2	41.2	12126.5	1071
QLQEELEKV	136.2	136.2	35263.5	43441.2
QLRLPGQQL	887.5	17373.2	887.5	13445.9
QLRSPALL	13565.9	13565.9	19057.1	27804
QLSEVFIQL	65.3	65.3	18363.6	19429.4
QLSPRLLEV	29.3	29.3	17075.2	19786.8
QLSRELLPV	30.6	30.6	22150.9	33537.9
QLTNVILHL	125.4	125.4	23001.3	12066.4
QLVDFQWKL	10.3	10.3	33745.4	4561.7
QLVDIIEKV	24	24	30771	39859.9
QLVDTTVEL	33.3	33.3	13421.5	19469.6
QLVQRVASV	143.2	143.2	15668.4	28971.6
QLVRDLLEV	44.2	44.2	25415.6	38192.2
QLWHFILEL	9.6	9.6	19572.8	2731.4
QLWNNYFHL	12	12	23415.4	1003.1
QLYNQIIKL	55.2	55.2	24692.7	6661
QLYQLFHYL	23.8	23.8	16277	8363.1
QMISRIEYI	29.9	29.9	28634.1	20788.9
QMISRIEYV	9.6	9.6	28849.6	23372.4
QMLDVAIRV	9.2	9.2	26986.3	28229.3
QMLEAIKALEV	106.2	106.2	36467.1	38938.3
QMLELITRL	16.1	16.1	21914.6	15397.1
QNVGTTHDL	20356.7	33968.5	20356.7	29094.8
QPACKRLTL	14.1	31391.1	14.1	29200.1
QPAGHRPAL	5.7	37675.1	5.7	26550.1
QPAPISPHL	260.2	24425.7	260.2	26719.3
QPAPTPLKM	215.4	31346.3	215.4	22313.5
QPDQTRIVAL	99.8	26313.3	99.8	41965.2
QPESIRSDL	76.7	37737.1	76.7	31845
QPFGGGSHM	249.4	31784.8	249.4	23828.9
QPHLSRQDL	27.5	36714.1	27.5	31344.6
QPHLVNIQF	1090.8	23881.1	1090.8	28528.4
QPHQVEQTEL	341.4	35826.5	341.4	43696.3
QPHRVSQVL	28.6	32250.7	28.6	22895.6
QPHVGDYRQL	676.9	36899.7	676.9	42155.4
QPILRFLQL	88.7	15358	88.7	30920.5
QPITPGPSI	128.6	36479.7	128.6	40798
QPLAAKRAL	11.9	37715.9	11.9	23355.9
QPLARPNTL	130.1	30482.4	130.1	11959.9
QPLKAKTSL	21.1	38784.8	21.1	34901.7
QPLLREVL	1204.5	32398.7	1204.5	44334.9
QPMAAPEGKRSL	61.7	37910.6	61.7	41086.8
QPMDIHVEL	33.3	14683.2	33.3	12315
QPNPLPLRL	453	26581.4	453	11706.9
QPQDRNQAL	27.5	36200.6	27.5	16842.4
QPQFQRQGL	101.6	38746.6	101.6	36167.3
QPRAGLPTQAV	90.8	32274.5	90.8	44337.8
QPREEPGAL	21.3	36637.6	21.3	18540.9
QPREPQVYTL	107.4	31392.8	107.4	4470.8
QPRGPDNSM	9.9	38520.1	9.9	23328.7
QPRPQSTSL	6.2	37164.6	6.2	16147.5
QPRPQSTSLL	24.3	38778.5	24.3	35397.6
QPRRPRNLAAA	72.4	39691.6	72.4	33970.3
QPRYPVNSV	15.9	31118.2	15.9	34768.3
QPSPARAPAEL	122.7	39910.8	122.7	43690.1
QPTCPGAQL	60.1	35237.1	60.1	24653.2
QPTGGKARL	119.4	39735	119.4	31334.8
QPYGRSPSAV	70.3	30076.8	70.3	37370.6
QQEIDFLT	21361.2	21361.2	39966.6	46434.8
QQIDRVVEV	63.4	63.4	26241.1	26174.5
QQVDTSTRTH	33763.3	39217.8	33763.3	45708
QSLRSLLGEGPL	9954.4	11676.2	9954.4	32958
QTAPLRAEL	1772.6	10386.4	1772.6	20712.8
QTFRPKFLAL	1629.8	5029.4	1629.8	11736.1
QTINGQLLQT	22234	22234	36433.6	47369
QVCAIIERV	1848.2	1848.2	30404	40390
QVDPKKRISM	11656	28124.1	11656	40086.1
QVFPGLLERV	209.6	209.6	26087.6	43648.1
QVQAERDAL	4659.4	27525.6	4659.4	27971.5
QVRKAVDAL	235.6	23240.8	235.6	14811.8
QVRLPDGTSL	245	21639	245	16067.9
QVRLPLGTL	211.9	19423.9	211.9	14607.5
QVRPVTEKL	2402.6	20620.7	2402.6	10438.2
QVTIPKDLAG	35792.4	35792.4	37354.4	47074.2
RAALFRSSL	18.7	14555.9	18.7	16530.1
RAALRSCSL	51.4	12693	51.4	17210.8
RAAPHRISL	9.3	11478.5	9.3	3679.9
RAARGAPPL	37.9	5361	37.9	8711.8
RADSSRASL	54.8	15309.9	54.8	12129.2
RAFGTRDAL	121.9	14977.3	121.9	8864.2
RAKPEDRESL	2160.7	32213.4	2160.7	34614.8
RAKSQGMAL	23.2	26164.3	23.2	3429.3
RALEAGTAVELL	3019.4	8728.1	3019.4	42819.2
RAMDACHRQGL	1858.1	10595.3	1858.1	38960.6
RAMQVRNVL	9.8	11978.6	9.8	5237.2
RAPASTLCL	2815	11160.7	2815	12646.2
RAREPVTKAEM	940.4	33478.4	940.4	22958.8
RARPATDSF	32.9	32928.8	32.9	3075.7
RASSARANITL	2152.9	28522.2	2152.9	41264.1
RAYQKQPTIF	6863.5	28645.3	9944	6863.5
RDPYRFKKRTEL	10263.6	38881.5	13681.6	10263.6
RDYQELMNT	27720.8	27720.8	31695.2	37600.6
REPADREQLCR	27506.3	43911	27506.3	45305.7
RHGDSLKEIKIE	38404.8	38848.6	38404.8	45376.4
RHGVQELEIE	36806.4	37987.4	36806.4	45843.2
RHGVQELEIELQ	25352.2	25352.2	34461.9	41446.2
RIAGEASRL	1327.3	6556.9	1327.3	26883.7
RIDEARQEL	730.9	2774.5	730.9	18251.3
RIFGGLILDI	173.4	173.4	20976.7	43633.9
RIIDCAFTV	7	7	8128.8	12777.2
RIIDRTNTTL	1169.5	3481.3	1169.5	34194.5
RIIDTVAQV	39.1	39.1	8324	27235.3
RIIDVVYNA	27.9	27.9	22274.9	27203.2
RIKCVTRI	20218.8	20218.8	24097.5	39568.5
RILDILEYI	12	12	18933.8	29414.8
RILDYVINL	10.9	10.9	11135	2315.8
RIMEAIENV	10.1	10.1	10831.1	30049.4
RIMEFTTTL	8.4	8.4	105.1	1892.1
RIMESGSEL	23.1	200.4	23.1	5755.2
RIRAIENIDTL	6272	9737.2	6272	34239.3
RIRAQLASL	18.3	5190.5	18.3	7826.7
RIRDVQHEL	133.8	2606.2	133.8	1762.1
RIRKERPISL	129.6	11563.9	129.6	5346.6
RIRMTDGRTL	29.1	17461	29.1	8658.8
RIRNISNTVM	96.8	17906.3	96.8	26239.1
RISDVHFSV	17.4	17.4	3610.9	8535.8
RIYKYIHKV	29.3	29.3	9901.2	8527.1
RIYQPKRYAL	161.7	6993.2	161.7	1838.4
RLAHYIDRV	12.6	12.6	19483.7	29045.4
RLAPAQWFL	5.9	5.9	7211.3	1578.6
RLAQEGIYTL	19.5	19.5	4624.1	19432.9
RLAQHITYV	5.3	5.3	5170.4	24758.3
RLASTLVHL	30.6	30.6	3391.5	14111
RLASYLDKV	10.2	10.2	16474.4	31763.8
RLAVYIDKV	25.4	25.4	21706.8	33722
RLAVYIDRV	23.7	23.7	20798.8	33265.7
[truncated: 1,472 more rows]

## Sheet: Fig2D
Figure 2D: Mean summed abundance (HLA-A,B and C) in captured protein fraction, and total # of non-redundant peptides eluted from EVs and WCs
Sample	Mean Sum_HLA_ABC	Total eluted peptides
WCL	259894500	3464
EVL	5.76853e+08	1388

## Sheet: Fig2E-F
Figure 2E and 2F: Length distribution and Binding affinity per length
Source	Peptide	Length	Min nM	A-binder	B-binder	C-binder
EV	AADDFRIK	8	38828.9
EV	AGLQLREA	8	36793.3
EV	ALFKAWAL	8	464.2	1
EV	APAYSRAL	8	17.8		1
EV	APEEHPVL	8	1137.3
EV	APILKRAL	8	34		1
EV	APLLRWVL	8	247.3		1
EV	APVQRPKL	8	640.9
EV	ATAKLDKV	8	28439.6
EV	AVEKRYGI	8	30423.7
EV	AVEQGVLK	8	37620.9
EV	DTNADKQL	8	43109.7
EV	EDSIFAHY	8	35528.1
EV	FGGHIRSV	8	22768.1
EV	FNEKSKEL	8	29112.1
EV	FRAPSRIF	8	860.6
EV	HPGPRPAL	8	42.6		1
EV	HPRAPVLL	8	80.3		1
EV	IDGKIFCV	8	2712.6
EV	IDQDARDL	8	38319.3
EV	INKKRIAL	8	17841.1
EV	IPRITIEM	8	35.2		1
EV	IRLENEIQ	8	39799.1
EV	KDKPWHIC	8	40946.1
EV	KEDLARLL	8	32604.8
EV	KEIARPNM	8	32162.6
EV	KMGLIFEV	8	18	1
EV	KPIQRTIL	8	57.3		1
EV	KPVNRISL	8	48.4		1
EV	KPYIRTSL	8	20		1
EV	KREVNTVL	8	12883.5
EV	KVVKVANV	8	13643.2
EV	KYEELQIT	8	35650.5
EV	LAETEGRY	8	38298.6
EV	LDEHVQRV	8	1597.2
EV	LDKKVEKV	8	11503.7
EV	LFDRPMHV	8	172	1
EV	LGELCQRL	8	8072.2
EV	LHRQALAF	8	14050.5
EV	LKVKGNVF	8	30879.4
EV	LLDKLYAL	8	102.4	1
EV	LMEHIHKL	8	270.2	1
EV	LPAERLVQ	8	3805.3
EV	LQEREYRL	8	11623
EV	LVHNVKEL	8	19669.9
EV	MAHMASKE	8	38242.3
EV	NLNDRLAS	8	27643.2
EV	PAAKRVKL	8	1062.7
EV	PAKKITAA	8	4095.6
EV	PAKLHNSL	8	337.8		1
EV	PALKTTRL	8	1151.8
EV	PATDRNAL	8	357.3		1
EV	PDSQRLKL	8	6439.9
EV	PEAKKPRL	8	13285.2
EV	PEKRYNVL	8	3764.1
EV	PEYHRKAV	8	717
EV	PFLRNVEL	8	5109.4
EV	PGRKGISL	8	1809.5
EV	PLHKVKSL	8	4669.9
EV	PLQHRHVL	8	140.6		1
EV	PLYKKKEL	8	5318.4
EV	PMIKKIAF	8	729.9
EV	PNDGRCHL	8	5923.9
EV	PNLRKNVL	8	1622.1
EV	PNQKRLTL	8	464.8		1
EV	PNWHRDLV	8	10450.4
EV	PQDKRTLL	8	3661.2
EV	PQDYKKRL	8	12794.7
EV	PQSNRPVM	8	699.1
EV	PRDFFSRL	8	1305.3
EV	PRDRISSL	8	142.6		1
EV	PRHIIVRF	8	5573.1
EV	PRIESKSM	8	675.8
EV	PRPPHGEL	8	35.4		1
EV	PRPPLHLL	8	266.5		1
EV	PRPPPKPM	8	73.4		1
EV	PRSPQPEL	8	562.8
EV	PSEGKKSL	8	2454.8
EV	PSGKRALI	8	5467.6
EV	PTDKLRAL	8	1510.4
EV	PTVRSKAL	8	886.8
EV	PYSRPKQL	8	4654.4
EV	QCSKPSVI	8	37683.7
EV	QELEALQQ	8	38805.8
EV	QELNSRLA	8	38268.3
EV	QLRSPALL	8	13565.9
EV	QPLLREVL	8	1204.5
EV	QQEIDFLT	8	21361.2
EV	RIKCVTRI	8	20218.8
EV	RPHYGSVL	8	12.9		1
EV	RPKLSNAM	8	16.7		1
EV	RPQSGRVL	8	19.8		1
EV	RPRKAFLL	8	20.7		1
EV	RPRSVPSI	8	34		1
EV	RPSERPSL	8	64.7		1
EV	RPSLLPLH	8	12450.3
EV	RPSTSRSL	8	26.9		1
EV	RPTCKAVL	8	47.3		1
EV	RPTPKNSL	8	50.4		1
EV	RPTTGNTL	8	42.2		1
EV	SPAKKDVL	8	323.1		1
EV	SPAPRTAL	8	9.5		1
EV	SPFFRALL	8	338.3		1
EV	SPFFREAL	8	92.8		1
EV	SPFFRNLL	8	615.8
EV	SPGERATL	8	120.3		1
EV	SPGPRPVL	8	70.2		1
EV	SPGQRAVL	8	46.1		1
EV	SPKQGVSL	8	111.6		1
EV	SPLLRCAL	8	34.4		1
EV	SPLYRDEL	8	247.7		1
EV	SPMHRVTL	8	7.1		1
EV	SPQHRLAL	8	11.7		1
EV	SPQLGRAV	8	49.3		1
EV	SPSPKTSL	8	77.5		1
EV	SPSSKPSL	8	328.5		1
EV	SPTIGKQL	8	529.6
EV	SPVRILNL	8	978.7
EV	SPYYRTKL	8	73.9		1
EV	TIDDLKNQ	8	40050.9
EV	TIRLPLVP	8	27647.1
EV	TPVVKSAL	8	123.7		1
EV	TQQPRPVL	8	15523.4
EV	VDIINAKQ	8	39735
EV	VPRPPATL	8	28.1		1
EV	VPTKRPPV	8	409.7		1
EV	VRECKEVL	8	18638.7
EV	VREIAQDF	8	21117.2
EV	VRPPVQVY	8	4320.2
EV	VRVSQREL	8	18842.4
EV	VTDRNISL	8	23370.9
EV	VTVTHRLL	8	25595.6
EV	YEDIAQKS	8	41539.2
EV	YEEIAQRS	8	40086.9
EV	YENEVALR	8	34893.8
EV	YLFHVQEV	8	28.4	1
EV	YQAELSQM	8	10666.8
EV	YQSKYEEL	8	13654.1
EV	YRPPELLL	8	1451.7
EV	YRPPEVIL	8	761.9
EV	AAAAGRKTL	9	78.3		1
EV	AAEKRGSNL	9	928.3
EV	AALELILHL	9	264.1	1
EV	AAMAGRLMI	9	184.6		1
EV	AARPATSTL	9	10.4		1
EV	AARWVAKSL	9	26.7		1
EV	AASNVRGSL	9	66.6		1
EV	AAYLRALSL	9	213.6		1
EV	ADLCIGIYL	9	7953.9
EV	AENEFVTLK	9	29030
EV	AILKYIETL	9	118.9	1
EV	AIMDIVIKV	9	4.8	1
EV	AIRNAMGSL	9	16.7		1
EV	AIVDKVPSV	9	21.4	1
EV	ALAAALAHI	9	22	1
EV	ALADGVQKV	9	11.3	1
EV	ALAEALKEV	9	12.1	1
EV	ALAEKERTI	9	937.9
EV	ALAKIEIKL	9	124.6	1
EV	ALAKLVEAI	9	90.5	1
EV	ALAPGVRAV	9	41.4	1
EV	ALAQRLLEV	9	14.6	1
EV	ALASVIKEL	9	52.1	1
EV	ALATLIHQV	9	7	1
EV	ALDDRLYCV	9	4.6	1
EV	ALDIMIPMV	9	10.2	1
EV	ALDTSNVMV	9	31	1
EV	ALFEEVPEL	9	4	1
EV	ALFEGKVQL	9	22.1	1
EV	ALFQRPPLI	9	30.6	1
EV	ALFSFLYHL	9	4.3	1
EV	ALHDHLATI	9	16.5	1
EV	ALHDQLFYL	9	3.8	1
EV	ALIEDEHNL	9	37.6	1
EV	ALIEKLVEL	9	6	1
EV	ALIGQCIHI	9	44.2	1
EV	ALITRIFGV	9	4.4	1
EV	ALITTILHL	9	27.3	1
EV	ALLDKLYAL	9	3.5	1
EV	ALLDQLHTL	9	5.5	1
EV	ALLDRIVSV	9	4	1
EV	ALLECVIIL	9	17.7	1
EV	ALLELLHEL	9	4	1
EV	ALLEMDARL	9	20.6	1
EV	ALLERGYSL	9	15	1
EV	ALLGILQHV	9	8	1
EV	ALLGRIPSA	9	15.9	1
EV	ALLICLPEV	9	5	1
EV	ALLPLLERV	9	11.3	1
EV	ALLPQNHKL	9	104	1
EV	ALLQALMEL	9	11.3	1
EV	ALLQQVHSA	9	64.1	1
EV	ALLQRLEAL	9	98.8	1
EV	ALLRVTPFI	9	7.5	1
EV	ALLSRLEQI	9	72.7	1
EV	ALLTVVSQV	9	14.9	1
EV	ALMADMVYV	9	2.8	1
EV	ALMAQEQKL	9	144.7	1
EV	ALMDEVVKA	9	9.9	1
EV	ALMDLLLRL	9	3.9	1
EV	ALMDQVHHM	9	8.9	1
EV	ALMEEILKL	9	4.6	1
EV	ALMELFPKL	9	4	1
EV	ALMPVLNQV	9	4.4	1
EV	ALNDCIYSV	9	3.2	1
EV	ALNEKLVNL	9	28.9	1
EV	ALNELLQHV	9	11	1
EV	ALNENINQV	9	16.5	1
EV	ALNEQIARL	9	43.9	1
EV	ALNGHVEMV	9	32.6	1
EV	ALQEKLWNV	9	4.5	1
EV	ALQEKVQAV	9	22.1	1
EV	ALQEMVHQV	9	9.7	1
EV	ALQERLDGL	9	113.8	1
EV	ALQESLVQI	9	45.5	1
EV	ALQSLLHLL	9	27.9	1
EV	ALQTIQLFL	9	42.9	1
EV	ALRDVSEEL	9	356.8	1
EV	ALREEEEGV	9	825.3
EV	ALREENEQL	9	2543.7
EV	ALREPGKAL	9	28.7		1
EV	ALRPEPPTL	9	950.1
EV	ALSDHHIYL	9	12.8	1
EV	ALSDHHVYL	9	16.2	1
EV	ALSEKIVSV	9	5.6	1
EV	ALSELTTCL	9	21.1	1
EV	ALSGHLETV	9	15.2	1
EV	ALSLVSCKL	9	474	1
EV	ALSNHLNAV	9	14	1
EV	ALSNLEVKL	9	221.4	1
EV	ALSPHNILL	9	30.5	1
EV	ALSPNNHEV	9	39.4	1
EV	ALSQLVPCV	9	13.8	1
EV	ALTDFVRSV	9	14.9	1
EV	ALTDVILCV	9	7.5	1
EV	ALTELLAKI	9	33.4	1
EV	ALTGYLHTI	9	12.6	1
EV	ALVDGYFRL	9	8.8	1
EV	ALVDHVAEL	9	9.6	1
EV	ALVDQLWKL	9	6	1
EV	ALVFELHYV	9	8.1	1
EV	ALVSYLIRL	9	15.7	1
EV	ALWDKLFNL	9	3	1
EV	ALWELSLKI	9	9.3	1
EV	ALWGFFPVL	9	6.4	1
EV	ALYASRLYL	9	25.2	1
EV	ALYDNVEKL	9	23.5	1
EV	ALYEQSLHI	9	14.5	1
EV	ALYGQPLLL	9	24.7	1
EV	ALYHEQLAL	9	34.6	1
EV	ALYHLAIKL	9	51.1	1
EV	ALYPNVVQV	9	9	1
EV	ALYSAEHGL	9	35.6	1
EV	ALYSKGILL	9	56.7	1
EV	AMAASPHAV	9	19	1
EV	AMAEMVLQV	9	4.6	1
EV	AMFGKLMTI	9	8.1	1
EV	AMIELVERL	9	19.2	1
EV	AMLEEVNYI	9	5.4	1
EV	AMLKEVCTA	9	95.7	1
EV	AMLTVLHEI	9	6.2	1
EV	AMNGKSFSV	9	10.9	1
EV	AMNSQILEV	9	10.4	1
EV	AMQEYIAVV	9	6	1
EV	AMWEHPITA	9	7.8	1
EV	APAGRKVGL	9	12.1		1
EV	APAKAQSAL	9	5.2		1
EV	APAPAAHVA	9	35.7		1
EV	APAPAAQRL	9	23.2		1
EV	APAPEGRAL	9	5.9		1
EV	APAPIHNQF	9	35		1
EV	APAPSTVHF	9	67.8		1
EV	APAPVQPPM	9	12.5		1
EV	APAQRAQSL	9	6.8		1
EV	APARAVSAV	9	8.3		1
EV	APARPVNCL	9	29.9		1
EV	APASASQKL	9	21.8		1
EV	APASPFRQL	9	9.9		1
EV	APASRLLAL	9	4.6		1
EV	APASWWNHM	9	25.2		1
EV	APAYLPRSL	9	7.2		1
EV	APDCHGPVL	9	27.8		1
EV	APDSQRLKL	9	50.2		1
EV	APDVARALL	9	36.7		1
EV	APDVGRMGI	9	94.3		1
EV	APEDKKEIL	9	639.2
EV	APEEHPVLL	9	446.6		1
EV	APEERPAAL	9	15.8		1
EV	APELLRALL	9	35.1		1
EV	APELQRHEL	9	11.1		1
EV	APFLRNVEL	9	38.4		1
EV	APGEFRAIM	9	37.5		1
EV	APGIRSWSL	9	32.8		1
EV	APGKRILVL	9	21.1		1
EV	APGPGRKEL	9	11.1		1
EV	APGPPGRSM	9	6.5		1
EV	APGQRVGML	9	28.3		1
EV	APGVRAVEL	9	41.3		1
EV	APHLSKVSM	9	7.5		1
EV	APHLTHHTL	9	4.9		1
EV	APHLVGPHL	9	33		1
EV	APHSRETEL	9	10.9		1
EV	APIQGSRNL	9	14.3		1
EV	APISVRVEL	9	10.6		1
EV	APKRPPSAF	9	14.9		1
EV	APKSQIVML	9	181.8		1
EV	APLAVFQML	9	62.1		1
EV	APLGGRQGF	9	27.7		1
EV	APLLKKQTL	9	19.1		1
EV	APLLKRLSL	9	5.3		1
EV	APLQHRHVL	9	4.2		1
EV	APLQRSQSL	9	6.6		1
EV	APMIKKIAF	9	8.5		1
EV	APMSAAHQL	9	5.9		1
EV	APNAGKSTL	9	8.9		1
EV	APNERPYSL	9	33.6		1
EV	APNLRGSGV	9	19.3		1
EV	APNSRPALL	9	46.3		1
EV	APNYRLKSL	9	8.2		1
EV	APQGVRTTL	9	5.1		1
EV	APQPAKPRL	9	41.6		1
EV	APQRAHEVL	9	13.9		1
EV	APQRSQSPL	9	6		1
EV	APQSFRAEL	9	6.5		1
EV	APQSNKERL	9	138.5		1
EV	APRAALTRL	9	7.1		1
EV	APRAGTPGF	9	11.8		1
EV	APRAVFPSI	9	9.1		1
EV	APREHPFVL	9	6.4		1
EV	APRELGLGL	9	6.7		1
EV	APRGPGAEL	9	3.2		1
EV	APRHGSLGF	9	7.9		1
EV	APRIECSHI	9	237.5		1
EV	APRIESKSM	9	6.7		1
EV	APRKPDWDL	9	18.1		1
EV	APRLETKSL	9	4.5		1
EV	APRLPITGL	9	9		1
EV	APRPAGSYL	9	3.9		1
EV	APRPLQPYL	9	14.8		1
EV	APRPPFSTM	9	3.4		1
EV	APRPPPKPM	9	3.9		1
EV	APRPPVSAA	9	5.3		1
EV	APRPYASSL	9	3		1
EV	APRQPGLMA	9	10.1		1
EV	APRTFSNSL	9	4.2		1
EV	APRTVLLLL	9	14.4		1
EV	APRVKEGPL	9	3.9		1
EV	APRVLQQTL	9	6.6		1
EV	APRVPVQAL	9	4.4		1
EV	APSAKVKLL	9	177.3		1
EV	APSEIREEL	9	33.9		1
EV	APSKPAASI	9	15.6		1
EV	APSLKQFSL	9	19.6		1
EV	APSMVHSSL	9	5.3		1
EV	APSPRPLSL	9	10		1
EV	APSQQRQQI	9	38.9		1
EV	APSRNGMVL	9	7.4		1
EV	APSSPRPAL	9	5.6		1
EV	APTGAKRTL	9	7.5		1
EV	APTGHTLRL	9	9.4		1
EV	APTPARPVL	9	8.3		1
EV	APTVRSKAL	9	7.1		1
EV	APVAPHFAL	9	6.3		1
EV	APVGIRHRL	9	12.2		1
EV	APVGVHPSL	9	11.4		1
EV	APVLPHTAV	9	10		1
EV	APVSGNQQL	9	27.2		1
EV	APVSSKSSL	9	8		1
EV	APWSREAVL	9	10.8		1
EV	APYFRLLRL	9	21.1		1
EV	APYKSVTSL	9	9.6		1
EV	APYSRPKQL	9	27.7		1
EV	AQFEHTILL	9	18.6	1
EV	AQFGYYFRV	9	7	1
EV	AQYEDIAQK	9	18983.2
EV	AQYEEIAQR	9	19765
EV	AQYEHDLEV	9	19.9	1
EV	AQYENPPHI	9	148	1
EV	ARMEFAWIY	9	159.1			1
EV	ATADYICKV	9	45.4	1
EV	AVEPGRPPL	9	106.3		1
EV	AVIEHLERL	9	294.5	1
EV	AVILRALSL	9	291.5		1
EV	AVLDVLLCL	9	49.5	1
EV	AVMEQIPEI	9	18	1
EV	AVMLHSFTL	9	50.2	1	1
EV	AVRKPAISL	9	16.4		1
EV	AVRLITSSL	9	13.6		1
EV	AVRRPGCFL	9	60.1		1
EV	AVTGILVQL	9	1172.6
EV	AYRQGHFTY	9	76.7			1
EV	AYSSYVHQY	9	160.8			1
EV	CLTKAIIQV	9	182	1
EV	DLCLLLALI	9	2498
EV	DLEMQIESL	9	11162.5
EV	DNNRSLDLD	9	41287.3
EV	DNSRNLDLD	9	40314
EV	DTNADKQLS	9	38155.9
EV	EIVQGLLEI	9	5428
EV	ELMELEIFL	9	19	1
EV	EPCNGRTAL	9	138.2		1
EV	EPMKGPIAM	9	31.6		1
EV	EPQPERSSV	9	349.6		1
EV	EPRPPHGEL	9	7.7		1
EV	ESVGKGAVH	9	27735.5
EV	EVLDELYRV	9	379	1
EV	FASHVSPEV	9	51.8	1
EV	FATRLSNIF	9	4589.8
EV	FEMEQNLRQ	9	19215.1
EV	FFGTHETAF	9	498.4			1
EV	FIAEMTIYI	9	3.3	1
EV	FIDCLEIFL	9	14	1
EV	FIDDANYSV	9	5.4	1
EV	FIFEKILQL	9	6.9	1
EV	FIFSDTHEL	9	7.2	1
EV	FIIETCLFI	9	10.2	1
EV	FIINGIEKV	9	8.7	1
EV	FIIQGLRSV	9	21.7	1
EV	FILPKEIAV	9	10.5	1
EV	FINIVVHSV	9	26.2	1
EV	FIQEIEHAL	9	31.4	1
EV	FISEFEHRV	9	9.8	1
EV	FIWDFIEKV	9	3.3	1
EV	FIWENIHTL	9	4.4	1		1
EV	FIWPMLIHI	9	5.7	1
EV	FLADAKWIL	9	4.4	1
EV	FLADIVQKL	9	4.2	1
EV	FLADNHHQV	9	9.1	1
EV	FLAESCATL	9	5.1	1
EV	FLAPLLAKL	9	5	1
EV	FLDDFIACV	9	2.4	1
EV	FLDDVVHSL	9	2.9	1
EV	FLDEKTHEL	9	3.8	1
EV	FLDEPTNHL	9	11.7	1
EV	FLDGHDLQL	9	13.8	1
EV	FLDIILKTV	9	27.3	1
EV	FLDITNPKA	9	47.7	1
EV	FLDKNDHSL	9	21.1	1
EV	FLDNLHINL	9	11.3	1
EV	FLDPRPLTV	9	6.6	1
EV	FLDQHGHNL	9	30.5	1
EV	FLDSAYFRL	9	4.6	1
EV	FLEKLLPPV	9	4.1	1
EV	FLFCEPLQL	9	6.1	1
EV	FLFDHLLTL	9	2.4	1		1
EV	FLFDKLLLI	9	2.7	1
EV	FLFDRPMHV	9	2.6	1
EV	FLFDTQHFI	9	3.4	1
EV	FLFELPSRL	9	5.1	1
EV	FLFEPVVKA	9	6.3	1
EV	FLFGEVHKA	9	6.9	1
EV	FLFLDRTYV	9	6	1
EV	FLFNKVVNL	9	5.1	1
EV	FLFNTENKL	9	27.8	1
EV	FLFQDILVL	9	8.9	1		1
EV	FLFQEPRSI	9	45.6	1
EV	FLFRDILEL	9	3.7	1
EV	FLFSKFIEL	9	3.3	1
EV	FLGIHVFLV	9	7.1	1
EV	FLGTFILKV	9	5.6	1
EV	FLHEATVRL	9	7.9	1
EV	FLIDRVFGI	9	2.5	1
EV	FLINFIHTL	9	3.4	1		1
EV	FLIRESETL	9	28.1	1
EV	FLKDLVASV	9	6.7	1
EV	FLKNELDNV	9	51.2	1
EV	FLLALEPEL	9	3.7	1
EV	FLLDKALLI	9	4.3	1
EV	FLLDKKIGV	9	4	1
EV	FLLEGIRSL	9	4	1
EV	FLLEKGYEV	9	2.7	1
EV	FLLETVVRV	9	3.2	1
EV	FLLGKEVSL	9	7.7	1
EV	FLLPDVIRI	9	4.5	1
EV	FLLPILSQI	9	5	1
EV	FLLPKVQSI	9	5.3	1
EV	FLLPLRIAL	9	9.5	1		1
EV	FLLPVINEM	9	6.2	1		1
EV	FLLQRVHSL	9	8	1		1
EV	FLMDFIHQV	9	1.8	1
EV	FLMDHVFIQ	9	42.4	1
EV	FLMWFIETA	9	4.2	1
EV	FLNDEVWNL	9	2.9	1
EV	FLNDIFERI	9	9.7	1
EV	FLNGEVIRL	9	12.2	1
EV	FLNKEITSV	9	5.3	1
EV	FLNNQEYVL	9	21.2	1		1
EV	FLPARFYQA	9	21.8	1
EV	FLPRKFPSL	9	14.7	1
EV	FLQEHNTTL	9	7.6	1
EV	FLQEKSPAV	9	4.2	1
EV	FLQEWEVYA	9	4.2	1
EV	FLQEYVANL	9	4.1	1
EV	FLQPELVKL	9	15.6	1
EV	FLSELQYYL	9	2.4	1		1
EV	FLSELTQQL	9	6.3	1
EV	FLSKDISYL	9	4.8	1
EV	FLSSVIQNL	9	7.2	1
EV	FLSTLEHHL	9	12.8	1
EV	FLTDREVRL	9	25.9	1
EV	FLTEFINYI	9	2.9	1
EV	FLTELVISL	9	4.6	1
EV	FLTKQEILL	9	34.4	1
EV	FLVDGVCTV	9	2.7	1
EV	FLVDIMEHL	9	5.5	1
EV	FLVLDVVYL	9	12.3	1
EV	FLVQNIHTL	9	12.6	1		1
EV	FLVRSKLLL	9	85	1
EV	FLVTVIHTL	9	8.1	1
EV	FLWERPTLL	9	4	1		1
EV	FLWPKEVEL	9	4.2	1		1
EV	FLYAGHIFL	9	3.7	1
EV	FLYDDNQRV	9	5.2	1
EV	FLYDTHQNL	9	10.3	1
EV	FLYFEDHGL	9	9.3	1
EV	FLYPFLHTV	9	2.3	1		1
EV	FLYPFPLAL	9	3.7	1		1
EV	FLYSDEVQI	9	9.7	1
EV	FMLKDMLYL	9	2.8	1
EV	FMLPDPQNI	9	15.1	1
EV	FMMEIIFKL	9	1.9	1		1
EV	FMSEYLIEL	9	2.1	1		1
EV	FMTTNVPNV	9	5	1
EV	FNIGLLLFL	9	937.3
EV	FPACVSLVL	9	16.8		1
EV	FPDNQRPAL	9	18.4		1
EV	FPFWPAKAL	9	14.6		1
EV	FPHKRLQQL	9	12.6		1
EV	FPMEIRQYL	9	8.3		1
EV	FPMELRQFL	9	8.7		1
EV	FPNIPGKSL	9	13.7		1
EV	FPNTNRWFL	9	91.5		1
EV	FPQATRQSL	9	5.2		1
EV	FPRDKLAEL	9	7.9		1
EV	FPRVYGVSL	9	4		1
EV	FQAELQICL	9	16.2	1
EV	FQDPVPLTV	9	15.2	1
EV	FQNPFRSEL	9	253.1	1		1
EV	FQTDLIYNL	9	9.9	1
EV	FRFLGSILV	9	2137.8
EV	FRNIPGITL	9	86.8			1
EV	FRNVEVLIY	9	237.3			1
EV	FRPLYTHEY	9	88.8			1
EV	FRVPTANVS	9	2281.3
EV	FVDDYTVRV	9	6.2	1
EV	FVFPGELLL	9	15.8	1		1
EV	FVHDLVLYL	9	10.4	1
EV	FVIAELVNV	9	8.6	1
EV	FVIDLQTRL	9	55.1	1
EV	FVLDKVPFL	9	4.4	1
EV	FVLPELPSV	9	4.7	1
EV	FVMETFVHL	9	7.2	1
EV	FYRTLITLL	9	200.3			1
EV	GAAPYRCSL	9	326.6		1
EV	GAFLRHAAL	9	1648.4
EV	GARKVVSCL	9	1692.7
EV	GILSHINTV	9	32.1	1
EV	GIMKKAYEL	9	74.9	1
EV	GLADKVYFL	9	3.8	1
EV	GLAELYVMV	9	8.4	1
EV	GLAEQAPCI	9	68.1	1
EV	GLAKLIADV	9	37.6	1
EV	GLAKSIHHA	9	125	1
EV	GLAPHLEQI	9	67.3	1
EV	GLAPKPVQV	9	60.3	1
EV	GLDELFVQV	9	10	1
EV	GLDRLNVTV	9	32.8	1
EV	GLDRNAPSV	9	62.5	1
EV	GLFAGPCKV	9	11.5	1
EV	GLFDQHFRL	9	9	1
EV	GLFGVPLCL	9	26.7	1
EV	GLFPWTPKL	9	5.8	1
EV	GLFQHICTA	9	42.6	1
EV	GLFSAKLFL	9	23.1	1
EV	GLHSYFITV	9	9.1	1
EV	GLIDHQTYL	9	13.2	1
EV	GLIDRQVTV	9	15.8	1
EV	GLIDVHVHL	9	18.6	1
EV	GLIEILKKV	9	21.1	1
EV	GLIEKNIEL	9	11.4	1
EV	GLLAKIFEL	9	4.4	1
EV	GLLDCPIFL	9	4.4	1
EV	GLLDLPFRV	9	3.3	1
EV	GLLDRIMQL	9	8.3	1
EV	GLLEFLRPA	9	15.2	1
EV	GLLENIPRV	9	3.7	1
EV	GLLERVKEL	9	71	1
EV	GLLGFVRQV	9	31.7	1
EV	GLLGYLHFV	9	2.6	1
EV	GLMDTVKKV	9	16	1
EV	GLMEDLLKL	9	4.7	1
EV	GLMKKAYEL	9	9.3	1
EV	GLMQEKIYI	9	25.5	1
EV	GLMTTVHAI	9	10	1
EV	GLNEEIARV	9	15.8	1
EV	GLQEAQYRL	9	58.7	1
EV	GLQEGTHEL	9	22.8	1
EV	GLSDLRLEL	9	66.5	1
EV	GLSESSVKV	9	27.3	1
EV	GLTEALHFV	9	4.5	1
EV	GLTPFVFRL	9	16.1	1
EV	GLVDKLQAL	9	29.1	1
EV	GLVNYQISV	9	10.6	1
EV	GLVPFLVSV	9	7.6	1
EV	GLWEEAYRV	9	4.2	1
EV	GLWEQENHL	9	37	1
EV	GLWGHALLL	9	16.9	1
EV	GLWGHPVLA	9	24	1
EV	GLWGPVHEL	9	12.5	1
EV	GLWKDSLFL	9	11.7	1
EV	GLWKHETTV	9	20.1	1
EV	GLYEGLTWL	9	4.9	1
EV	GLYELVWRV	9	2.9	1
EV	GLYGAIFRL	9	7.6	1
EV	GLYSRQLYV	9	7.2	1
EV	GMAERIPEL	9	8.6	1
EV	GMAQKTWEL	9	11.4	1
EV	GMDRYLIYV	9	3.9	1
EV	GMLEKIDMI	9	19.6	1
EV	GMLENCILL	9	10	1
EV	GMYETPLFL	9	6.9	1
EV	GMYIFLHTV	9	9.1	1
EV	GMYVFLHAV	9	6.7	1
EV	GPAIERMGL	9	57.9		1
EV	GPALGRSFL	9	10.9		1
EV	GPAPKGSSL	9	8		1
EV	GPAPRVLSL	9	11.1		1
EV	GPAPVGRFF	9	99		1
EV	GPARAGSVV	9	16.1		1
EV	GPASRVSQL	9	24.5		1
EV	GPDTKRAKL	9	257.4		1
EV	GPGLQRMVL	9	20.2		1
EV	GPGSKRLGI	9	492.2		1
EV	GPGTNRTTV	9	190.1		1
EV	GPHQRHIAL	9	5.6		1
EV	GPIYPGHGM	9	28.5		1
EV	GPKQQFSTL	9	41.7		1
EV	GPLFRNSQL	9	32.3		1
EV	GPLYKNGSL	9	15		1
EV	GPMNLRAAF	9	4.8		1
EV	GPNSNRSQF	9	67.2		1
EV	GPRAPGPSL	9	5.8		1
EV	GPREAFRQL	9	11.1		1
EV	GPREALIQL	9	28.2		1
EV	GPREAVSGL	9	19.5		1
EV	GPRGMGTAL	9	2.8		1
EV	GPRHPVCLL	9	35.9		1
EV	GPRNAQRVL	9	6.6		1
EV	GPRSSLRVL	9	5.4		1
EV	GPRSTASDL	9	9.2		1
EV	GPTEGRPQL	9	101		1
EV	GPTSRSAAL	9	8.4		1
EV	GQIEVVPEV	9	6.6	1
EV	GVAQHREAL	9	91.3		1
EV	GVKKPTKAL	9	247.7		1
EV	GVRPPAPSL	9	76.1		1
EV	HAAAYRNAL	9	22.2		1
EV	HILECEFYL	9	10	1
EV	HLAEALHQA	9	52.6	1
EV	HLAEVLERV	9	16.9	1
EV	HLAEVSAEV	9	8.3	1
EV	HLAIKLEQV	9	297.8	1
EV	HLANIVERV	9	45.1	1
EV	HLDATKLLL	9	394.5	1
EV	HLFDAFVSV	9	4.5	1
EV	HLFDFCVQV	9	6.9	1
EV	HLFGECLFI	9	27.6	1
EV	HLFTATINL	9	27.4	1
EV	HLGDFLVFL	9	12.8	1
EV	HLISTINTV	9	23.6	1
EV	HLLDIYIQL	9	15.2	1
EV	HLLEEPIYL	9	7.5	1
EV	HLLERVDQV	9	35.8	1
EV	HLLHTVPAL	9	26.5	1
EV	HLLNESPML	9	53.5	1
EV	HLLPCEVAV	9	18.4	1
EV	HLLSDELLL	9	62.7	1
EV	HLSIINEYL	9	189.6	1
EV	HLTDITLKV	9	20.5	1
EV	HLTYLNVYL	9	57.6	1
EV	HLWNSIHGL	9	12.4	1
EV	HLYARQLTL	9	75.2	1		1
EV	HLYDIHVTV	9	8.2	1
EV	HLYSEVKEV	9	73	1
EV	HPAAKMIVM	9	14.5		1
EV	HPAGPRTVF	9	6		1
EV	HPESERISM	9	27.9		1
EV	HPFFKDMSL	9	33.7		1
EV	HPFLQRQQL	9	28.9		1
EV	HPGPVNSEL	9	20.8		1
EV	HPINPRVAL	9	5.1		1
EV	HPIRVVNAL	9	12.2		1
EV	HPISNNNSL	9	12.3		1
EV	HPIYNIKSL	9	22.4		1
EV	HPLEGTHEL	9	11.9		1
EV	HPLSNPAEL	9	29.2		1
EV	HPMAYQLQL	9	7.3		1
EV	HPMNSISSL	9	4.7		1
EV	HPNSNLLDL	9	42.9		1
EV	HPRAYFMQL	9	4.7		1
EV	HPRDFFSRL	9	10.9		1
EV	HPRDPNLLL	9	10.4		1
EV	HPRDVYSNL	9	11.9		1
EV	HPRGWNDHV	9	47.8		1
EV	HPRIITEGF	9	50.9		1
EV	HPRSPTPTL	9	4.1		1
EV	HPRTSITVV	9	12.5		1
EV	HPRVGDLIL	9	8		1
EV	HPRYNLIVV	9	8.2		1
EV	HPSLPASSL	9	8.8		1
EV	HPSLQRNSM	9	5.9		1
EV	HPTDERVAL	9	19.1		1
EV	HPTSHVSLL	9	35.6		1
EV	HQIDLIVQL	9	163.9	1
EV	HSLFLPTLL	9	6639.2
EV	HVMKAMQSL	9	20.5		1
EV	HVQQNRAVL	9	43.1		1
EV	IAMRDRNAL	9	34.6		1
EV	IARLPSSTL	9	29.1		1
EV	IARNLTQQL	9	230.6		1
EV	IIADCQVYL	9	15.7	1
EV	IIDQHTFEV	9	14.3	1
EV	IILDEAHNV	9	40.3	1
EV	IINAARESL	9	1199.3
EV	IIRENSISL	9	206.7		1
EV	IIRNVKGPV	9	333.7		1
EV	ILAAHVPTL	9	6.8	1
EV	ILAELLLRV	9	5	1
EV	ILDDSHLLV	9	10.7	1
EV	ILDEHVQRV	9	9.2	1
EV	ILDEVIFKL	9	5.2	1
EV	ILDISEHTL	9	173.1	1
EV	ILDKKVEKV	9	111.3	1
EV	ILDPHVVLL	9	16.3	1
EV	ILDQKINEV	9	16.1	1
EV	ILFGHENRV	9	29.7	1
EV	ILGPKPQGV	9	169.9	1
EV	ILIIDEIHL	9	146.9	1
EV	ILIRPLVSV	9	14.7	1
EV	ILISKLLGA	9	26.9	1
EV	ILLDIHIFM	9	11.2	1
EV	ILLDQTVRV	9	5.6	1
EV	ILLDRLLYL	9	3.9	1
EV	ILLKDILSV	9	5.7	1
EV	ILLQGRLYL	9	38.6	1
EV	ILMEFLLNV	9	2.4	1
EV	ILMEHIHKL	9	3.6	1
EV	ILMHHPPQV	9	9	1
EV	ILMIFSHQI	9	16.4	1
EV	ILPEKVARV	9	19	1
EV	ILQDRLNQV	9	22.6	1
EV	ILQEKLQEI	9	28.9	1
EV	ILQEREYRL	9	73.1	1
EV	ILQNKIDLV	9	35.2	1
EV	ILSESLHSL	9	6.5	1
EV	ILSEVQQAV	9	12.6	1
EV	ILSGVIRSV	9	28.3	1
EV	ILTAVLPCL	9	17.5	1
EV	ILTDITKGV	9	35.5	1
EV	ILTEAIKAA	9	404.5	1
EV	ILTNVVPKM	9	166.9	1
EV	ILVDTVWAL	9	4.8	1
EV	ILVKHLTNV	9	17.8	1
EV	ILWEHLEIL	9	12.5	1
EV	ILWSHLELL	9	9.4	1
EV	ILYDKLEKI	9	16.2	1
EV	ILYGKIIHL	9	12.6	1
EV	ILYPKTLFL	9	7.2	1
EV	IMLEALERV	9	5.5	1
EV	IMLGIFFNV	9	3.2	1
EV	IPAEGRVAL	9	5.7		1
EV	IPAIRDITL	9	38.9		1
EV	IPAKLHNSL	9	6.7		1
EV	IPAKPPVSF	9	43.7		1
EV	IPALRDISI	9	49.7		1
EV	IPANSSRPL	9	5		1
EV	IPAVPRSSI	9	6.3		1
EV	IPDGHTKEM	9	32.3		1
EV	IPEEQRAQL	9	49.3		1
EV	IPELHRPVV	9	43.8		1
EV	IPKKHISQI	9	112.5		1
EV	IPKPLNPAL	9	15.3		1
EV	IPKQVSISF	9	60.5		1
EV	IPKSKFLAL	9	10.1		1
EV	IPLLGKSSL	9	8.2		1
EV	IPNEIIHAL	9	36.4		1
EV	IPNERTMQL	9	16		1
EV	IPNFPRSTV	9	10.6		1
EV	IPQPSGKVL	9	13.6		1
EV	IPRFIKESL	9	6.9		1
EV	IPRQVAQTL	9	5.3		1
EV	IPRTGVRSL	9	4		1
EV	IPRVPSLSV	9	5.9		1
EV	IPSIRNSIL	9	19.9		1
EV	IPSRYLLLL	9	75.7		1
EV	IPSSSRNAI	9	9.7		1
EV	IPTSARSML	9	11.3		1
EV	IPYPRPIHL	9	110.7		1
EV	IQDKCVPLV	9	36.7	1
EV	IQHSEFEEV	9	656.5
EV	IQIMKVEEI	9	762.5
EV	IRKPYIWEY	9	49.8			1
EV	IRLENEIQT	9	16111.2
EV	IRSSYIRVL	9	128.9			1
EV	ITAPPSRVL	9	466.9		1
EV	ITDVRQEIE	9	35083.4
EV	ITKELIEII	9	8267.6
EV	ITRSHTTAL	9	15.4		1
EV	IVAKHTSAL	9	12.4		1
EV	IVMEHVVFL	9	7.4	1
EV	IVQATRTSL	9	65.1		1
EV	IVRKIGTNL	9	101.9		1
EV	IVRKLVTAL	9	29.3		1
EV	IVSLRLLSL	9	787.5
EV	KAASVRPVL	9	152.1		1
EV	KAISGVHTV	9	115.5	1
EV	KAKPVTTNL	9	1426
EV	KALDLSLYL	9	42.8	1
EV	KAMDDTFYL	9	8.8	1
EV	KAMEAASSL	9	33.5		1
EV	KAMEKLESV	9	31.9	1
EV	KAMGIMNSF	9	361.8		1
EV	KARAQAEAL	9	75.7		1
EV	KASLRELAL	9	378.8		1
EV	KAWENSPNV	9	64.9	1
EV	KDVDGAYMT	9	32363.6
EV	KIADFGWSV	9	4.8	1
EV	KIAQFLESV	9	28.1	1
EV	KIIDFIYTA	9	6	1
EV	KIIEYSVYL	9	5	1
EV	KIIKIIITV	9	17.3	1
EV	KILDELEKV	9	25.5	1
EV	KILDLETQL	9	137.6	1
EV	KILDYEVTL	9	16	1
EV	KILEDVVGV	9	7.7	1
EV	KILEELQKV	9	24.2	1
EV	KILEINPKL	9	30.4	1
EV	KILPTLEAV	9	27.2	1
EV	KILQELPSV	9	13.4	1
EV	KILTKLLEV	9	11.7	1
EV	KIMDQVQQA	9	140.4	1
EV	KIMDYSLLL	9	4.2	1
EV	KIMEQSPDM	9	432.1	1
EV	KINKKRIAL	9	109.6		1
EV	KIQEILTQV	9	30.6	1
EV	KIRDVTKCL	9	977.8
EV	KIRKTIMQL	9	130.5		1
EV	KIRNFVVVF	9	1155.5
EV	KIRPHIATL	9	47.1		1
EV	KIRPHITTL	9	57.4		1
EV	KIRTVQDAL	9	430.4		1
EV	KIRYCITKL	9	797.6
EV	KISEVVELL	9	95.8	1
EV	KIVDFSYSV	9	5.3	1
EV	KIYEGQVEV	9	9.9	1
EV	KIYEKTFTL	9	7.7	1
EV	KIYERTMAV	9	8.3	1	1
EV	KLADICKNL	9	60.8	1
EV	KLADKLYNL	9	4.4	1
EV	KLADLCTGL	9	10.6	1
EV	KLAEALPSL	9	3.9	1
EV	KLAEIVKQV	9	14.4	1
EV	KLAEKLTIL	9	14.4	1
EV	KLAESVEKA	9	59.8	1
EV	KLAKLQAQV	9	34.9	1
EV	KLAPPSSTL	9	142.7	1	1
EV	KLDDCITYI	9	3.5	1
EV	KLDEHIAYL	9	3.6	1
EV	KLDNQVSKV	9	41.8	1
EV	KLDQVIIHV	9	10.4	1
EV	KLDVGNAEV	9	21.9	1
EV	KLFDAPLSI	9	5	1
EV	KLFDRPQEL	9	12.8	1
EV	KLFDTQQFL	9	7.5	1
EV	KLFEDELTL	9	7.6	1
EV	KLFEKSTGL	9	7.4	1
EV	KLFGETTLV	9	5.2	1
EV	KLFGMIITI	9	6	1
EV	KLFQGQLVL	9	25.3	1
EV	KLGSVPVTV	9	23.7	1
EV	KLHDVEHVL	9	47.9	1
EV	KLHGVNINV	9	15.7	1
EV	KLHYVVTEV	9	10	1
EV	KLIANNTTV	9	16.2	1
EV	KLIDDVHRL	9	7.5	1
EV	KLIDKLDSL	9	7.9	1
EV	KLIDLEHLL	9	6.9	1
EV	KLIDRTESL	9	14.3	1
EV	KLIEELETL	9	9	1
EV	KLIKSLEAA	9	70.6	1
EV	KLILLITQV	9	14.1	1
EV	KLIPFLEKL	9	13.3	1
EV	KLIPQLPTL	9	6	1
EV	KLIQFLISL	9	9.5	1
EV	KLIQNVFEI	9	6.2	1
EV	KLISELQKL	9	28.2	1
EV	KLLDHTCVV	9	4.7	1
EV	KLLDLMPRL	9	4.2	1
EV	KLLDLQVRV	9	4.9	1
EV	KLLDVVHPA	9	3.4	1
EV	KLLEAISSL	9	5.1	1
EV	KLLEATSAV	9	4.9	1
EV	KLLEEICNL	9	5.9	1
EV	KLLEFQLAL	9	4.7	1
EV	KLLEPVLLL	9	8.5	1
EV	KLLERVSAI	9	13.2	1
EV	KLLESWLTL	9	7.9	1
EV	KLLFWVTEV	9	3.2	1
EV	KLLGELHTL	9	7.4	1
EV	KLLGKVETA	9	58.4	1
EV	KLLGKVTIA	9	96.2	1
EV	KLLGNIKNV	9	24.8	1
EV	KLLGSMEQV	9	10.7	1
EV	KLLGYDVHV	9	5.7	1
EV	KLLNHVTQL	9	12.6	1
EV	KLLNKIYEA	9	5.9	1
EV	KLLPQLTYL	9	4.2	1
EV	KLLQDLHEA	9	14.9	1
EV	KLLQFYPSL	9	6.1	1
EV	KLLSKFYEL	9	4.3	1
EV	KLLSKTPEL	9	8.6	1
EV	KLLSSVKEI	9	53.8	1
EV	KLLTEVHAA	9	21.8	1
EV	KLMDEVAGI	9	4.8	1
EV	KLMDHIYAV	9	2	1
EV	KLMDQLEAL	9	4.4	1
EV	KLMEEIREL	9	6.7	1
EV	KLMELLEEI	9	3.3	1
EV	KLMELYERL	9	7.4	1
EV	KLMGIVNKV	9	4	1
EV	KLMGQIHQL	9	5.6	1
EV	KLMQQQQEV	9	24.8	1
EV	KLNAEVACV	9	21.3	1
EV	KLNPQQFEV	9	11.7	1
EV	KLNPYAKTM	9	474.6			1
EV	KLNVAPLAV	9	58	1
EV	KLPEKWESV	9	27.5	1
EV	KLPPPPPQA	9	802.5
EV	KLQDELKLL	9	116.7	1
EV	KLQDGVHII	9	26.2	1
EV	KLQDQIFNL	9	6.9	1
EV	KLQEEIPVL	9	14.7	1
EV	KLQEELNKV	9	18.6	1
EV	KLQEFLQTL	9	12	1
EV	KLQEKIQEL	9	20.1	1
EV	KLQELEARV	9	24.1	1
EV	KLQELENRL	9	146.3	1
EV	KLQELNYNL	9	10.3	1
EV	KLQENLQQL	9	47.2	1
EV	KLQEQIFHL	9	6.8	1
EV	KLQEQIHRV	9	10.2	1
EV	KLQEVLDYL	9	9	1
EV	KLQNIMMLL	9	16.6	1
EV	KLQNLNIFL	9	14.5	1
EV	KLRHIVDEV	9	165.1	1
EV	KLSDLQTQL	9	43.2	1
EV	KLSEIPLTL	9	10.6	1
EV	KLSELQLRV	9	9.6	1
EV	KLTEENTTL	9	73.3	1
EV	KLTEIRHEV	9	18.2	1
EV	KLVDCIIEV	9	3	1
EV	KLVDFVIHF	9	336.3	1
EV	KLVELPYTV	9	4	1
EV	KLVEYIVKA	9	10.1	1
EV	KLVKEVIAV	9	16.2	1
EV	KLVNILVQL	9	27.1	1
EV	KLWADRISL	9	18.3	1
EV	KLWEAESKL	9	23.1	1
EV	KLWQTPLHV	9	12.7	1
EV	KLWSETFDV	9	4.1	1
EV	KLYDGFQYL	9	3.3	1
EV	KLYEAVPQL	9	4.8	1
EV	KLYELYLQL	9	8.5	1
EV	KLYEQHHVV	9	13.5	1
EV	KLYGKPIRV	9	10.3	1
EV	KLYQHEINL	9	30.3	1
EV	KLYQRDLEV	9	15.3	1
EV	KMADIEYRL	9	9.2	1
EV	KMAELVHFL	9	3.3	1
EV	KMAEMLVEL	9	3.6	1
EV	KMDESKHEI	9	86.6	1
EV	KMDEVLYSI	9	3.2	1
EV	KMDPIISRV	9	8.8	1
EV	KMFEFYERV	9	4.2	1
EV	KMFSDEILL	9	8.9	1
EV	KMHARDFTV	9	12.3	1
EV	KMLDCSPIL	9	6.2	1
EV	KMLEKLPEL	9	3.7	1
EV	KMMDVTVTI	9	3	1
EV	KMNEKLYTV	9	3.5	1
EV	KMNESTRSV	9	45.8	1
EV	KMPEINAKV	9	16.8	1
EV	KMQETLVGL	9	14.4	1
EV	KMSQVAPSL	9	29.5	1
EV	KMVSIQITL	9	16.4	1
EV	KMWEEAISL	9	5.1	1
EV	KPAALQQQL	9	27.8		1
EV	KPAHLIVSL	9	18.7		1
EV	KPANVFITA	9	170.9		1
EV	KPASFMTSI	9	12.3		1
EV	KPASVFVQL	9	26.1		1
EV	KPATKTAEL	9	7		1
EV	KPEEEKALL	9	627
EV	KPEIRVTSL	9	15.5		1
EV	KPEYGRPNV	9	95.3		1
EV	KPGDFIHTL	9	173.9		1
EV	KPGKFVTTL	9	41.1		1
EV	KPGRKGISL	9	12.4		1
EV	KPHNPGFGM	9	10.3		1
EV	KPHPSPTSL	9	8		1
EV	KPHVNVGTI	9	29.8		1
EV	KPIEQLLGF	9	472.9		1
EV	KPILSTRSL	9	4.8		1
EV	KPINSVLQL	9	38.2		1
EV	KPIQRTILM	9	23.6		1
EV	KPKAPPPSL	9	24.7		1
EV	KPKDVDLTL	9	84.2		1
EV	KPKEADESL	9	98.3		1
EV	KPKGKGLNL	9	15.5		1
EV	KPKGKVTIL	9	25.4		1
EV	KPKIATANL	9	18		1
EV	KPKIQHVGL	9	79.8		1
EV	KPKSQQTSF	9	55.5		1
EV	KPKTTNIEL	9	21.9		1
EV	KPLDNASKL	9	80.8		1
EV	KPLGIKTAL	9	6.5		1
EV	KPLSRVTSL	9	7.6		1
EV	KPMEAASAI	9	4.5		1
EV	KPMEKLLGL	9	12.3		1
EV	KPMKSVLVV	9	8.4		1
EV	KPMMIKNVL	9	5.5		1
EV	KPMTTKDLL	9	26.3		1
EV	KPNANRIAL	9	5.2		1
EV	KPNRLTCTL	9	13.8		1
EV	KPNSNQVNL	9	118.5		1
EV	KPNYKKLEL	9	12.5		1
EV	KPQGQRTSL	9	4.1		1
EV	KPQPRPQTL	9	13.6		1
EV	KPQSKELTL	9	23.5		1
EV	KPQSVTVRL	9	27		1
EV	KPQTKLLIL	9	29.5		1
EV	KPRDQVVAL	9	6		1
EV	KPREGEETL	9	16.3		1
EV	KPREKVLVI	9	10.9		1
EV	KPRGLFITI	9	9.1		1
EV	KPRKLVNTI	9	8.1		1
EV	KPRLAGENL	9	7		1
EV	KPRLDTEQL	9	12.1		1
EV	KPRPIIPML	9	19.7		1
EV	KPRPPLHLL	9	6.5		1
EV	KPRPVSQLV	9	17.6		1
EV	KPRSLQTGF	9	22		1
EV	KPRSPDHVL	9	5		1
EV	KPRSPVVEL	9	6.3		1
EV	KPRVTPVEV	9	16.7		1
EV	KPSFARTVL	9	4.7		1
EV	KPSGVSAAL	9	5.2		1
EV	KPSLPFTSL	9	9.8		1
EV	KPSPKTIAF	9	11.1		1
EV	KPSSFTTSF	9	13.3		1
EV	KPSSTTPRL	9	29.1		1
EV	KPSSWLRTL	9	8.4		1
EV	KPSTKALVL	9	19.5		1
EV	KPTDKLRAL	9	10		1
EV	KPTRKFAYL	9	26.9		1
EV	KPVKHTAMV	9	18.5		1
EV	KPVKPHSSF	9	7.4		1
EV	KPVYPGQTL	9	7.2		1
EV	KPWLRALQL	9	12.7		1
EV	KPYLPSRAL	9	4.2		1
EV	KPYSFTINF	9	177.3		1
EV	KPYSGGLCL	9	11.9		1
EV	KQMDSNWTL	9	7	1
EV	KQRTKLELK	9	27856.7
EV	KQTDLEITV	9	77.9	1
EV	KQTDVAAEV	9	64.6	1
EV	KQYGNEVFL	9	132.4	1
EV	KSLHSLVKI	9	4053.4
EV	KTIDDLKNQ	9	28336.7
EV	KTLEGEFSV	9	13.2	1
EV	KTTTIAVEV	9	661.1
EV	KVADTILFL	9	17.3	1
EV	KVAPAPAVV	9	476.4	1
EV	KVASLLHQV	9	34.2	1
EV	KVEGAWPLI	9	3008.7
EV	KVIDEIYRV	9	9.7	1
EV	KVIEINPYL	9	9	1
EV	KVLDFEHFL	9	15.6	1
EV	KVLDLKINL	9	228.1	1
EV	KVLDLRINL	9	308.4	1
EV	KVLDVLWEL	9	4	1
EV	KVLEILHRV	9	9.6	1
EV	KVLERVNAV	9	42.5	1
EV	KVLEYVIKV	9	6.9	1
EV	KVLGIVVGV	9	19.4	1
EV	KVLGKIEKV	9	195.3	1
EV	KVLNKVITV	9	30.9	1
EV	KVLSKEFHL	9	156.2	1
EV	KVMDEVEKA	9	440.3	1
EV	KVMKTLLEV	9	10.3	1	1
EV	KVRAHLAEL	9	16.9		1
EV	KVRAVFDNL	9	1067.6
EV	KVREEFKEL	9	884.9
EV	KVSKQQQSF	9	5144.1
EV	KVVALVHAV	9	54.4	1
EV	KYFDEHYEY	9	179.8			1
EV	LARCPTAGL	9	101.6		1
EV	LASPADRML	9	6119.8
EV	LEGEESRMS	9	36746.7
EV	LIDEQILCV	9	29.4	1
EV	LIRPVSASF	9	220.9		1
EV	LLADHTVHV	9	5.9	1
EV	LLADRSWLL	9	4.5	1
EV	LLAEAKYYL	9	6.2	1
EV	LLAELLTHL	9	7.3	1
EV	LLAETHYQL	9	18.4	1
EV	LLAPIRVLL	9	89.1	1
EV	LLDEEISRV	9	9.9	1
EV	LLDGCRIYL	9	32.3	1
EV	LLDPSVFHV	9	4.5	1
EV	LLDRFLATV	9	9.4	1
EV	LLDVPTAAV	9	62.6	1
EV	LLEPFVHQV	9	42.3	1
EV	LLFDRPMHV	9	4.8	1
EV	LLFDSVIHL	9	5	1
EV	LLFEGIARI	9	5.9	1
EV	LLFERATFL	9	10.3	1
EV	LLFPESIRV	9	7.8	1
EV	LLGPRLVLA	9	288.7	1
EV	LLIDHRFLL	9	8.3	1
EV	LLLDAKLLV	9	8.6	1
EV	LLLDMQNRL	9	26.2	1
EV	LLLDSNIRL	9	9.6	1
EV	LLLEAVWHL	9	3.5	1
EV	LLLEILHEI	9	3.9	1
EV	LLLKGVEAV	9	12.9	1
EV	LLLKSLTYV	9	4.1	1
EV	LLLNYAVRL	9	18	1
EV	LLMATILHL	9	7.1	1
EV	LLMDRVDEM	9	15.6	1
EV	LLMEHIQEI	9	3.4	1
EV	LLMENAERV	9	8.2	1
EV	LLMIFSHQL	9	16.1	1
EV	LLNDRIWLA	9	7.4	1
EV	LLNSEVHML	9	50.5	1
EV	LLPDNVHYV	9	4.1	1
EV	LLPPPPCPA	9	551.3
EV	LLQEVEHQL	9	71.2	1
EV	LLSDTVQHL	9	32.3	1
EV	LLSEILHLL	9	7.1	1
EV	LLSKVLIYL	9	14.5	1
EV	LLWGNLPEI	9	4.3	1
EV	LLYEHQNNL	9	26	1
EV	LMAHAMEEV	9	11.4	1
EV	LMDHTIPEV	9	6.3	1
EV	LMISRTPEV	9	8.3	1
EV	LMQTEVHHV	9	26.5	1
EV	LMVDHVTEV	9	5.1	1
EV	LMYPYIFHV	9	2.2	1
EV	LNLSFTYLK	9	25089.1
EV	LPAPKWTEL	9	11.7		1
EV	LPAPPTQNM	9	18.4		1
EV	LPASVHPQL	9	28.9		1
EV	LPATRGYAL	9	5.7		1
EV	LPAWPHRGL	9	7.6		1
EV	LPDERTISL	9	31.3		1
EV	LPDSFNIPG	9	12440.4
EV	LPEAKKPRL	9	385.8		1
EV	LPFLRITSL	9	49		1
EV	LPHAPGVQM	9	14.5		1
EV	LPHNRLVSL	9	8.8		1
EV	LPHSATVTL	9	9.1		1
EV	LPIDCSPAL	9	28.9		1
EV	LPINSRKCL	9	43.5		1
EV	LPKEHAASL	9	12.8		1
EV	LPKGKALEL	9	23.9		1
EV	LPKKEGLSF	9	58.8		1
EV	LPKPPGRGV	9	39.7		1
EV	LPKQPPLAL	9	13.8		1
EV	LPKQPPLML	9	67.2		1
EV	LPKVQSIQL	9	153		1
EV	LPNGLRESI	9	32		1
EV	LPNLRELWL	9	100.6		1
EV	LPNNVKTAV	9	26.3		1
EV	LPQANRDTL	9	22.3		1
EV	LPQGIVREL	9	24.1		1
EV	LPRDPSSEV	9	10.5		1
EV	LPRGAAKAI	9	5		1
EV	LPRGKGIRL	9	7.5		1
EV	LPRGSSPSV	9	7.7		1
EV	LPRKHIQGL	9	8.5		1
EV	LPRKQGSIL	9	4.8		1
EV	LPRLTPPVL	9	9.5		1
EV	LPRNEADEL	9	55		1
EV	LPRPPPPEM	9	11.2		1
EV	LPRPVPQNL	9	17.7		1
EV	LPRQPPMSL	9	4.8		1
EV	LPRREGYEF	9	22.4		1
EV	LPSALRPLL	9	67.6		1
EV	LPSIRKASL	9	9.1		1
EV	LPSKPSSTL	9	11.9		1
EV	LPSLRILYM	9	106.7		1
EV	LPSQKTASL	9	7.7		1
EV	LPSRKLVAL	9	14.5		1
EV	LPSRPPSQL	9	48.9		1
EV	LPSSGRSSL	9	4.8		1
EV	LPSTRLGTL	9	15		1
EV	LPSWGRAEL	9	4.9		1
EV	LPTGDRTGL	9	48.1		1
EV	LPWASTHSL	9	6.8		1
EV	LPWPARPAL	9	5.5		1
EV	LSLENLEKI	9	5014.4
EV	LSLMLVSTV	9	1219.9
EV	LSQDLLRLL	9	9537.2
EV	LTELLFELH	9	21707.7
EV	LTRAVGKSL	9	107.9		1
EV	LTRPGSSSL	9	34.9		1
EV	LTVGNNKTL	9	7928.2
EV	LVENKKAQL	9	6424.9
EV	LVMAPRTVL	9	16.8		1
EV	LVRDVVSSL	9	75.3		1
EV	LVREIAQDF	9	4586.1
EV	LVRKIYSTL	9	69.7		1
EV	LVRPPTEQA	9	2289.8
EV	MARANARLF	9	1182.9
EV	MLAEKLPNL	9	4	1
EV	MLANDIARL	9	12.9	1
EV	MLDDRAYLV	9	3.8	1
EV	MLDEILLQL	9	6.5	1
EV	MLDSLRIYL	9	12.5	1
EV	MLFGHPLLV	9	3.9	1
EV	MLFGTYMKV	9	5.3	1
EV	MLFPGSIAL	9	4.5	1
EV	MLHSVTLFL	9	10.6	1
EV	MLIEVIEKL	9	9	1
EV	MLLATLLLL	9	10	1
EV	MLLDFIQHI	9	3.4	1
EV	MLLDVMHTV	9	2.4	1
EV	MLLKLEQEI	9	33.6	1
EV	MLNEHDFEV	9	3.9	1
EV	MLPPPPLTA	9	299.4	1
EV	MLVELVWRI	9	4.6	1
EV	MMFDEPVLL	9	4	1
EV	MMLDDLLQL	9	3.5	1
EV	MPAAKKQKL	9	39.8		1
EV	MPAAKRLRL	9	9.7		1
EV	MPAEEFREL	9	42.2		1
EV	MPAFLRSAL	9	3.4		1
EV	MPALRSINL	9	20.3		1
EV	MPARWLTHL	9	24.8		1
EV	MPDSGRPAF	9	25.8		1
EV	MPKKNRIAI	9	9.3		1
EV	MPKMDQDSL	9	188		1
EV	MPQKERESI	9	87.7		1
EV	MPRGVVVTL	9	7.1		1
EV	MPSPVSPKL	9	127.2		1
EV	MPSQFRDIL	9	33.2		1
EV	MPSSAVRVL	9	15.9		1
EV	MVDGTLLLL	9	102.1	1
EV	NHEEEMKDL	9	25180
EV	NIIELVHQV	9	35.5	1
EV	NILCHIFYL	9	10	1
EV	NIMDFKLFL	9	17.5	1
EV	NIRDFLVEI	9	1413
EV	NIRNIGKTL	9	580.6
EV	NIRQAASSL	9	58.9		1
EV	NIVERLKEV	9	1359.9
EV	NLAEKPKTV	9	344	1
EV	NLAENISRV	9	18.2	1
EV	NLAKCIVSV	9	14.3	1
EV	NLASFIEQV	9	17.1	1
EV	NLFAQTYGL	9	10	1
EV	NLFDRVVTL	9	17.2	1
EV	NLFEWHFTV	9	3	1
EV	NLFNKYPAL	9	28.4	1
EV	NLINQEIML	9	185.7	1
EV	NLLEEVFHL	9	6.7	1
EV	NLLELFVQL	9	30.3	1
EV	NLLEQFILL	9	20	1
EV	NLLKLIAEV	9	11	1
EV	NLLPKLHIV	9	21.2	1
EV	NLLSFTYKL	9	10.1	1
EV	NLMELLIMI	9	6.4	1
EV	NLNDRLASY	9	5381.6
EV	NLVPMIIHL	9	58.2	1
EV	NLVSFLETV	9	30.1	1
EV	NLYPFVKTV	9	40.9	1
EV	NMLEAVHTI	9	13.2	1
EV	NMLPQIFRV	9	5.2	1
EV	NMVAKVDEV	9	75.1	1
EV	NMVDIIHSV	9	5.1	1
EV	NMYGKVVTV	9	13.6	1
EV	NPASKVIAL	9	24.7		1
EV	NPASRLTAL	9	7.9		1
EV	NPEKRYNVL	9	72.9		1
EV	NPEVRRAVL	9	14.5		1
EV	NPHEPWNRL	9	98.4		1
EV	NPHGARLSL	9	4.8		1
EV	NPKEAGQRL	9	175		1
EV	NPKESSSSL	9	33.8		1
EV	NPKNPGLWL	9	58.7		1
EV	NPKNVNRVL	9	35.3		1
EV	NPKRQTLVF	9	90.9		1
EV	NPLPSKETI	9	1186.8
EV	NPLYRESVL	9	39		1
EV	NPMVTGTSV	9	8		1
EV	NPNLRKNVL	9	28		1
EV	NPNMRLSQL	9	33.8		1
EV	NPQERTLTL	9	17.6		1
EV	NPRIPYTEL	9	11.6		1
EV	NPRKHITSL	9	5		1
EV	NPRPTAQDL	9	13.9		1
EV	NPRQAAYEM	9	9.6		1
EV	NPRQVFNLL	9	22.8		1
EV	NPRTGMESL	9	10.2		1
EV	NPRTKALVL	9	10.3		1
EV	NPRVKAAAL	9	5.2		1
EV	NPSENRSLL	9	89.6		1
EV	NPYSRLMAL	9	6.6		1
EV	NQFPGFKEV	9	588
EV	NQIDFIICL	9	57.7	1
EV	NRPGTVSSL	9	1506.7
EV	NVEIDPEIQ	9	34551.5
EV	NVKVDPEIQ	9	34094.4
EV	NVRIATTAL	9	26.5		1
EV	NVRPPNTAL	9	16.4		1
EV	NVRPVPLEL	9	487.1		1
EV	PAARSILAL	9	5295.3
EV	PAKAKLTKL	9	23898.4
EV	PGAIELRTC	9	37706.9
EV	PLLDLHIEL	9	369.9	1
EV	PLSRPIQSP	9	31230.5
EV	PLWGKVFYL	9	36.7	1
EV	PNQKRLTLL	9	28194.2
EV	PPEYHRKAV	9	221.3		1
EV	PQKQREITL	9	11056.9
EV	PRQPSATRL	9	1575.7
EV	PSASPLKSI	9	23957.2
EV	PSEERVREI	9	30146.8
EV	PSRSGASGL	9	15559.6
EV	QAAAVRHVL	9	492.5		1
EV	QARPPPEQL	9	3161.1
EV	QIENLKQQL	9	20100.1
EV	QIMDYLLCL	9	9	1
EV	QIMEDLRTL	9	269.4	1
EV	QIRDIMQAL	9	481.3		1
EV	QIRDVQETL	9	7734.7
EV	QIRSSTTSM	9	130.9		1
EV	QLADKDLYV	9	15	1
EV	QLAESVANV	9	13.4	1
EV	QLAQFVHEV	9	10.3	1
EV	QLDDLKVEL	9	109.1	1
EV	QLDSHVHAV	9	15.4	1
EV	QLFDQIPEL	9	6.3	1
EV	QLFEDLVYL	9	4.8	1
EV	QLFSQQHFL	9	31.3	1
EV	QLIDIIHTA	9	12.1	1
EV	QLIDKVWQL	9	6.5	1
EV	QLIKHAVYL	9	59.1	1
EV	QLISIILRL	9	48.2	1
EV	QLLDQVEQI	9	85.6	1
EV	QLLDTYFTL	9	8.2	1
EV	QLLEKVIEL	9	10.9	1
EV	QLLELPLNL	9	23.8	1
EV	QLLGSAHEV	9	25.8	1
EV	QLLTAIVKL	9	95.1	1
EV	QLMAEKLQL	9	169.9	1
EV	QLMEQVAQL	9	14	1
EV	QLNEKVAQL	9	202	1
EV	QLQDRVYAL	9	41.2	1
EV	QLQEELEKV	9	136.2	1
EV	QLRLPGQQL	9	887.5
EV	QLSEVFIQL	9	65.3	1
EV	QLSPRLLEV	9	29.3	1
EV	QLSRELLPV	9	30.6	1
EV	QLTNVILHL	9	125.4	1
EV	QLVDFQWKL	9	10.3	1
EV	QLVDIIEKV	9	24	1
EV	QLVDTTVEL	9	33.3	1
EV	QLVQRVASV	9	143.2	1
EV	QLVRDLLEV	9	44.2	1
EV	QLWHFILEL	9	9.6	1
EV	QLWNNYFHL	9	12	1
EV	QLYNQIIKL	9	55.2	1
EV	QLYQLFHYL	9	23.8	1
EV	QMISRIEYI	9	29.9	1
EV	QMISRIEYV	9	9.6	1
EV	QMLDVAIRV	9	9.2	1
EV	QMLELITRL	9	16.1	1
EV	QNVGTTHDL	9	20356.7
EV	QPACKRLTL	9	14.1		1
EV	QPAGHRPAL	9	5.7		1
EV	QPAPISPHL	9	260.2		1
EV	QPAPTPLKM	9	215.4		1
EV	QPESIRSDL	9	76.7		1
EV	QPFGGGSHM	9	249.4		1
EV	QPHLSRQDL	9	27.5		1
EV	QPHLVNIQF	9	1090.8
EV	QPHRVSQVL	9	28.6		1
EV	QPILRFLQL	9	88.7		1
EV	QPITPGPSI	9	128.6		1
EV	QPLAAKRAL	9	11.9		1
EV	QPLARPNTL	9	130.1		1
EV	QPLKAKTSL	9	21.1		1
EV	QPMDIHVEL	9	33.3		1
EV	QPNPLPLRL	9	453		1
EV	QPQDRNQAL	9	27.5		1
EV	QPQFQRQGL	9	101.6		1
EV	QPREEPGAL	9	21.3		1
EV	QPRGPDNSM	9	9.9		1
EV	QPRPQSTSL	9	6.2		1
EV	QPRYPVNSV	9	15.9		1
EV	QPTCPGAQL	9	60.1		1
EV	QPTGGKARL	9	119.4		1
EV	QQIDRVVEV	9	63.4	1
EV	QTAPLRAEL	9	1772.6
EV	QVCAIIERV	9	1848.2
EV	QVQAERDAL	9	4659.4
EV	QVRKAVDAL	9	235.6		1
EV	QVRLPLGTL	9	211.9		1
EV	QVRPVTEKL	9	2402.6
EV	RAALFRSSL	9	18.7		1
EV	RAALRSCSL	9	51.4		1
EV	RAAPHRISL	9	9.3		1
EV	RAARGAPPL	9	37.9		1
EV	RADSSRASL	9	54.8		1
EV	RAFGTRDAL	9	121.9		1
EV	RAKSQGMAL	9	23.2		1
EV	RAMQVRNVL	9	9.8		1
EV	RAPASTLCL	9	2815
EV	RARPATDSF	9	32.9		1
EV	RDYQELMNT	9	27720.8
EV	RIAGEASRL	9	1327.3
EV	RIDEARQEL	9	730.9
EV	RIIDCAFTV	9	7	1
EV	RIIDTVAQV	9	39.1	1
EV	RIIDVVYNA	9	27.9	1
EV	RILDILEYI	9	12	1
EV	RILDYVINL	9	10.9	1
EV	RIMEAIENV	9	10.1	1
EV	RIMEFTTTL	9	8.4	1	1
EV	RIMESGSEL	9	23.1	1	1
EV	RIRAQLASL	9	18.3		1
EV	RIRDVQHEL	9	133.8		1
EV	RISDVHFSV	9	17.4	1
EV	RIYKYIHKV	9	29.3	1
EV	RLAHYIDRV	9	12.6	1
EV	RLAPAQWFL	9	5.9	1
EV	RLAQHITYV	9	5.3	1
EV	RLASTLVHL	9	30.6	1
EV	RLASYLDKV	9	10.2	1
EV	RLAVYIDKV	9	25.4	1
EV	RLAVYIDRV	9	23.7	1
EV	RLDDNIRTV	9	28.5	1
EV	RLDDSLLYL	9	4.9	1
EV	RLDEAFDFV	9	7.7	1
EV	RLDIIETNV	9	94.9	1
EV	RLDVSLPFV	9	6.2	1
EV	RLFEGNALL	9	7.7	1
EV	RLFGCYIEL	9	9.2	1
EV	RLGCFNLSI	9	56.4	1
EV	RLHDENILL	9	34.5	1
EV	RLHEKIQEA	9	109.8	1
EV	RLIAQRYLL	9	100.4	1
EV	RLIEESVTV	9	8.9	1
EV	RLIEETISI	9	9.3	1
EV	RLIEQEEYL	9	29.4	1
EV	RLIESLFTI	9	4.3	1
EV	RLINQVLEL	9	16.7	1
EV	RLIQESPTL	9	67.3	1
EV	RLKDEIAEV	9	45.5	1
EV	RLLDGAFKL	9	5.9	1
EV	RLLDRKVLL	9	63.2	1
EV	RLLDSEIKI	9	33.9	1
EV	RLLDSVRAI	9	50.2	1
EV	RLLDTNPEI	9	19.4	1
EV	RLLDYVVNI	9	4.5	1
EV	RLLEATSYL	9	5.7	1
EV	RLLEGVKQA	9	222.2	1
EV	RLLEIDPYL	9	4.1	1
EV	RLLELETRL	9	33.1	1
EV	RLLENMTEV	9	4.3	1
EV	RLLEQKVEL	9	51.7	1
EV	RLLETVIDV	9	13.3	1
EV	RLLEVPVML	9	15.2	1
EV	RLLEVVTSI	9	8.2	1
EV	RLLEYTPTA	9	5.8	1
EV	RLLNILMQL	9	12.6	1
EV	RLLPQVDSV	9	16.2	1
EV	RLLQEQHQL	9	304.7	1
EV	RLMEICESL	9	7.8	1
EV	RLMNDMTAV	9	5.7	1	1
EV	RLMNETTAV	9	9.9	1	1
EV	RLNDFASTV	9	13.7	1
EV	RLNEKNYEL	9	19.5	1
EV	RLPEAIEEV	9	12.9	1
EV	RLPEIYIQL	9	55.4	1
EV	RLQAQRNEL	9	590.3
EV	RLQDELVTL	9	26.7	1
EV	RLQEEINEV	9	13.6	1
EV	RLQESVMEA	9	37.2	1
EV	RLQETLSAA	9	136.6	1
EV	RLQEVTHSV	9	7.9	1
EV	RLRPPIMIM	9	106.9		1	1
EV	RLSDAQIYV	9	7.1	1
EV	RLTDFLDCV	9	10.9	1
EV	RLTDYVAFL	9	5.8	1
EV	RLTPKLMEV	9	12.3	1
EV	RLVEGLREA	9	176.1	1
EV	RLVEIQYEL	9	7.8	1
EV	RLWGEPVNL	9	36.8	1
EV	RLWNETVEL	9	11.1	1
EV	RLYDGLFKV	9	2.4	1
EV	RLYHITDQV	9	23.9	1
EV	RLYQGINQL	9	51.8	1
EV	RLYTEPLLV	9	13.7	1
EV	RLYTGMHTV	9	5.2	1
EV	RMFDGKFVV	9	5	1
EV	RMFGIPVVV	9	10.8	1
EV	RMIGQICEV	9	7	1
EV	RMLDSVEKL	9	26.5	1
EV	RMLHFLTAV	9	4.3	1
EV	RMLPHAPGV	9	12.9	1
EV	RMSDVVKGV	9	35.9	1
EV	RMVAEIQNV	9	30.9	1
EV	RPAANPIQF	9	56.3		1
EV	RPADRYGLL	9	11.9		1
EV	RPADYLFML	9	22.1		1
EV	RPAERLDYL	9	28.7		1
EV	RPAFFAERL	9	36.3		1
EV	RPAKSMDSL	9	9.3		1
EV	RPALFANLF	9	91.2		1
EV	RPAPLSAEL	9	6		1
EV	RPAPPPEAL	9	9.7		1
EV	RPAQFLPEM	9	13.4		1
EV	RPAQLHIGF	9	26		1
EV	RPAQVSQPF	9	5.4		1
EV	RPAVGHSGL	9	6.6		1
EV	RPDGFLLVL	9	21.1		1
EV	RPDITHQSL	9	8.4		1
EV	RPDLRMAAI	9	8.2		1
EV	RPDSPAHVL	9	13.5		1
EV	RPDSRFASL	9	6.6		1
EV	RPEAPGPSV	9	16.3		1
EV	RPEDQRSSF	9	11.6		1
EV	RPEDRILVL	9	19.1		1
EV	RPEEGKESL	9	23.6		1
EV	RPEEGRPVV	9	21.8		1
EV	RPENRSFYL	9	17.4		1
EV	RPENYREAL	9	5.9		1
EV	RPFERTITM	9	17.3		1
EV	RPFHGWTSL	9	6.6		1
EV	RPFLERRDL	9	21.1		1
EV	RPFLSRESL	9	9.1		1
EV	RPFWREEHI	9	1002.4
EV	RPGAFKAEL	9	13.4		1
EV	RPGWLTVSL	9	6.4		1
EV	RPHFSIIAI	9	13.9		1
EV	RPHHSIRCM	9	13.7		1
EV	RPHTVLTVI	9	17.9		1
EV	RPHVAQPTL	9	12.1		1
EV	RPHVTWCKL	9	21		1
EV	RPILIIITL	9	74.1		1
EV	RPILTIITL	9	31.5		1
EV	RPIMFRGEV	9	10.8		1
EV	RPITERSLL	9	18.6		1
EV	RPITVSYAF	9	17.5		1
EV	RPKAENQAL	9	9.5		1
EV	RPKALTQVL	9	6.6		1
EV	RPKDPNNLL	9	37.4		1
EV	RPKEGTSTL	9	5.5		1
EV	RPKEKSLVL	9	9.5		1
EV	RPKENVTIM	9	33.6		1
EV	RPKFSVCVL	9	17.3		1
EV	RPKKPGQSF	9	7.3		1
EV	RPKLIGEEL	9	13.8		1
EV	RPKLPDNEV	9	47		1
EV	RPKNLMQTL	9	8.8		1
EV	RPKPIITSV	9	25.7		1
EV	RPKSNIVLL	9	66.5		1
EV	RPKTFGMDM	9	10.5		1
EV	RPKVPVLQL	9	21.4		1
EV	RPLGAGEAL	9	4.9		1
EV	RPLVVKTSL	9	8.2		1
EV	RPLYKNIVL	9	8.9		1
EV	RPMDKTVLF	9	21		1
EV	RPMDKTVVF	9	6.6		1
EV	RPMGAGEAL	9	2.9		1
EV	RPMQQVDTL	9	7.7		1
EV	RPNAAAPAL	9	8.1		1
EV	RPNDSRMLV	9	26.2		1
EV	RPNGGPRAL	9	4.7		1
EV	RPNGTSAML	9	8		1
EV	RPNGVITGL	9	27.8		1
EV	RPNNAYTAM	9	5.1		1
EV	RPNPILARL	9	21.6		1
EV	RPPKYNAVL	9	13.6		1
EV	RPPPPNSVI	9	30.6		1
EV	RPPRPPPPP	9	6448.9
EV	RPQASHQLL	9	13.1		1
EV	RPQDGVAVL	9	11.8		1
EV	RPQEVSAYL	9	16.1		1
EV	RPQGGQDIL	9	26		1
EV	RPQGKVVAL	9	6.5		1
EV	RPQIHGYDL	9	9.4		1
EV	RPQKPSLEF	9	9.1		1
EV	RPQKVCSFL	9	22.3		1
EV	RPQLLKNAL	9	5.2		1
EV	RPQLQRQVL	9	4.7		1
EV	RPQLRSVLL	9	13.2		1
EV	RPQPGRENF	9	25.7		1
EV	RPQPVKSEL	9	5.5		1
EV	RPQSGANGL	9	13.6		1
EV	RPQSSRPVL	9	5.3		1
EV	RPQTGLSFL	9	13.5		1
EV	RPRADVVVV	9	14.8		1
EV	RPRAPIIAV	9	5.4		1
EV	RPRDKQMEL	9	4.4		1
EV	RPREAEVRF	9	26		1
EV	RPRGLALVL	9	3.3		1
EV	RPRGPPPPP	9	106.4		1
EV	RPRHQGVMV	9	6.5		1
EV	RPRHSVASL	9	3.3		1
EV	RPRIDLIVF	9	17.4		1
EV	RPRISTSTL	9	2.6		1
EV	RPRKAFLLL	9	5		1
EV	RPRLALNVM	9	3.5		1
EV	RPRLGATCL	9	4.8		1
EV	RPRLNAILF	9	14.2		1
EV	RPRPGNILL	9	5.2		1
EV	RPRPPITLL	9	6.9		1
EV	RPRPPVLSV	9	4.4		1
EV	RPRPPVSST	9	6		1
EV	RPRPTEATV	9	4.6		1
EV	RPRTPPEAI	9	7.2		1
EV	RPRTQGVVF	9	4.5		1
EV	RPRVSSTEM	9	3.1		1
EV	RPSAAGINL	9	14.8		1
EV	RPSGAVVTL	9	13.4		1
EV	RPSGPGPEL	9	8.1		1
EV	RPSGPSKAL	9	5		1
EV	RPSLRLQLL	9	16.7		1
EV	RPSNKAPLL	9	65.2		1
EV	RPSPPVQSV	9	16.2		1
EV	RPSQNLLQL	9	14.2		1
EV	RPSRVQLVL	9	8.8		1
EV	RPSSTITYL	9	24		1
EV	RPSVRNGQL	9	6.8		1
EV	RPTDKPLRL	9	79.9		1
EV	RPTLPVKSL	9	12.6		1
EV	RPTNANLTL	9	7.2		1
EV	RPVLKGLTF	9	11.2		1
EV	RPVMPSRQI	9	13.6		1
EV	RPVPPPPSL	9	14.7		1
EV	RPWALSVTM	9	12.4		1
EV	RPWLRPAAL	9	4.7		1
EV	RPWLRTAGL	9	6.2		1
EV	RPWSNSRGL	9	7.1		1
EV	RPWTVMESL	9	13.8		1
EV	RPYEPINSI	9	23.5		1
EV	RPYGSSQAF	9	5.1		1
EV	RPYKPVVLL	9	24.8		1
EV	RPYSFFTKL	9	21.8		1
EV	RPYSNVSNL	9	14.8		1
EV	RPYSQVNVL	9	11.2		1
EV	RQSVEADIN	9	36033.3
EV	RQVEKAWAL	9	167.1	1
EV	RSASPPTSL	9	415.4		1
EV	RTETLIPEM	9	9621.3
EV	RTIEYLEEV	9	17.4	1
EV	RTLDFDPLL	9	78.5	1
EV	RTLDKVLEV	9	35.1	1
EV	RTLLEGEES	9	28618.3
EV	RTRGWVQTL	9	66.2		1
EV	RVADRLYGV	9	23.4	1
EV	RVAYRPISA	9	1123.1
EV	RVGPVRSAM	9	18.6		1
EV	RVIDLRAEL	9	148.5		1
EV	RVIGTLEEV	9	121.5	1
EV	RVKEIGSTM	9	162.2		1
EV	RVLPNLPCV	9	47.9	1
EV	RVMAPRALL	9	15.4		1
EV	RVMELFFTV	9	4.6	1
EV	RVMGAVTAL	9	9.9	1	1
EV	RVMGDRSVL	9	9.1		1
EV	RVMIIRTML	9	75.2		1
EV	RVMPSSFFL	9	10.1	1	1	1
EV	RVNEAREEL	9	273.6		1
EV	RVPPPPQSV	9	3156.7
EV	RVQEAIAEV	9	87	1
EV	RVRDINEAF	9	163.6		1
EV	RVRDIQKQV	9	1730.3
EV	RVRDVGCGL	9	88.9		1
EV	RVREITENL	9	188.3		1
EV	RVRELQRML	9	83.8		1
EV	RVRPLFCAL	9	14.9		1
EV	RVRQLGHAL	9	4.1		1
EV	RVRSILNKL	9	135.3		1
EV	RVRVPTTGI	9	83.3		1
EV	RVSDINFTL	9	50.2	1
EV	RVTECLTTV	9	70.4	1
EV	SAMSGRNEL	9	22.9		1
EV	SARAIMAQL	9	96.4		1
EV	SIAAVLPKV	9	15.7	1
EV	SIAPRMMSV	9	37	1	1
EV	SIFEFVHAL	9	11.4	1
EV	SIIEYLPTL	9	6.1	1
EV	SIIGRLLEV	9	23.7	1
EV	SIIQRLLEV	9	53.8	1
EV	SILDLPGNI	9	963.5
EV	SILEDPPSI	9	75.9	1
EV	SILEHQIQV	9	28.1	1
EV	SILHDVVEV	9	20.6	1
EV	SILSLLIKL	9	74.3	1
EV	SIMDYVVFV	9	2.4	1
EV	SINAQRNAL	9	172.8		1
EV	SIRDFLVTL	9	562
EV	SIREAGGAF	9	27.9		1
EV	SKERSGVSL	9	8981.8
EV	SLADCIPLL	9	3.3	1
EV	SLADLYFRA	9	9.4	1
EV	SLADVHIEV	9	5.6	1
EV	SLAEFFYQV	9	3	1
EV	SLAEFVQSL	9	6.4	1
EV	SLAEGLRTV	9	11.1	1
EV	SLAEGRLYL	9	17.5	1
EV	SLANETHQL	9	75.5	1
EV	SLAPLFFKL	9	9.5	1
EV	SLAQYLINV	9	5.2	1
EV	SLAQYNPKL	9	37.9	1
EV	SLDQPTQTV	9	114.1	1
EV	SLEELLHYV	9	5.9	1
EV	SLFEEMLQV	9	4.4	1
EV	SLFEGTWYL	9	2	1
EV	SLFERLVVL	9	17	1
EV	SLFGGSVKL	9	16.6	1
EV	SLFKGICAL	9	11.9	1
EV	SLFNGSHYL	9	4.5	1
EV	SLFNKLVEL	9	7.5	1
EV	SLFPHAICL	9	17.2	1
EV	SLFRVITEV	9	5.9	1
EV	SLFSVIVRV	9	6.7	1
EV	SLHDALCVV	9	14.4	1
EV	SLHFLILYV	9	13.2	1
EV	SLIDKTTAA	9	36.3	1
EV	SLIDQFFGV	9	2.7	1
EV	SLIEKLWQT	9	13.4	1
EV	SLIEKVTQL	9	15.2	1
EV	SLIEKYFSV	9	3.2	1
EV	SLIERDLKL	9	49.7	1
EV	SLIEVVIGL	9	7.4	1
EV	SLIEYCIEL	9	4.4	1
EV	SLIGHLQTL	9	16.4	1
EV	SLIHGLWNL	9	3.8	1
EV	SLIKQIPRI	9	30.6	1
EV	SLINFRVLL	9	52.3	1
EV	SLIRNLEQL	9	148.8	1
EV	SLIRSVVAL	9	41.4	1
EV	SLITLIEKV	9	15.4	1
EV	SLITRLLEV	9	7.7	1
EV	SLKNRIESV	9	300.4	1
EV	SLLDCTFRL	9	3.4	1
EV	SLLDEFYKL	9	5.5	1
EV	SLLDEVLNV	9	4	1
EV	SLLDIIEKV	9	4.7	1
EV	SLLDLEQKL	9	45	1
EV	SLLDSCTKL	9	17.6	1
EV	SLLDVAVHM	9	34.3	1
EV	SLLEHLSHV	9	4.1	1
EV	SLLEKSLGL	9	10.5	1
EV	SLLELEVDL	9	39	1
EV	SLLEPFVYL	9	6.5	1
EV	SLLESVQKL	9	18.1	1
EV	SLLEWCQEV	9	3.3	1
EV	SLLEYQMLV	9	3	1
EV	SLLGFVYKL	9	6.2	1
EV	SLLGHLMIV	9	6.8	1
EV	SLLNVVMDL	9	29.5	1
EV	SLLPAIVEL	9	6.7	1
EV	SLLPYLPML	9	3.4	1
EV	SLLQTLYKV	9	8.1	1
EV	SLLQTQHAL	9	81.1	1
EV	SLLRSIFTV	9	4.4	1
EV	SLLRVGWSV	9	7.2	1
EV	SLLSHVEQL	9	31.3	1
EV	SLLSSVFKL	9	6.6	1
EV	SLLTSTVQV	9	11.9	1
EV	SLMDLTLLL	9	3.1	1
EV	SLMEKNQSL	9	11.5	1
EV	SLMMTIINL	9	13.4	1
EV	SLMSHAIEL	9	5.1	1
EV	SLNGLEVHL	9	156.3	1
EV	SLPDIKVYL	9	21.3	1
EV	SLQDEIQRV	9	24.5	1
EV	SLQEEIAFL	9	11.4	1
EV	SLQERQVFL	9	39.2	1
EV	SLRPQVSSI	9	576.4
EV	SLSDTVEKL	9	82.2	1
EV	SLSEKQYFL	9	7.8	1
EV	SLSFMNPRL	9	59.9	1
EV	SLSGELREV	9	69.8	1
EV	SLTEELAYL	9	8.2	1
EV	SLTGHISTV	9	19.3	1
EV	SLTGRLDEV	9	45.5	1
EV	SLVEIILHV	9	7.2	1
EV	SLVELLVQL	9	22.8	1
EV	SLVEQLTMV	9	9.4	1
EV	SLVHINIFL	9	18.7	1
EV	SLVNLGGSK	9	21922.5
EV	SLVQRVETI	9	462.3	1
EV	SLWKEVSEL	9	21	1
EV	SLWPMTFGL	9	3.2	1		1
EV	SLWPSPEQL	9	47.8	1
EV	SLWSIISKV	9	5.7	1
EV	SLYDYNPNL	9	7	1
EV	SLYEMVSRV	9	6.1	1
EV	SLYHIYVAL	9	20.7	1
EV	SLYHVESTV	9	29.4	1
EV	SLYREILFL	9	13.9	1
EV	SLYSQVHQI	9	26.9	1
EV	SMAELDIKL	9	20.9	1
EV	SMHQILLYL	9	26.1	1
EV	SMLDDLRNV	9	12.3	1
EV	SMLEDVQRA	9	39.1	1
EV	SMLLEIIFL	9	17.1	1
EV	SMLNRILAV	9	6.4	1
EV	SMLQKTWLL	9	6.4	1
EV	SMMDVDHQI	9	10	1
EV	SMSADVPLV	9	6.5	1
EV	SMTLAIHEI	9	54.8	1
EV	SMVDVVMLL	9	7.3	1
EV	SMYDKVLML	9	7.1	1
EV	SPAAIKKTI	9	42.6		1
EV	SPADRMLTV	9	17.8		1
EV	SPAFRELSL	9	6.4		1
EV	SPAFSTRVL	9	4.1		1
EV	SPAGEWRAL	9	5.5		1
EV	SPAGKRYLL	9	12		1
EV	SPAGLKAVL	9	7.1		1
EV	SPAIGRTSI	9	5.3		1
EV	SPAIKDSTM	9	20.3		1
EV	SPAKNPSSL	9	10.7		1
EV	SPALKRLDL	9	7.5		1
EV	SPALKTTRL	9	11.1		1
EV	SPALPGLKL	9	10.6		1
EV	SPANPAHIL	9	14.4		1
EV	SPAPDPRAL	9	13		1
EV	SPAPSKTLM	9	30		1
EV	SPAPTHNSL	9	4.5		1
EV	SPAQVKTSV	9	10.6		1
EV	SPASPKISL	9	7.6		1
EV	SPASRSISL	9	5.6		1
EV	SPASTPSCL	9	30.3		1
EV	SPASTRQQI	9	12.5		1
EV	SPAVLKSEL	9	10.1		1
EV	SPAYRDLAA	9	15.7		1
EV	SPDATRESM	9	21.9		1
EV	SPDLRLTWL	9	88.7		1
EV	SPDSLKNSL	9	29.8		1
EV	SPDSRASSL	9	10.9		1
EV	SPDTKKIAL	9	29.6		1
EV	SPEAPKPQL	9	59.8		1
EV	SPEAVRNTL	9	11.9		1
EV	SPEDRGSSL	9	9		1
EV	SPEETRAAL	9	5.4		1
EV	SPEKVTSAL	9	5.2		1
EV	SPELRSTAM	9	5.9		1
EV	SPEMERAGL	9	43.5		1
EV	SPEPGREGV	9	226.9		1
EV	SPEQSRNVL	9	9		1
EV	SPESLRSKV	9	89.6		1
EV	SPESVKATL	9	21.2		1
EV	SPETRENAL	9	19.9		1
EV	SPFFERSGL	9	70		1
EV	SPFHRNLFL	9	52.8		1
EV	SPFKRQLSL	9	11.2		1
EV	SPFLTITSM	9	58.2		1
EV	SPFRSGTPM	9	6.7		1
EV	SPFSRKLDL	9	32.9		1
EV	SPGIKSSSL	9	12.5		1
EV	SPGLRDVAL	9	17.8		1
EV	SPGPEKMAL	9	17.3		1
EV	SPGPPAPHM	9	195.1		1
EV	SPGQRAVLL	9	95.4		1
EV	SPGQRSISL	9	10.9		1
EV	SPGSPRPAL	9	7.2		1
EV	SPGSRKMVV	9	29.4		1
EV	SPGSRQIQL	9	90.6		1
EV	SPGTRKIEL	9	34.6		1
EV	SPGTRPTAM	9	16.5		1
EV	SPGVGKTSL	9	13		1
EV	SPGWVRLAL	9	3.9		1
EV	SPGYRLSTL	9	8.8		1
EV	SPHDISNVL	9	19.7		1
EV	SPHDVSSVL	9	10.2		1
EV	SPHFKSGSL	9	4.3		1
EV	SPHGPSAKF	9	23.4		1
EV	SPHIPYKLL	9	56.1		1
EV	SPHQAGLGL	9	7.2		1
EV	SPHTPNEKF	9	358.4		1
EV	SPHTPSTHF	9	63.9		1
EV	SPICEKQAL	9	24.7		1
EV	SPIEKSGVL	9	14.1		1
EV	SPIERNEQL	9	91.9		1
EV	SPIGRDGKL	9	31.4		1
EV	SPIGRSCTL	9	12.5		1
EV	SPIKDQPVM	9	166.8		1
EV	SPIKQSTTL	9	12.9		1
EV	SPIKRALGL	9	15.9		1
EV	SPIQKPQGL	9	97.9		1
EV	SPISHFLDL	9	16.6		1
EV	SPITGRSKL	9	10.3		1
EV	SPKFSELVM	9	27.9		1
EV	SPKGCGTVL	9	6.7		1
EV	SPKGRFVML	9	21.3		1
EV	SPKIASHQF	9	78.3		1
EV	SPKKLNTEL	9	13		1
EV	SPKKPVIVF	9	50.3		1
EV	SPKLPVSSL	9	8.7		1
EV	SPKPPSQQL	9	18.3		1
EV	SPKPPTSMF	9	21.7		1
EV	SPKSPTAAL	9	4.2		1
EV	SPLEKASVV	9	80.3		1
EV	SPLGHRMQL	9	4.1		1
EV	SPLKKEQPL	9	15		1
EV	SPLNRAGLL	9	23.6		1
EV	SPLRGGSSL	9	4.1		1
EV	SPLRSSSAL	9	4.6		1
EV	SPLSHHSQL	9	7.1		1
EV	SPLSSHPVV	9	57.1		1
EV	SPLTKSISL	9	15.9		1
EV	SPLVSRLTL	9	7.1		1
EV	SPMADRSMM	9	6.4		1
EV	SPMAERSMM	9	6.3		1
EV	SPMEEREKL	9	43.9		1
EV	SPMESTQSL	9	3.9		1
EV	SPMRDAPCL	9	42.3		1
EV	SPMSQRPVL	9	4		1
EV	SPMSVNAVM	9	4.4		1
EV	SPMVAKSTL	9	3.9		1
EV	SPNAEIHIL	9	178.9		1
EV	SPNGHRPQL	9	9		1
EV	SPNLRLLDL	9	23.2		1
EV	SPNQKLLAV	9	14.6		1
EV	SPNRSFTEM	9	14		1
EV	SPNRSTNTL	9	8.9		1
EV	SPNSKVNTL	9	30.6		1
EV	SPNSSPRTL	9	20.5		1
EV	SPNTDREVL	9	51.1		1
EV	SPNVPSRCL	9	24.1		1
EV	SPQANRTYV	9	30.4		1
EV	SPQAPTHFL	9	12.2		1
EV	SPQAPTLQV	9	21.7		1
EV	SPQDKRTLL	9	33.5		1
EV	SPQDSRLYL	9	17.1		1
EV	SPQEARNML	9	16		1
EV	SPQGRVMTI	9	14.7		1
EV	SPQGVSKTL	9	13.6		1
EV	SPQKTMSVL	9	5.7		1
EV	SPQPAQQKL	9	60.8		1
EV	SPQPQRAQL	9	7.7		1
EV	SPQPRLIYL	9	27.6		1
EV	SPQQKLVCL	9	79.6		1
EV	SPQQNRQML	9	12.3		1
EV	SPQQVSAQL	9	13		1
EV	SPQSATKQL	9	14.2		1
EV	SPRAIHSWL	9	4.9		1
EV	SPRDKIYTI	9	40.8		1
EV	SPRDTASLF	9	26.4		1
EV	SPREAARVL	9	4.4		1
EV	SPREMVAQF	9	14.4		1
EV	SPRGAGWLF	9	16.6		1
EV	SPRGAGYLF	9	10.2		1
EV	SPRGEASSL	9	4.6		1
EV	SPRGHLTSL	9	2.6		1
EV	SPRGPGCSL	9	3.4		1
EV	SPRGSTDSL	9	3.9		1
EV	SPRHSFNNL	9	8.6		1
EV	SPRIATTTA	9	8		1
EV	SPRIYSNSL	9	3.4		1
EV	SPRKGWSFM	9	4.1		1
EV	SPRKLPTSL	9	4.3		1
EV	SPRKPIDSL	9	7.6		1
EV	SPRLAAQKL	9	7.3		1
EV	SPRLMSNAL	9	2.6		1
EV	SPRLPVGGF	9	12.5		1
EV	SPRLSLLYL	9	6.9		1
EV	SPRLSQTFL	9	8.1		1
EV	SPRLTFPSL	9	4.4		1
EV	SPRMPSSGF	9	5.7		1
EV	SPRNEVEAL	9	12.4		1
EV	SPRNISPGL	9	11.4		1
EV	SPRNLAMEA	9	14.6		1
EV	SPRNLNSSV	9	4.3		1
EV	SPRPKMDAI	9	6.1		1
EV	SPRPPAEGF	9	25.2		1
EV	SPRPPLISV	9	5.9		1
EV	SPRPTGSDL	9	3.4		1
[truncated: 2,854 more rows]

## Sheet: Fig3A
Figure 3A: Venn Diagram
EV	WC
AAAAGRKTL	AAGHTERLVSL
AADDFRIK	AAGPPISEGKY
AAEKRGSNL	AAGPPISEGKYF
AAGHTERLVSL	APGPAPTRCL
AALELILHL	EPCNGRTAL
AAMAGRLMI	AASKERSGVSL
AANSERSQTTL	AENEFVTIK
AARPATSTL	AEQNRKDAEAW
AARWVAKSL	AFGMDPARP
AASKERSGVSL	AGFAGDDAPR
AASNVRGSL	AGLQFPVGR
AAVRDISEASVF	AALELILHL
AAYLRALSL	AARPATSTL
ADDFRLKYENE	AIIDGKIFCV
ADLCIGIYL	AIMDIVIKV
AENEFVTLK	AIMDLLLRL
AEQNRKDAEAW	AITPSVSRTS
AERVGAGAPVYL	AIMGFIGFFV
AGFAGDDAPR	AIRNAMGSL
AGIALNDNFVK	AIVDKVPSV
AGLQLREA	ALAAALAHI
AIIDGKIFCV	ALADGVQKV
AILKYIETL	ALAEIAKAEL
AIMDIVIKV	ALAGHQDGITFI
AIMGFIGFFV	ALAKIEIKL
AINLHNVTKYLR	ALAQRLLEV
AIRNAMGSL	ALEEQLQQIR
AIVDKVPSV	ALATLIHQV
ALAAALAHI	ALDKATVLL
ALADFAELLRA	ALFEESGLIRI
ALADGVQKV	ALFEGKVQL
ALAEALKEV	ALFKAWAL
ALAEIAKAEL	ALFPGVALL
ALAEKERTI	ALFPHLLQPVL
ALAGHQDGITFI	ALGTDAEGQKV
ALAKIEIKL	ALFQHITAL
ALAKLVEAI	ALFQRPPLI
ALAPGVRAV	ALHDHLATI
ALAQRLLEV	ALIDEQILCV
ALASVIKEL	ALIEDEHNL
ALATLIHQV	ALIEKLVEL
ALDDRLYCV	ALITRIFGV
ALDIMIPMV	ALLAGSEYLKL
ALDPLADKILI	ALITTILHL
ALDTSNVMV	ALKDLINEA
ALEEQLQQIR	ALLDKLYAL
ALEEQLQQIRAE	ALLGAGCDPEL
ALFARPDLLLL	ALLDRIVSV
ALFEAAREVTL	ALLERGYSL
ALFEESGLIRI	ALLGILQHV
ALFEEVPEL	ALLNVELEL
ALFEGKVQL	ALLQQVHSA
ALFEQKGPVYV	ALLQRLEAL
ALFKAWAL	ALMADMVYV
ALFPAPLAQI	ALMAGCIQEA
ALFPHLLQPVL	ALMDEVVKA
ALFQRPPLI	ALMDLLLRL
ALFSFLYHL	ALMDQVHHM
ALGTDAEGQKV	ALNEEAGRLLL
ALHDHLATI	ALMEEILKL
ALHDQLFYL	ALMPVLNQV
ALIDEQILCV	ALNEKLVNL
ALIEAEKVAQV	ALNELLQHV
ALIEDEHNL	ALPDQGIAKA
ALIEKLVEL	ALNENINQV
ALIEQKLNEA	ALNEQIARL
ALIGQCIHI	ALQEKLWNV
ALILEPSLYTV	ALQEMVHQV
ALIRLDDLFL	ALREENEQL
ALITRIFGV	ALQERLDGL
ALITTILHL	ALQSLLHLL
ALKRQGRTLY	ALSDHHIYL
ALLAGSEYLKL	ALSDSIHTV
ALLDKLYAL	ALSEAMGLFCL
ALLDQLHTL	ALSLVSCKL
ALLDRIVSV	ALSNLEVKL
ALLDSAHLLA	ALTELLAKI
ALLEADVNIKL	ALVDHVAEL
ALLEASGTLLL	ALVDQLWKL
ALLECVIIL	ALVDQRELYL
ALLEDSCHYL	ALWDKLFNL
ALLELLHEL	ALWEDEGVRA
ALLEMDARL	ALWGFFPVL
ALLENMEGLFL	ALYASRLYL
ALLERGYSL	ALYDNVEKL
ALLGAGCDPEL	ALYEQSLHI
ALLGILQHV	ALYGQPLLL
ALLGRIPSA	ALYSAEHGL
ALLICLPEV	AMAEMVLQV
ALLPLLERV	AMFGKLMTI
ALLPQNHKL	AMPPPPPQGV
ALLQALMEL	AMIELVERL
ALLQQVHSA	AMLTVLHEI
ALLQRLEAL	AMWEHPITA
ALLRVTPFI	APAGGSPRML
ALLSRLEQI	APAGRKVGL
ALLTVVSQV	APAGTTSSRVL
ALMADMVYV	APAPIHNQF
ALMAGCIQEA	APAPSKGQTL
ALMAHAMEEV	APAQRAQSL
ALMAQEQKL	APASPFRQL
ALMDEVVKA	APEEHPVL
ALMDLLLRL	APASWWNHM
ALMDQVHHM	APDSQRLKLL
ALMEEILKL	APELLRALL
ALMELFPKL	APELQRHEL
ALMPVLNQV	APFLRNVEL
ALNDCIYSV	APFQGDQRSL
ALNEEAGRLLL	APGPPGRSM
ALNEKLVNL	APGPPGRSML
ALNELLQHV	APHARNGLSL
ALNENINQV	APHEPDGVAL
ALNEQIARL	APHLVGPHL
ALNGHVEMV	APILKRAL
ALPDQGIAKA	APIQGSRNL
ALQDVPLSSV	APKRPPSAF
ALQEKLWNV	APKSQIVML
ALQEKVQAV	APNAGSRMTQTV
ALQEMVHQV	APMIKKIAF
ALQERLDGL	APNSRPALL
ALQESLVQI	APNYRLKSL
ALQSLLHLL	APQSFRAEL
ALQTIQLFL	APRAPRALAAA
ALRDVSEEL	APRAVFPSI
ALREEEEGV	APRDAYWIAM
ALREENEQL	APRHPSTNSL
ALREPGKAL	APRIITGPAPVL
ALRPEPPTL	APRLQSEVAEL
ALSDHHIYL	APRPAGSYL
ALSDHHVYL	APRPASGPIRP
ALSEAMGLFCL	APRPDRLVNRL
ALSEKIVSV	APRPDSRHHSL
ALSELTTCL	APRPLQPYL
ALSGHLETV	APRPPPKPM
ALSLVSCKL	APRPPVSAA
ALSNHLNAV	APRQPGLMA
ALSNLEVKL	APRQPGLMAQM
ALSPHNILL	APSDLRTIQTF
ALSPNNHEV	APRWGNPRAL
ALSQLVPCV	APSDNRVTSF
ALTAFVTIAL	APSGGRLLSA
ALTDFVRSV	APSGTRVVQV
ALTDVILCV	APSLKNAAF
ALTELLAKI	APSPRPLSL
ALTGYLHTI	APSQQRLVVV
ALTTMCTSLLL	APSQQRQQI
ALVDGYFRL	APSRMPRPLLA
ALVDHVAEL	APSRNGMVL
ALVDQLWKL	APYERRAMEL
ALVDQRELYL	APYSRPKQL
ALVECLVIGV	AQFEHTILL
ALVFELHYV	AQNVGTTHDL
ALVSYLIRL	AQYEDIAQK
ALVTAAALAL	AQYEDIAQKS
ALWDKLFNL	AQYEEIAQR
ALWELSLKI	AQFGYYFRV
ALWGFFPVL	ASKERSGVSL
ALYASRLYL	ATAKLDKV
ALYDNVEKL	AVDGGEPALSST
ALYEQSLHI	AVDPNRAVPL
ALYGQPLLL	AQYEHDLEV
ALYHEQLAL	AVEPGRPPL
ALYHLAIKL	AVRLITSSL
ALYPNVVQV	AYRQGHFTY
ALYSAEHGL	DAGAGIALNDH
ALYSKGILL	DAGAGIALNDHF
AMAASPHAV	DAVEDLESVGK
AMAEMVLQV	DKNTDTLSKKEL
AMFDHIPVGV	DLDTGRPSTTVR
AMFGKLMTI	DLSPDDPQVQK
AMIELVERL	DNIQGITKPAIR
AMLEEVNYI	DTGRPSTTVRY
AMLKEVCTA	DTNADKQL
AMLTVLHEI	DTNADKQLS
AMNGKSFSV	DTNADKQLSF
AMNSQILEV	EEANADLEVKIR
AMPPPPPQGV	EEQLQQIRAE
AMQEYIAVV	EESNYELEGK
AMWEHPITA	EESNYELEGKIK
APAGGSPRML	EITALAPSTMK
APAGRKVGL	ENAGEDPGLAR
APAGTTSSRVL	AYSSYVHQY
APAKAQSAL	EPRPPHGEL
APAPAAHVA	EQVCNPIISGL
APAPAAQRL	ERAGLQEEAQQL
APAPEGRAL	ESVGKGAVHDV
APAPIHNQF	ESVGKGAVHDVK
APAPSKGQTL	EYYKQEASNLLQ
APAPSTVHF	FAIDPHLLLSV
APAPVQPPM	FGFGDSRGGGGN
APAQPPSQTF	FIFDGLHKA
APAQRAQSL	FIFSDTHEL
APAQTPAPAL	FIINGIEKV
APARAVSAV	FIIQGLRSV
APARPLSTNL	FILPKEIAV
APARPVNCL	FINIVVHSV
APASASQKL	FISEFEHRV
APASPFRQL	FIWENIHTL
APASRLLAL	FIWPMLIHI
APASWWNHM	FLADAKWIL
APAYLPRSL	FLADIVQKL
APAYSRAL	FLASESLIKQI
APDCHGPVL	FLDEKTHEL
APDEKRSNVRW	FLDEPTNHL
APDGTRNLTA	FLDGHDLQL
APDSQRLKL	FLDITNPKA
APDSQRLKLL	FLDKNDHSL
APDVARALL	FLDPNNIPKA
APDVGRMGI	FLDPRPLTV
APEDKKEIL	FLDVFLPRV
APEEHPVL	FLEKLLPPV
APEEHPVLL	FLFDTQHFI
APEERPAAL	FLFEPVVKA
APELLRALL	FLFLDRTYV
APELQRHEL	FLFNKVVNL
APEVAKSWAAL	FLFNTENKL
APFDRRATSL	FLFSKFIEL
APFLRNVEL	FLGTFILKV
APFQGDQRSL	FLHDHVDLQV
APGEFRAIM	FLHEATVRL
APGIGRAVAEM	FLHETGGAMV
APGIRSWSL	FLIEEQKIVV
APGKRILVL	FLINFIHTL
APGPAPTRCL	FLIQNVLRL
APGPGRKEL	FLIRESETL
APGPPGRSM	FLKNELDNV
APGPPGRSML	FLLDGFPRTV
APGQRVGML	FLLDKKIGV
APGVRAVEL	FLLEGIRSL
APHARNGLSL	FLLGPRLVLA
APHEPDGVAL	FLLLRRQRHSKH
APHLARSYHHL	FLLPIKTVGV
APHLSKVSM	FLLPILSQI
APHLTHHTL	FLLPVINEM
APHLVGPHL	FLMDFIHQV
APHSRETEL	FLNGEVIRL
APIGPHLQSM	FLNNQEYVL
APIGSRGPQL	FLQEHNTTL
APIIRVGGAL	FLQEKSPAV
APILKRAL	FLQPELVKL
APIQGNREEL	FLSEEGGHVAV
APIQGSRNL	FLSEHPNVTL
APIRPDIVNF	FLSSVIQNL
APISVRVEL	FLSTLEHHL
APKANGTSAL	FLTEFINYI
APKEKGITAM	FLTKQEILL
APKPAAPTTL	FLVDGVCTV
APKPSSRPSL	FLVDIMEHL
APKRPPSAF	FLVEHNLVL
APKSQIVML	FLVQNIHTL
APLAVFQML	FLVRSKLLL
APLGGRQGF	FLVTVIHTL
APLLKKQTL	FLWDEGFHQL
APLLKRLSL	FLWERPTLL
APLLRWVL	FLWERPTLLV
APLQHRHVL	FLYAGHIFL
APLQRSQSL	FLYDDNQRV
APMIKKIAF	FLYDTHQNL
APMSAAHQL	FLYPFPLAL
APNAGKSTL	FMFDEKLVTV
APNAGSRMTQTV	FMMEIIFKL
APNERPYSL	FPNIPGKSL
APNLGRSFHIL	FQNPFRSEL
APNLRGSGV	FRPLYTHEY
APNPSRSEKL	FRVDYILSV
APNQRRRLLL	FVDDYTVRV
APNSRPALL	FVFPGELLL
APNTGRANQQM	FVHDLVLYL
APNYRLKSL	FVIDLQTRL
APPEYHRKAV	FVLPELPSV
APPVRPQNSL	FVMETFVHL
APQALSIKTSSL	FVSAGIQTSF
APQGVRTTL	GAEKTEARASL
APQPAKPRL	GAGGGFGSRSL
APQRAHEVL	GATEPRRRPPL
APQRSQSPL	GAVHDVKDVLD
APQSFRAEL	GAVHDVKDVLDS
APQSNKERL	GGGGLGSGGSIR
APRAAGTVKEL	GIFGGHIRSV
APRAALTRL	GIMKKAYEL
APRAFGLHCRL	GKVKVGVNGF
APRAGEQGEAM	GLADASLLKKV
APRAGQPLQL	GLADKVYFL
APRAGTPGF	GLAKAVASV
APRALKEIRKF	GLAPKPVQV
APRAPRALAAA	GLARQAPKPRKQ
APRAVFPSI	GLDDIKDLKV
APRDAYWIAM	GLDELFVQV
APREALAQTVL	GLDRNAPSV
APREHPFVL	GLFGVPLCL
APRELGLGL	GLGSGGSIRSS
APREPPPVEL	GLIDHQTYL
APRGELYKEL	GLIDRQVTV
APRGPGAEL	GLIEILKKV
APRGQRPESAL	GLIEKNIEL
APRGTGIVSA	GLIGVGLINV
APRGTWSTGL	GLKNGVPAV
APRHFHTQTQSL	GLLAKIFEL
APRHGSLGF	GLLDCPIFL
APRHGSLGFLPR	GLLDLPFRV
APRHPSTNSL	GLLDRIMQL
APRHPSTNSLL	GLLEFLRPA
APRIALHTAL	GLLERVKEL
APRIECSHI	GLLGYLHFV
APRIESKSM	GLMDTVKKV
APRIITGPAPVL	GLMKKAYEL
APRIQGKFSL	GLMTTVHAI
APRKGSFSAL	GLNEEIARV
APRKGTVWSL	GLSTEGIYRV
APRKPDWDL	GLTSTDLLFHL
APRKVLGSSTSA	GLYEGLTWL
APRLETKSL	GLYELVWRV
APRLGSRSQSL	GLYSRQLYV
APRLPITGL	GMAERIPEL
APRLQSEVAEL	GMYGKIAVMEL
APRPAGSYL	GMYIFLHTV
APRPASGPIRP	GPASRVSQL
APRPDRLVNRL	GPGSKRLGI
APRPDSRHHSL	GPIYPGHGM
APRPFPEVSL	GPLFRNSQL
APRPLQPYL	GPMKSGNF
APRPPFSTM	GPNSNRSQF
APRPPPKPM	GPPPPPGKPQ
APRPPVSAA	GPPPPPPGKPQ
APRPYASSL	GPPQQGGHPRPP
APRQPGLMA	GPREAFRQL
APRQPGLMAQM	GPRGGLNTSRSL
APRTFSNSL	GPRHPVCLL
APRTIFQRVL	GPTEGRPQL
APRTVALTAL	GSGSGWSSSRGP
APRTVALTALL	GSGSWGCSRLR
APRTVLLLL	GVAESIHLWEV
APRTVLLLLSA	GVIDGHIYAV
APRVAGKEGPGL	GVRPPAPSL
APRVKEGPL	GVRPVSGDL
APRVLQQTL	GYSFTTTAER
APRVPVQAL	HAVYRDDLKKL
APRWDQRTFL	HLAEALHQA
APRWGNPRAL	HLAIKLEQV
APSAAKLLVQL	HLANIVERV
APSAARELSL	HLGDFLVFL
APSAKVKLL	HLLDIYIQL
APSDLRTIQTF	HLLERVDQV
APSDNRVTSF	HLLNESPML
APSEIREEL	HLLSDELLL
APSGGKVTVL	HLRGMSSTF
APSGGRLLSA	HLSIINEYL
APSGLRSQVQF	HLTDITLKV
APSGQHSQAQL	HLWNSIHGL
APSGTRVVQV	HPAAKMIVM
APSHLMALLTL	HPHAVNEIAL
APSKPAASI	HPINPRVAL
APSLFHLNLL	HPIRVVNAL
APSLKQFSL	HPIYNIKSL
APSMDRAAVA	HPRAPVLL
APSMVHSSL	HPRAYFMQL
APSPRPLSL	HPRDPNLLL
APSPSSSRSSF	HPRDPNLLLSV
APSPTHVAEL	HPRSPNVLSV
APSQQRLVVV	HPRSPTPTL
APSQQRQQI	HPRVGDLIL
APSQQRQQIA	HPRVPSLTTV
APSRMPRPLLA	HPSVSRYHAVL
APSRNGMVL	HPTDERVAL
APSSPRPAL	IARLPSSTL
APSSPRPALP	IDQDARDL
APSSVAHTSM	IDQDARDLY
APTGAKRTL	IIDGKIFCV
APTGHTLRL	IIDQHTFEV
APTIVGKSSL	IILDEAHNV
APTPARPVL	IINTFHQY
APTQEKIFAVL	ILDDSHLLV
APTVRSKAL	ILDEHVQRV
APVAPHFAL	ILDEVIFKL
APVGFCLLVL	ILDKKVEKV
APVGIRHRL	ILDPHVVLL
APVGVHPSL	ILDQKINEV
APVLPHTAV	ILFPDIIARA
APVQRPKL	ILIIDEIHL
APVSGNQQL	ILIRPLVSV
APVSSKSSL	ILLDDTGLAYI
APWSREAVL	ILLDIHIFM
APYERRAMEL	ILLDQTVRV
APYFRLLRL	ILLKDILSV
APYKSVTSL	ILLQGRLYL
APYSRPKQL	ILMEHIHKL
AQFEHTILL	ILMHHPPQV
AQFGYYFRV	ILQDRLNQV
AQNVGTTHDL	ILQEREYRL
AQYEDIAQK	ILQNKIDLV
AQYEDIAQKS	ILSGVIRSV
AQYEEIAQR	ILTDITKGV
AQYEEIAQRS	ILVDTVWAL
AQYEHDLEV	ILVKHLTNV
AQYEHDLEVA	ILWEHLEIL
AQYENPPHI	ILYDIPDIRL
ARMEFAWIY	ILYDKLEKI
ASKERSGVSL	IMLEALERV
ASLRMARANARL	INAKSRAEAAL
ATADYICKV	IPAEGRVAL
ATAKLDKV	IPDASKLQFIL
AVDPDEPVHGAP	IPKPLNPAL
AVDPNRAVPL	IPNERTMQL
AVEKRYGI	IPQKQREITL
AVEPGRPPL	IPRDPSQQEL
AVEQGVLK	IPRPVDGVEV
AVIEHLERL	IPRRQEHDISL
AVILRALSL	IPRSFRHLSF
AVLDVLLCL	IPTSARSML
AVLLPKKTESHH	IPYHSEVPVSL
AVMEQIPEI	IQIMKVEEI
AVMLHSFTL	IQLTQMSLQL
AVRDISEASVF	IQVTKVTQV
AVRDMRQTVA	IRSSYIRVL
AVRDMRQTVAV	ISGLIYEETR
AVRHVLLRQGVL	ISIAKAGIT
AVRKPAISL	ITELRRNVQAL
AVRLITSSL	ITSREIQTA
AVRQAGAEAL	IVDGNHRLTL
AVRRPGCFL	KAASVRPVL
AVTGILVQL	KAISGVHTV
AVYEGHVSCV	KASLRELAL
AYRQGHFTY	KERPVPSAANSI
AYSSYVHQY	KGRFEELSAWTE
CLTKAIIQV	KGYSPTHREEEY
CYQLPVLPLD	KHYCIKGRCRFV
DAEQRGENAL	KIADFGWSV
DAGAGIALNDH	KIFDEILVNA
DAGAGIALNDHF	KIFEMGPVFTL
DAVEDLESVGK	KIIDEKTGVI
DHLDIDHNKKID	KILDELEKV
DLCLLLALI	KILDLETQL
DLEMQIESL	KILDYEVTL
DNIQGITKPAIR	KILEDVVGV
DNNRSLDLD	KILPTLEAV
DNSRNLDLD	KIMEQSPDM
DTGRPSTTVRY	KIMTEKELLAV
DTNADKQL	KIRDVTKCL
DTNADKQLS	KIRKTIMQL
DTNADKQLSF	KIRPHIATL
DVEKNNSRIKL	KIWDVSVNSV
DVKDVLDSVL	KIYEGQVEV
EDSIFAHY	KKFPHWLDKWML
EEANADLEVKIR	KLADDVDLEQV
EEANTELEVK	KLAELKQECL
EEQLQQIRAE	KLAENIDAQL
EESNYELEGK	KLAESVEKA
EESNYELEGKIK	KLAKLQAQV
EIILVSFVLVF	KLDQVIIHV
EITALAPSTMK	KLFDTQQFL
EIVQGLLEI	KLFEKSTGL
ELMELEIFL	KLFGMIITI
ENAGEDPGLAR	KLFQGQLVL
EPCNGRTAL	KLHDVEHVL
EPMKGPIAM	KLHGVNINV
EPQPERSSV	KLIDKLDSL
EPRPPHGEL	KLIDRTESL
ERTGPSGTVL	KLIEKLDIKL
ESSGNISKDL	KLILLITQV
ESVGKGAVH	KLISELQKL
ESVGKGAVHDVK	KLLDEAIQAV
EVLDELYRV	KLLDIRSYL
FAIDPHLLLSV	KLLDISELDMV
FASHVSPEV	KLLDLMPRL
FATRLSNIF	KLLDLQVRV
FEMEQNLRQ	KLLEATSAV
FFGTHETAF	KLLEEQGIFL
FGGHIRSV	KLLEGEESRISL
FIAEMTIYI	KLLEIDIDGV
FIDCLEIFL	KLLELDPEHQRA
FIDDANYSV	KLLERVSAI
FIDKVRFLEQQ	KLLFWVTEV
FIFDVHVHEV	KLLGELHTL
FIFEKILQL	KLLQFYPSL
FIFEKKLAQA	KLLTEVHAA
FIFSDTHEL	KLMDHIYAV
FIFSEKPVFV	KLMDLDVEQL
FIIEKQPPQV	KLMDQLEAL
FIIETCLFI	KLMEEIREL
FIINGIEKV	KLMELLEEI
FIIQGLRSV	KLNPQQFEV
FILPKEIAV	KLPEKWESV
FIMEGTLTRV	KLQDGVHII
FINIVVHSV	KLQDQIFNL
FIQEIEHAL	KLQEELNKV
FISEFEHRV	KLQEFLQTL
FIWDFIEKV	KLQEKIQEL
FIWENIHTL	KLQELEARV
FIWPMLIHI	KLQELENRL
FIYHGEVPQA	KLQELNYNL
FLADAKWIL	KLSDLQTQL
FLADIVQKL	KLTEIRHEV
FLADNHHQV	KLVEFDFLGA
FLADPSAFVAA	KLVELPYTV
FLAEHPNVTL	KLVKEVIAV
FLAERLYAEV	KLWDIINVNI
FLAESCATL	KLWEAESKL
FLAHDQAVRTL	KLYAGAILEV
FLAPLLAKL	KLYDIDVAKV
FLARRTNSTF	KLYGKPIRV
FLASESLIKQI	KLYQRDLEV
FLDDFIACV	KLYTGLREV
FLDDVVHSL	KMADEDALRKI
FLDEKTHEL	KMADIEYRL
FLDEPTNHL	KMAEMLVEL
FLDGHDLQL	KMDDPDYWRTV
FLDIILKTV	KMDEVLYSI
FLDITNPKA	KMDPIISRV
FLDKNDHSL	KMIEDLQNEL
FLDNLHINL	KMLDEILLQL
FLDPNNIPKA	KMLEKLPEL
FLDPRPLTV	KMMDVTVTI
FLDQHGHNL	KMPEINAKV
FLDSAYFRL	KMVDGVGVCTV
FLEKLLPPV	KMVSIQITL
FLFASTILHL	KMWEEAISL
FLFCEPLQL	KPASVFVQL
FLFDGSPTYVL	KPATKTAEL
FLFDHLLTL	KPFDQTTISL
FLFDKLLLI	KPGKFVTTL
FLFDNDFPAL	KPGRKGISL
FLFDRPMHV	KPHPSPTSL
FLFDTQHFI	KPHSGFHVAF
FLFELPSRL	KPILSTRSL
FLFEPVVKA	KPINVRVTTM
FLFGEVHKA	KPIQRTIL
FLFLDRTYV	KPIQRTILM
FLFNKVVNL	KPKKGGGISF
FLFNTENKL	KPKSAPWNSF
FLFQDILVL	KPKTPSLTVF
FLFQEPRSI	KPLDNASKL
FLFRDILEL	KPMEKLLGL
FLFSKFIEL	KPMKSVLVV
FLGENISNFL	KPNANRIAL
FLGIHVFLV	KPNDSRALQL
FLGTFILKV	KPNRLTCTL
FLHDHVDLQV	KPQDYKKRLSV
FLHEATVRL	KPQTKLLIL
FLIDRVFGI	KPRDVSSVEL
FLIEEQKIVV	KPRDVSSVELL
FLINFIHTL	KPRKLVNTI
FLIRESETL	KPRLDTEQL
FLKDLVASV	KPRNVQILNM
FLKNELDNV	KPRSLQTGF
FLLALEPEL	KPRSPVVEL
FLLDGFPRTV	KPRVTPVEV
FLLDGKVLSL	KPSLPFTSL
FLLDKALLI	KPSPKTIAF
FLLDKKIGV	KPSSTTPRL
FLLDKPQDLSI	KPTDKLRAL
FLLEGIRSL	KPVNRISL
FLLEKGYEV	KPVYPGQTL
FLLEPGNLEV	KPWSQHYHQGYY
FLLETVVRV	KQLDDLKVEL
FLLGKEVSL	KRNDYVHAL
FLLGPRLVLA	KVADTILFL
FLLPDVIRI	KVGPVPVLV
FLLPIKTVGV	KVIDEIYRV
FLLPILSQI	KVKSREREQIK
FLLPKVQSI	KVLDFEHFL
FLLPKVQSIQL	KVLDLKINL
FLLPLRIAL	KVLERVNAV
FLLPVINEM	KVLEYVIKV
FLLQRVHSL	KVLGALLFV
FLMDFIHQV	KVRGISEVL
FLMDHVFIQ	KVVALVHAV
FLMWFIETA	KYFDEHYEY
FLNDEVWNL	LALHPEAPGL
FLNDIFERI	LDIKIRLENE
FLNGEVIRL	LDKKVEKV
FLNKEITSV	LDKTWPAAP
FLNNQEYVL	LEKGLDGAKKAV
FLPARFYQA	LFLAILRLSL
FLPRKFPSL	LFLHAGIVLP
FLQEHNTTL	LILYEDLVHI
FLQEKSPAV	LIRPVSASF
FLQEWEVYA	LKEQKMNRDNKE
FLQEYVANL	LLAELLTHL
FLQPELVKL	LLAETHYQL
FLSEEGGHVAV	LLAPRPAAAAA
FLSEHPNVTL	LLDEPTNHL
FLSELQYYL	LLDRFLATV
FLSELTQQL	LLDVPTAAV
FLSKDISYL	LLEPFVHQV
FLSSVIQNL	LLFDRPMHV
FLSTLEHHL	LLFDSVIHL
FLTDREVRL	LLFEGEKITI
FLTDSNNIKEV	LLFERATFL
FLTEFINYI	LLIDDKGTIKL
FLTELVISL	LLIENVASL
FLTKQEILL	LLLDMQNRL
FLVDGVCTV	LLLDSNIRL
FLVDIMEHL	LLLDVPTAAVQA
FLVLDVVYL	LLLEILHEI
FLVQNIHTL	LLLPGELAKHAV
FLVRSKLLL	LLMATILHL
FLVTVIHTL	LLMEHIQEI
FLWDEGFHQL	LLMIFSHQL
FLWERPTLL	LLPPPPCPA
FLWERPTLLV	LLQEVEHQL
FLWPKEVEL	LLSEILHLL
FLYAGHIFL	LLWDYVYQL
FLYDDNQRV	LLWGNLPEI
FLYDTHQNL	LLYDLADQLHA
FLYFEDHGL	LMEHIHKL
FLYPFLHTV	LMISRTPEV
FLYPFPLAL	LMVDHVTEV
FLYSDEVQI	LNASVLVAQAQV
FMFDEKLVTV	LNLSFTYLK
FMLKDMLYL	LNNMRSQY
FMLPDPQNI	LPAERLVQ
FMLPDPQNISL	LPAPPTQNM
FMMEIIFKL	LPASVHPQL
FMSEYLIEL	LPAWPHRGL
FMTTNVPNV	LPDERTISL
FMYNFQLVTL	LPHAPGVQM
FNEKSKEL	LPHNRLVSL
FNIGLLLFL	LPHTNIASL
FPACVSLVL	LPKPPGRGV
FPDNQRPAL	LPKSPPYTAF
FPFWPAKAL	LPNGLRESI
FPHKRLQQL	LPNSPAPPNPGG
FPMEIRQYL	LPQANRDTL
FPMELRQFL	LPRGMQPTEF
FPNIPGKSL	LPRGSIPRSL
FPNTNRWFL	LPRGSRAHITL
FPQATRQSL	LPRLTPPVL
FPRAPSTSDSV	LPRPPPPEM
FPRDKLAEL	LPRPVPQNL
FPRSPGQPSSL	LPRSEKLRSL
FPRVYGVSL	LPRTIFPTSTI
FPVGRIHRHL	LPSDLRTISL
FQAELQICL	LPSGDRVAVSV
FQDPVPLTV	LPSKPSSTL
FQNPFRSEL	LPSQKTASL
FQTDLIYNL	LPSRKLVAL
FRAPSRIF	LPSRPPSQL
FRFLGSILV	LPSSGRSSL
FRNIPGITL	LPSTRLGTL
FRNVEVLIY	LPSWGRAEL
FRPLYTHEY	LPWPARPAL
FRVPTANVS	LSLENLEKI
FSYGRALQASAL	LSPAKEPVQPGM
FVADEGICYL	LSTRTEALEAL
FVDDYTVRV	LTLFGNSLK
FVFPGELLL	LTRPGSSSL
FVHDLVLYL	LTVGNNKTL
FVIAELVNV	LVMAPRTVL
FVIDLQTRL	LVRDVVSSL
FVLDKVPFL	LVRPGTALE
FVLPELPSV	MAHMASKE
FVMETFVHL	MLDEILLQL
FYRTLITLL	MLDSLRIYL
GAAPYRCSL	MLFGHPLLV
GAEKTEARASL	MLIEVIEKL
GAFLRHAAL	MLLDFIQHI
GARKVVSCL	MLLDVMHTV
GAVHDVKDVLDS	MLLEIPYMAA
GESLRGQTTSAF	MLNEHDFEV
GGFGGGSFRGS	MLPPPPLTA
GGGLGSGGSIR	MLVELVWRI
GHKVGLALELEA	MMLDDLLQL
GIEGRYATAL	MPALRSINL
GIFGGHIRSV	MPDVGRSMQQL
GILSHINTV	MPFVGLRLEL
GIMKKAYEL	MPQKERESI
GKIKEWYEKH	MPSEQIRNQL
GLADASLLKKV	MPSPVSPKL
GLADKVYFL	MPSQFRDIL
GLADNTVIAKV	MPSSAVRVL
GLAELYVMV	MPYSNGRPAL
GLAEQAPCI	NAAERRGPL
GLAGVKIAEV	NARLAADDF
GLAKLIADV	NIIELVHQV
GLAKSIHHA	NIVERLKEV
GLAPHLEQI	NIVERVKEV
GLAPKPVQV	NLAENISRV
GLDDIKDLKV	NLASFIEQV
GLDELFVQV	NLASFIEQVAV
GLDNAVSLFQV	NLDPAVHEV
GLDPLGYEIQL	NLFEWHFTV
GLDPQGDRSFL	NLIDLDDLYV
GLDRLNVTV	NLLEEVFHL
GLDRNAPSV	NLLPKLHIV
GLFAGPCKV	NLMELLIMI
GLFDQHFRL	NLMEMVAQL
GLFGVPLCL	NLNDRLASY
GLFPWTPKL	NLVPMIIHL
GLFQHICTA	NLYPFVKTV
GLFSAKLFL	NMLEAVHTI
GLGSGGSIRSS	NMLPQIFRV
GLHSYFITV	NMVAKVDEV
GLIDHQTYL	NMVDIIHSV
GLIDRQVTV	NMYGKVVTV
GLIDVHVHL	NPEKRYNVL
GLIEDHFDVTV	NPHGARLSL
GLIEILKKV	NPKRQTLVF
GLIEKNIEL	NPNLRKNVL
GLIPIHADPRL	NPNMRLSQL
GLLAKIFEL	NPQERTLTL
GLLDCPIFL	NPRIPYTEL
GLLDLPFRV	NPRPTAQDL
GLLDRIMQL	NPRQPLPASGL
GLLDRLSVLL	NPRSVTLLI
GLLEFLRPA	NPSENRSLL
GLLENIPRV	NQIDFIICL
GLLERVKEL	NRFNYPFEL
GLLGFVRQV	NRPGTVSSL
GLLGYLHFV	NSGDVNVEIN
GLMDTVKKV	NSLTHISPR
GLMEDLLKL	NVELDPEIQ
GLMKKAYEL	NVKVDPEIQ
GLMQEKIYI	NVRIATTAL
GLMTTVHAI	NVRPPNTAL
GLNEEIARV	NYGGGGNYNDF
GLPRFGIEMV	NYYDQGYGNY
GLQEAQYRL	PAAKRVKL
GLQEGTHEL	PALKTTRL
GLSDLRLEL	PCGIKHID
GLSESSVKV	PDTGRILSKL
GLTEALHFV	PEAKKPRL
GLTPFVFRL	PEYHRKAV
GLTSTDLLFHL	PLHKVKSL
GLVDKLQAL	PLLDLHIEL
GLVNYQISV	PNQKRLTLL
GLVPFLVSV	PQISNATDRKY
GLWEEAYRV	PRAALTRL
GLWEQENHL	PRPPPKPM
GLWGHALLL	PSASPLKSI
GLWGHPVLA	PVEEAYKRGLVG
GLWGPEEEPHL	PVLKNPDDPDT
GLWGPVHEL	QAAAVRHVL
GLWGQSVPTA	QIMDYLLCL
GLWKDSLFL	QLAQFVHEV
GLWKHETTV	QLDDLKVEL
GLYDGPVCEV	QLDSHVHAV
GLYDSQNPPTV	QLIDIIHTA
GLYEGLDWLA	QLIDKVWQL
GLYEGLTWL	QLISIILRL
GLYELVWRV	QLLDQVEQI
GLYGAIFRL	QLLEKVIEL
GLYSRQLYV	QLLELPLNL
GMAERIPEL	QLLGSAHEV
GMAQKTWEL	QLMAEKLQL
GMDRYLIYV	QLMEQVAQL
GMLEKIDMI	QLNEKVAQL
GMLENCILL	QLQVLILSR
GMYETPLFL	QLSPRLLEV
GMYGKIAVMEL	QLSRELLPV
GMYIFLHTV	QLTNVILHL
GMYVFLHAV	QLVDFQWKL
GNSHQGEPRDY	QLVDIIEKV
GPAGGDREAL	QLVRDLLEV
GPAIERMGL	QMISRIEYV
GPALGRSFL	QMLELITRL
GPAPKGSSL	QPAGHRPAL
GPAPRVLSL	QPDQTRIVAL
GPAPVGRFF	QPFGGGSHM
GPARAGSVV	QPHVGDYRQL
GPASRVSQL	QPITPGPSI
GPDSSKTLLCL	QPLAAKRAL
GPDSTRHTTL	QPMAAPEGKRSL
GPDTKRAKL	QPQFQRQGL
GPGLQRMVL	QPREPQVYTL
GPGSKRLGI	QPRYPVNSV
GPGTNRTTV	QPSPARAPAEL
GPHQRHIAL	QQIDRVVEV
GPIYPGHGM	QQRDLTLDLVL
GPKPGGGPGL	QRSIPALL
GPKQQFSTL	QVDPKKRISM
GPLFRNSQL	QVRKAVDAL
GPLYKNGSL	QVRLPLGTL
GPMNLRAAF	RAKPEDRESL
GPNPKSSRTTL	RIDEARQEL
GPNSNRSQF	RIIDCAFTV
GPPPPPGKPQ	RIIDTVAQV
GPPPPPPGKPQ	RIMEFTTTL
GPRAPGPSL	RIRMTDGRTL
GPRAVDVLSEL	RISDVHFSV
GPREAFRQL	RLAHYIDRV
GPREALIQL	RLAQHITYV
GPREAVSGL	RLAVYIDKV
GPRFTLKLRSL	RLAVYIDRV
GPRGGLNTSRSL	RLDDNIRTV
GPRGMGTAL	RLDDSLLYL
GPRHPVCLL	RLFADILNDV
GPRNAQIQAL	RLFDEPQLASL
GPRNAQRVL	RLFEGNALL
GPRPGSPSAL	RLFENYIEL
GPRPITQSEL	RLIEQEEYL
GPRSPSVIFM	RLIESLFTI
GPRSSLRVL	RLILEEITR
GPRSTASDL	RLINQVLEL
GPTEGRPQL	RLIQESPTL
GPTSRSAAL	RLLDGAFKL
GQIEVVPEV	RLLDLDIPMSV
GQTLVVQFTVK	RLLDLENIQI
GSGSGWSSSRGP	RLLDSVRAI
GSGSWGCSRLR	RLLDYVVNI
GVAESIHLWEV	RLLEIDPYL
GVAQHREAL	RLLELETRL
GVEGRDVVAL	RLLENMTEV
GVKKPTKAL	RLLEVPVML
GVLIWKIGSYGR	RLLEVVTSI
GVRAVRPKVLM	RLLNILMQL
GVRGYPTIKF	RLLQEQHQL
GVRPPAPSL	RLMNDMTAV
GVYGGSVHEA	RLMNETTAV
HAAAAPGPPL	RLMQGDEICL
HAAAYRNAL	RLPEAIEEV
HILECEFYL	RLPEIYIQL
HILEEKGLSQV	RLQEDPPAGV
HLAEALHQA	RLQEDPPVGV
HLAEVLERV	RLQEEINEV
HLAEVSAEV	RLQESVMEA
HLAIKLEQV	RLQEVTHSV
HLANIVERV	RLTDYISKV
HLDATKLLL	RLTPKLMEV
HLFDAFVSV	RLVEIQYEL
HLFDFCVQV	RLWGEPVNL
HLFGECLFI	RLWNETVEL
HLFPGENCTL	RLYHITDQV
HLFSGHLSTL	RLYPWGVVEV
HLFTATINL	RLYQGINQL
HLGDFLVFL	RMFDGKFVV
HLISTINTV	RMLDSVEKL
HLLDIYIQL	RMLHFLTAV
HLLEEPIYL	RMLPHAPGV
HLLERVDQV	RNKYEDEINK
HLLHTVPAL	RPADPEKNQSL
HLLNESPML	RPADSMLNVL
HLLPCEVAV	RPAEVGGMQL
HLLPTAPTTV	RPAFFAERL
HLLSDELLL	RPALFANLF
HLSIINEYL	RPANHRQLTF
HLTDITLKV	RPAPLSAEL
HLTYLNVYL	RPAPPPEAL
HLWNSIHGL	RPAQFLPEM
HLYARQLTL	RPDDRSQGAII
HLYDIHVTV	RPDGEKKAYVRL
HLYSEVKEV	RPDLRMAAI
HPAAKMIVM	RPDSRLGKTEL
HPAGPRTVF	RPENRSFYL
HPAHERVLQDL	RPENYREAL
HPDDSRYTHL	RPFHGWTSL
HPESERISM	RPFLSRESL
HPFFKDMSL	RPGAERAIIHV
HPFLQRQQL	RPHVAQPTL
HPGPRPAL	RPISASVL
HPGPVNSEL	RPKAQPTTL
HPHAVNEIAL	RPKLIGEEL
HPINPRVAL	RPKLPEDPLL
HPIRVVNAL	RPKPPSATSI
HPISNNNSL	RPKPSSSPVIF
HPIYNIKSL	RPKSNIVLL
HPLEGTHEL	RPKTFGMDM
HPLSNPAEL	RPKTVRDTLL
HPMAYQLQL	RPLVVKTSL
HPMDAAQRSQHI	RPLYKNIVL
HPMNSISSL	RPMDKTVLF
HPNRTVPTAL	RPMPPEARRL
HPNSNLLDL	RPNGRVALRTL
HPQPGSANSL	RPNGVITGL
HPRAPVLL	RPPPSPSGTI
HPRAYFMQL	RPQAPATVGL
HPRDFFSRL	RPQGKVVAL
HPRDPNLLL	RPQKPSLEF
HPRDPNLLLSV	RPQLQRQVL
HPRDVYSNL	RPQTGLSFL
HPRGGVIQSV	RPRAGASISTL
HPRGWNDHV	RPREAEVRFL
HPRIASGLGL	RPRETRVIAVL
HPRIITEGF	RPRHQGVMVGM
HPRLSLHRPAL	RPRKAFLL
HPRQSGPGAPNL	RPRKAFLLLL
HPRRPDGFDGL	RPRKDLVETL
HPRSPNVLSV	RPRLTSNEKL
HPRSPNVLSVAL	RPRLVFHTQL
HPRSPTPTL	RPRNLGELCQRL
HPRTSITVV	RPRPDEERPL
HPRTSITVVL	RPRPGRPTALF
HPRVGDLIL	RPRPGTGL
HPRVPSLTTV	RPRPGTGLGRVM
HPRYNLIVV	RPRPPITLL
HPSETRTLVAV	RPRPSEDTFL
HPSLPASSL	RPRPSSVLRTL
HPSLQRNSM	RPRPTEATV
HPSVSRYHAVL	RPRPTEATVSL
HPTDERVAL	RPRRTDLTVL
HPTSHVSLL	RPSGPGPEL
HQIDLIVQL	RPSGPSKAL
HSLFLPTLL	RPSGTPARLSCL
HVAGILSLLL	RPSPPVQSV
HVMKAMQSL	RPSQNLLQL
HVQQNRAVL	RPSQNNTIGL
IAKNRKDIENQY	RPSSQYIVAL
IAMRDRNAL	RPSSSRSYVTT
IARLPSSTL	RPSSTITYL
IARNLTQQL	RPSTRIQQQL
IDGKIFCV	RPTCARHLTL
IDKELIQPFEIL	RPTGSQGLSSL
IDQDARDL	RPVPPPPSL
IEKIPTAKPEL	RPWEKNSTTL
IHLELLPNQGM	RPWLEGRHTL
IIADCQVYL	RPWLRPAAL
IIDQHTFEV	RPWSNSRGL
IILDEAHNV	RPYAAGGKKLAL
IINAARESL	RPYAPINANAI
IIRENSISL	RPYEPINSI
IIRNVKGPV	RPYGCVLRAA
ILAAHVPTL	RPYSNVSNL
ILAELLLRV	RPYTNKVITL
ILAPCKLETV	RQGVDADINGL
ILDDSHLLV	RQPDSGISSI
ILDEHVQRV	RTISVILFL
ILDEVIFKL	RTLDFDPLL
ILDISEHTL	RTLLEGEESRMS
ILDKKVEKV	RVADRLYGV
ILDPHVVLL	RVAYRPISA
ILDQKINEV	RVDPNGSRYLL
ILFGHENRV	RVFEHHGQVRL
ILGPKPQGV	RVIGTLEEV
ILIIDEIHL	RVLPPSALQSV
ILIRPLVSV	RVMAPRALL
ILISKLLGA	RVMELFFTV
ILLDERGQIKL	RVMIIRTML
ILLDHEKEWKL	RVPPPPQSV
ILLDIHIFM	RVQGDKRLSSL
ILLDQTVRV	RVREITENLM
ILLDRLLYL	RVRMQGQEAVL
ILLKDILSV	RVTECLTTV
ILLQGRLYL	SAGSLRPSQSL
ILMEFLLNV	SASVQRADTSL
ILMEHIHKL	SGGSIRSSY
ILMEHIHKLKA	SGSGWSSSRGPY
ILMHHPPQV	SIAAVLPKV
ILMIFSHQI	SIIGRLLEV
ILPEKVARV	SIIQRLLEV
ILQDRLNQV	SILEHQIQV
ILQEKLQEI	SILHDVVEV
ILQEREYRL	SILSLLIKL
ILQNKIDLV	SINAQRNAL
ILSESLHSL	SISGPGVDKEPF
ILSEVQQAV	SKATEVSEKL
ILSGVIRSV	SKERSGVSL
ILTAVLPCL	SKGKIYPVGY
ILTDITKGV	SLADLYFRA
ILTEAIKAA	SLADVHIEV
ILTNVVPKM	SLAEFVQSL
ILVDTVWAL	SLAETDKITL
ILVKHLTNV	SLAGDVALQQL
ILWEHLEIL	SLANETHQL
ILWSHLELL	SLAQYLINV
ILYDIPDIRL	SLAQYNPKL
ILYDKLEKI	SLDQPTQTV
ILYGKIIHL	SLFEEMLQV
ILYPKTLFL	SLFERLVVL
IMLEALERV	SLFSVLVRV
IMLGIFFNV	SLGLGESLYI
INAKSRAEAAL	SLIEKLWQT
INKKRIAL	SLIEKVTQL
IPAEGRVAL	SLIEKYFSV
IPAIRDITL	SLIERDLKL
IPAKLHNSL	SLIEYCIEL
IPAKPPVSF	SLIGHLQTL
IPALRDISI	SLIKQIPRI
IPANSSRPL	SLIRNLEQL
IPAVPRSSI	SLIRSVVAL
IPDASKLQFIL	SLITLIEKV
IPDGHTKEM	SLITRLLEV
IPDLRSDQER	SLLDCTFRL
IPEEQRAQL	SLLDEFYKL
IPELHRPVV	SLLDGVVEKL
IPKAWISTAM	SLLDIIEKV
IPKKHISQI	SLLDRFLATV
IPKPLNPAL	SLLDSCTKL
IPKQVSISF	SLLDVAVHM
IPKSKFLAL	SLLEHLSHV
IPLLGKSSL	SLLEPFVYL
IPNEIIHAL	SLLGHLMIV
IPNERTMQL	SLLHLGALYGI
IPNFPRSTV	SLLPPDALVGL
IPQGGRGAIQF	SLLPTEQPRL
IPQKQREITL	SLLQTLYKV
IPQPSGKVL	SLLRSIFTV
IPRDPSQQEL	SLLSHVEQL
IPRFIKESL	SLMEESGICKV
IPRITIEM	SLMGPVVHEV
IPRPVDGVEV	SLMLVTVEL
IPRQVAQTL	SLMMTIINL
IPRSFRHLSF	SLMSHAIEL
IPRSILMTTF	SLNGLEVHL
IPRSWSEKEL	SLPDIKVYL
IPRTGVRSL	SLQDEIQRV
IPRTPLSPSPM	SLRPQVSSI
IPRVPSLSV	SLSDTVEKL
IPRVVQEGDVL	SLSEKQYFL
IPSADRHKSKL	SLTGRLDEV
IPSIRNSIL	SLVEIILHV
IPSRYLLLL	SLVHINIFL
IPSSSRNAI	SLVNLGGSK
IPTSARSML	SLVQRVETI
IPYHSEVPVSL	SLWGQPAEA
IPYPRPIHL	SLWKEVSEL
IPYSKSHVSM	SLWPMTFGL
IQDKCVPLV	SLYDYNPNL
IQDLNRIFPL	SLYEMVSRV
IQDNHDGTYTV	SLYHVESTV
IQHSEFEEV	SLYREILFL
IQIMKVEEI	SLYSQVHQI
IQLTQMSLQL	SMADIPLGFGV
IRKPYIWEY	SMAELDIKL
IRLENEIQ	SMDSKSSGWGM
IRLENEIQT	SMLAEDAIKAA
IRLQRQRAIL	SMLEDVQRA
IRSSYIRVL	SMSADVPLV
ITAPPSRVL	SMTLAIHEI
ITDVRQEIE	SMVDVVMLL
ITEAALALKL	SMYDKVLML
ITKELIEII	SPADHRGYASL
ITRSHTTAL	SPAFSTRVL
IVAKHTSAL	SPAGLKAVL
IVDGNHRLTL	SPAGPGRAASL
IVMEHVVFL	SPAKNPSSL
IVQATRTSL	SPALKRLDL
IVRKIGTNL	SPALKTTRL
IVRKLVTAL	SPALPGLKL
IVSLRLLSL	SPANTRYLFL
KAASVRPVL	SPAPTHNSL
KAEDRANVLRA	SPAQVKTSV
KAISGVHTV	SPASKAARESL
KAKPVTTNL	SPASRSISL
KALDLSLYL	SPAVERLISSL
KAMDDTFYL	SPAYRDLAA
KAMEAASSL	SPDLRLTWL
KAMEKLESV	SPDSLKNSL
KAMGIMNSF	SPEETRAAL
KARAQAEAL	SPEQSRNVL
KASLRELAL	SPESVKATL
KAWENSPNV	SPFFERSGL
KAWSPRSSSL	SPFHRNLFL
KCCCKKKKNKK	SPFSRKLDL
KDKPWHIC	SPGLRDVAL
KDVDGAYMT	SPGPEKMAL
KEDLARLL	SPGPPTRKL
KEETVTVYPA	SPGQRAVLL
KEIARPNM	SPGSPRPAL
KERPVPSAANSI	SPGSRQIQL
KGGNVFAALI	SPGTRKIEL
KIADFGWSV	SPHIPYKLL
KIAQFLESV	SPIEKSGVL
KIFDEILVNA	SPIGRDGKL
KIFEMGPVFTL	SPIGRSCTL
KIIDEKTGVI	SPKIASHQF
KIIDFIYTA	SPKLPVSSL
KIIEYSVYL	SPKPALCVTL
KIIKIIITV	SPKSPTAAL
KILDELEKV	SPLKKEQPL
KILDLETQL	SPLNRAGLL
KILDYEVTL	SPLRSSSAL
KILEDVVGV	SPLSAARAAL
KILEELQKV	SPLTKSISL
KILEINPKL	SPLYRDEL
KILPTLEAV	SPMADRSMM
KILQELPSV	SPMAERSMM
KILQGNENGNF	SPMPPSEVKL
KILTKLLEV	SPMSQRPVL
KIMDATNILV	SPNAEIHIL
KIMDQVQQA	SPNGHRPQL
KIMDYSLLL	SPNGTIRNIL
KIMEQSPDM	SPNLRLLDL
KIMTEKELLAV	SPNPDREAIL
KINKKRIAL	SPNQARAQAAL
KIQEILTQV	SPNQKLLAV
KIRDVTKCL	SPNQSLRLGL
KIRKTIMQL	SPNSKVNTL
KIRNFVVVF	SPNTAGLRSL
KIRPHIATL	SPNTDREVL
KIRPHITTL	SPQDKRTLL
KIRTVQDAL	SPQEARNML
KIRYCITKL	SPQGRVMTI
KISEVVELL	SPQLGRAV
KIVDFSYSV	SPQQVSAQL
KIWDLKERTNV	SPRDKIYTI
KIWDVSVNSV	SPRDSPAVSL
KIYEGQVEV	SPRENILVSL
KIYEKTFTL	SPRGPGCSL
KIYERTMAV	SPRGPGQGSGHL
KKDVDNAYMIK	SPRIYSNSL
KKNHEEEMKDL	SPRKPIDSL
KLADDVDLEQV	SPRLPVGGFRSL
KLADICKNL	SPRMPSSGF
KLADKLYNL	SPRNISPGL
KLADLCTGL	SPRNQQLHTVTL
KLAEALPSL	SPRPSPKQSPRN
KLAEGAGIQL	SPRPTGSDL
KLAEIVKQV	SPRTAVAPSAVN
KLAEKLTIL	SPRTSLTVV
KLAELKQECL	SPRVQFQSL
KLAENIDAQL	SPRVTGRLL
KLAESVEKA	SPRYIFTML
KLAKLQAQV	SPRYVDRVTEFL
KLAPPSSTL	SPSDRPLSL
KLDDCITYI	SPSELSPRI
KLDEHIAYL	SPSGRRVYQVL
KLDHCRRVSL	SPSGSKMQL
KLDNQVSKV	SPSINRQTSI
KLDQVIIHV	SPSKTRGQIQV
KLDVGNAEV	SPSNTRYLFL
KLFDAPLSI	SPSPKTSL
KLFDLDEKLML	SPSRNRSLQL
KLFDRPQEL	SPSSKYVKL
KLFDTQQFL	SPSSVTGNAL
KLFEDELTL	SPSTNRGPIQM
KLFEKSTGL	SPSVDKARAEL
KLFGETTLV	SPSWRSTTVL
KLFGMIITI	SPTDRSMSSSL
KLFKTAIPYMNH	SPTSVRQMAL
KLFQGQLVL	SPTYRALLL
KLGDFGLLVEL	SPVDPGARQAL
KLGSVPVTV	SPVFRLETL
KLHDVEHVL	SPVVKGNAL
KLHGVNINV	SPWLLRVEL
KLHYVVTEV	SPWTEHRRCRQR
KLIANNTTV	SPYFQRPLAL
KLIDDVHRL	SPYLPRGDPVL
KLIDGQVIQL	SPYLRPLTL
KLIDKLDSL	SPYPTKTQTM
KLIDLEHLL	SPYYRTKL
KLIDRTESL	SQTFVNPHV
KLIEELETL	SRADQFEYVM
KLIEKLDIKL	SRKESYSIY
KLIKSLEAA	SSLLEKGLDGA
KLILLITQV	SSLLEKGLDGAK
KLIPFLEKL	SSSGGGGGGGRF
KLIPQLPTL	STVEFLLSKGAA
KLIQFLISL	SVGKGAVHDVKD
KLIQNVFEI	SVIEQLFFV
KLISELQKL	SVIGFRILL
KLLDEAIQAV	SVITQVFHV
KLLDFQEFTL	SVMHRVARHAA
KLLDHTCVV	SVMKERDNL
KLLDIPGLEV	SYPDIHFDM
KLLDISELDMV	SYRDSYDSY
KLLDLMPRL	TCDPLVTPTAL
KLLDLQVRV	TGYGMPRQIL
KLLDPEDISV	TIIDLPGITRV
KLLDSSTVTHL	TIMELLIMV
KLLDVVHPA	TLADLVHHV
KLLEAISSL	TLADVLYHV
KLLEATSAV	TLAEIAKVEL
KLLEEATISV	TLAKYLMEL
KLLEEERDQRV	TLAQRVKEV
KLLEEICNL	TLATDILMGV
KLLEEQGIFL	TLDDKKVYL
KLLEFQLAL	TLDEKIEKV
KLLEGEESRISL	TLFDYEVRL
KLLEIDIDGV	TLFPGKVHSL
KLLELDPEHQRA	TLIEDILGV
KLLEPVLLL	TLIGLSIKV
KLLERVSAI	TLLAAEFLKQV
KLLESWLTL	TLLDGKLVLL
KLLEVNGVAL	TLLEDGTFKV
KLLEVQILEV	TLLEEIRDLAL
KLLFWVTEV	TLLERAFSL
KLLGELHTL	TLLGHEFVL
KLLGKVETA	TLLPLRVFL
KLLGKVTIA	TLLTAIVKL
KLLGNIKNV	TLNDREYQL
KLLGSMEQV	TLQEFLERI
KLLGYDVHV	TLQEVHFLL
KLLNHVTQL	TLRPVPLKELRI
KLLNKIYEA	TLSDLRVYL
KLLPQLTYL	TLSERLWGL
KLLQDLHEA	TLTNVIHNL
KLLQFYPSL	TLVDEVFRI
KLLSKFYEL	TLVDFPLHL
KLLSKTPEL	TLVYHVVGV
KLLSSVKEI	TLWGIQKEL
KLLTEVHAA	TLWVDPYEV
KLMDEVAGI	TLYEAVREV
KLMDHIYAV	TLYEHNNEL
KLMDLDVEQL	TMAKESSIIGV
KLMDQLEAL	TMFEFAFHL
KLMDYSLLVGI	TMLSLEFHL
KLMEEIREL	TNAENEFVTIK
KLMELLEEI	TPAEVRQVL
KLMELYERL	TPAIKRSIL
KLMGIVNKV	TPAPPTHAL
KLMGQIHQL	TPAPVPTSL
KLMQQQQEV	TPAVGRLEV
KLNAEVACV	TPDTGRILSKL
KLNPQQFEV	TPETVRMVL
KLNPYAKTM	TPFGGRLLVL
KLNVAPLAV	TPHLRNLAV
KLPEKWESV	TPISRLVAL
KLPPPPPQA	TPKEKAQAL
KLQDELKLL	TPKMPGQSV
KLQDGVHII	TPKNTSVSL
KLQDQIFNL	TPMFREYSL
KLQEEIPVL	TPMGPGRTV
KLQEELNKV	TPMPKDVRQSL
KLQEFLQTL	TPNEERNVM
KLQEKIQEL	TPNSGYTQSQF
KLQELEARV	TPPPAPFQSPTT
KLQELENRL	TPQFTPLPPP
KLQELNYNL	TPQSNRPVM
KLQENLQQL	TPRGGVGIATVM
KLQEQIFHL	TPRKDFTQL
KLQEQIHRV	TPRPMTAEL
KLQEVLDYL	TPRPTAAEL
KLQNIMMLL	TPRRPFEKSRL
KLQNLNIFL	TPSAGKAML
KLRHIVDEV	TPSDGRPEL
KLSDLQTQL	TPSEPHPVL
KLSEIPLTL	TPSERITSL
KLSELQLRV	TPSLVKSTSQL
KLSLVAAMLLL	TPVASRQSL
KLTDVGIATL	TPWQPPTVL
KLTEENTTL	TRNDYVMMY
KLTEIRHEV	TRVDTILEF
KLVDCIIEV	TVADKIHSV
KLVDFVIHF	VAKAVTQAL
KLVEFDFLGA	VAVFGAGGVGK
KLVELPYTV	VDIINAKQ
KLVEYIVKA	VEENRIDVE
KLVKEVIAV	VFQHLGNL
KLVNILVQL	VFQHLGNLQVL
KLWADRISL	VFQHLGNLQVLR
KLWDIINVNI	VGDLPNGRV
KLWEAESKL	VGLYRLCGSAAV
KLWEMDNMLI	VIWGKVTRA
KLWQTPLHV	VLADQEVRL
KLWSETFDV	VLASLIIRL
KLYAGAILEV	VLDDKLVFV
KLYDGFQYL	VLFDVSIMAV
KLYDIDVAKV	VLFELKLLL
KLYEAVPQL	VLFENTDSVHL
KLYELYLQL	VLFGLLREV
KLYEQHHVV	VLFNKLTYL
KLYESLLPFA	VLHRNLIYL
KLYGKPIRV	VLIDHDVDL
KLYQHEINL	VLINRIDLV
KLYQRDLEV	VLIPKLPQL
KMADEDALRKI	VLLFEADTITL
KMADIEYRL	VLLGKVYVV
KMAELVHFL	VLLRVLILL
KMAEMLVEL	VLLSTIHEL
KMDDPDYWRTV	VLLTLVPVE
KMDESKHEI	VLMDRLPSL
KMDEVLYSI	VLMEKPDVVV
KMDPIISRV	VLMEMSYRL
KMFEFYERV	VLMTEDIKL
KMFSDEILL	VLQDIQVML
KMGLIFEV	VLSELLWQV
KMHARDFTV	VLSSRLAFA
KMIEDLQNEL	VLTGLSIRL
KMLDCSPIL	VLVDRTIYI
KMLEKLPEL	VLVEDSNNHHL
KMMDVTVTI	VLWDRTFSL
KMNEKLYTV	VLWDRTFSLF
KMNESTRSV	VLWGETVHL
KMPEINAKV	VLWTMVIHI
KMQETLVGL	VLYPASPHGV
KMSQVAPSL	VLYPHEPTAV
KMVDGVGVCTV	VMAPRTLVL
KMVSIQITL	VMAPRTVLL
KMWEEAISL	VMDSKIVQV
KMWEELPEVV	VMFGGKQVVV
KNHEEEMKDL	VNLGGSKSIS
KNLQTVNVDEN	VNLGGSKSISIS
KPAALQQQL	VPAARSILAL
KPADRVNVTV	VPAENKSVL
KPAGPPGILAL	VPASFRLQM
KPAHLIVSL	VPASKRPPL
KPANVFITA	VPASQKLRQL
KPASFMTSI	VPATDRNAL
KPASVFVQL	VPDSSGPERIL
KPATKTAEL	VPDTSRIYVAL
KPATSYVRTTI	VPEEARPAL
KPDQQKLQAL	VPFERPAVI
KPEEEKALL	VPHGHITSL
KPEIRVTSL	VPMFRNVSL
KPEYGRPNV	VPNQKRLTLL
KPFDQTTISL	VPNVGKSSL
KPGDFIHTL	VPNWHRDLV
KPGKFVTTL	VPPPPHRPL
KPGRKGISL	VPQPHPQTL
KPHLKQWRQRML	VPQPSGRTL
KPHNPGFGM	VPRKPVKHTAM
KPHPSPTSL	VPRNYDPAL
KPHSGFHVAF	VPRPPQTSL
KPHVNVGTI	VPRPVLRALSF
KPIAKTLVAL	VPRQPTVTSV
KPIAVGSMSML	VPRTHRLITL
KPIEQLLGF	VPRVPTHTL
KPILSTRSL	VPSKPPMSL
KPINSVLQL	VPSTERMVL
KPINVRVTTM	VPVAKTAEL
KPIQRTIL	VQIEEVRQV
KPIQRTILM	VRFFFPSL
KPKAPPPSL	VRNNVIIVM
KPKCGRMISF	VRPPVQVY
KPKDPLKISL	VRTPYTMSY
KPKDVDLTL	VTGGKMAPSL
KPKEADESL	VTIKKDVDGAY
KPKENNFKAVL	VVKNVGLTL
KPKGKGLNL	VVVDRKHVPEEV
KPKGKVTIL	VYPQYVIEY
KPKIATANL	VYRTVIEYY
KPKIQHVGL	WLAEKLPTL
KPKKGGGISF	WLEENVHEV
KPKSAPWNSF	WLVDHVYAI
KPKSFKVNVTL	WPKDVGIVAL
KPKSQQTSF	WTAVHLANI
KPKTPSLTVF	YDAEISQIH
KPKTTNIEL	YDAEISQIHQ
KPLDNASKL	YEDIAQKS
KPLGIKTAL	YEDIIYPTKENP
KPLSRVTSL	YEEIAQRS
KPMEAASAI	YENEVALRQ
KPMEKLLGL	YGFINRNDTKED
KPMKSVLVV	YGGGGQYFAKP
KPMMIKNVL	YGIIYGMGAKSL
KPMTTKDLL	YGPMKGGSF
KPNANRIAL	YIDDTLTMV
KPNANRIALDF	YIVPCLHEV
KPNDSRALQL	YKTIDDLKNQ
KPNDSRALQLM	YLADIFTKL
KPNEFASQINL	YLADLYHFV
KPNRLTCTL	YLADTVQKL
KPNSNQVNL	YLDIKGLLDV
KPNYKKLEL	YLDLFGDPSV
KPQDYKKRLSV	YLDPAQRGV
KPQGQRTSL	YLDQGTQIFL
KPQPRPQTL	YLEDTDRNL
KPQSKELTL	YLFAVNIKL
KPQSVTVRL	YLFHVQEV
KPQTKLLIL	YLGNINPQM
KPRAGQTVNV	YLGRLAHEV
KPRAGTEIRF	YLHDQNPDAAL
KPRDQVVAL	YLINEIDRI
KPRDVSSVEL	YLIPDIDLKL
KPRDVSSVELL	YLIPLLERL
KPREEGKGPVAV	YLISQVEGHQV
KPREGEETL	YLITLLEHL
KPREKVLVI	YLLDIGCGTGL
KPRGLFITI	YLLDLHSYL
KPRKLVNTI	YLLDLHSYLL
KPRLAGENL	YLLDLLRLP
KPRLDTEQL	YLLDQHILI
KPRNVQILNM	YLLNGNLAISA
KPRNVVFVDM	YLLPAIVHI
KPRPIIPML	YLLPYENLL
KPRPPLHLL	YLLQRAVEV
KPRPVSQLV	YLLTESSKL
KPRSLQTGF	YLMEGSYNKV
KPRSPDHVL	YLNVQVKEL
KPRSPPRALVL	YLPEDFIRV
KPRSPVVEL	YLPYPIHQV
KPRSQIKNEI	YLRPPNTSL
KPRVPPATAF	YLSIAERA
KPRVTPVEV	YLSVKIWDL
KPRYPPDSVRL	YLTHDSPSV
KPSEERVREI	YLVSNVIEL
KPSESIYSAL	YLWNLQVKL
KPSFARTVL	YMAELIERL
KPSGVSAAL	YMIDNVILL
KPSLPFTSL	YMIDNVILLI
KPSNSKSETTL	YMLEHVITL
KPSPKTIAF	YMVHIQVTL
KPSSFTTSF	YPAAKRVKL
KPSSTTPRL	YPARYRPTAL
KPSSWLRTL	YPFFRGVTI
KPSTKALVL	YPKRPLLGL
KPSVKGRAQL	YPLLKNISM
KPTDEKLREL	YPNRGNTCL
KPTDKLRAL	YPRSLFPSL
KPTGARPSAL	YPSSSRTPQAP
KPTRKFAYL	YQSKYEEL
KPTSERKVSL	YQVGQLYSV
KPVKHTAMV	YQYPVIIHL
KPVKPHSSF	YRNAYTMVL
KPVNRISL	YRPPELLL
KPVYPGQTL	YRPPEVIL
KPWLRALQL	YTTDRVMTV
KPYHAHKEEM	YVYEYLLHV
KPYIRTSL	YYTEFPTVL
KPYLPSRAL
KPYSFTINF
KPYSGGLCL
KQMDSNWTL
KQRTKLELK
KQTDLEITV
KQTDVAAEV
KQVDFLNWEV
KQYGNEVFL
KREVNTVL
KRKKVKLAVLK
KRQGGKQLLN
KSDQSRLDSELK
KSFKVHVPISI
KSLHSLVKI
KTIDDLKNQ
KTLEGEFSV
KTPIAVRFSTVA
KTTPDVIFVF
KTTTIAVEV
KVADTILFL
KVAPAPAVV
KVASLLHQV
KVEGAWPLI
KVIDEIYRV
KVIEINPYL
KVLDFEHFL
KVLDLKINL
KVLDLRINL
KVLDVLWEL
KVLEILHRV
KVLEPSETLVV
KVLERVNAV
KVLEYVIKV
KVLGIVVGV
KVLGKIEKV
KVLNKVITV
KVLSKEFHL
KVLSVPESTPF
KVMDEVEKA
KVMKTLLEV
KVRAHLAEL
KVRAVFDNL
KVREEFKEL
KVSKQQQSF
KVVALVHAV
KVVKVANV
KVVKVANVSL
KYEELQIT
KYFDEHYEY
LAETEGRY
LALDIEIATYRK
LARCPTAGL
LASPADRML
LDEHVQRV
LDIDHNKKID
LDKKVEKV
LDTNADKQLS
LEECKKAVEL
LEGEESRMS
LEGEESRMSGE
LENVIRDAVTY
LEQSNSDVEI
LFDRPMHV
LFLAILRLSL
LFLHAGIVLP
LGELCQRL
LHRQALAF
LIDEQILCV
LIFDLGGGTFDV
LIRKLPFQRL
LIRPVSASF
LKNSPLVSRLTL
LKVKGNVF
LLADHTVHV
LLADRSWLL
LLAEAKYYL
LLAELLTHL
LLAETHYQL
LLAPIRVLL
LLDEEISRV
LLDGCRIYL
LLDKLYAL
LLDPNVKSIFV
LLDPSVFHV
LLDRFLATV
LLDVPTAAV
LLEPFVHQV
LLFDRPMHV
LLFDSVIHL
LLFEGEKITI
LLFEGIARI
LLFERATFL
LLFPESIRV
LLGPRLVLA
LLIDDKGTIKL
LLIDHRFLL
LLKEKDLLIK
LLLDAKLLV
LLLDMQNRL
LLLDSNIRL
LLLDVPTAAV
LLLDVPTAAVQA
LLLEAVWHL
LLLEILHEI
LLLKGVEAV
LLLKSLTYV
LLLLDTVTMQV
LLLNYAVRL
LLLPGELAKHAV
LLLRYYPPGI
LLMATILHL
LLMDRVDEM
LLMEHIQEI
LLMENAERV
LLMIFSHQL
LLNDRIWLA
LLNSEVHML
LLPDNVHYV
LLPELRDWGV
LLPPPPCPA
LLQEVEHQL
LLRHCGSRISTI
LLSDTVQHL
LLSEILHLL
LLSKVLIYL
LLSLEDLNGGI
LLWGNLPEI
LLYDLADQLHA
LLYEHQNNL
LMAEMGVHSV
LMAHAMEEV
LMDHTIPEV
LMEHIHKL
LMISRTPEV
LMQTEVHHV
LMVDHVTEV
LMWELEKKSAV
LMYPYIFHV
LNLSFTYLK
LPAERLVQ
LPAPKWTEL
LPAPPTQNM
LPASVHPQL
LPATRGYAL
LPAWPHRGL
LPDERTISL
LPDLQRSKQAL
LPDQDQRSQL
LPDSFNIPG
LPEAKKPRL
LPFLRITSL
LPFRGSGTAI
LPHAPGVQM
LPHEVDKSEL
LPHGGEGWQQL
LPHNRLVSL
LPHSATVTL
LPIDCSPAL
LPINSRKCL
LPKEHAASL
LPKGKALEL
LPKKEGLSF
LPKPPGRGV
LPKQPPLAL
LPKQPPLML
LPKSPPYTAF
LPKVQSIQL
LPMKVRALGL
LPNGLRESI
LPNLRELWL
LPNNVKTAV
LPNQARAQAAL
LPPYRQSISVL
LPQANRDTL
LPQGIVREL
LPRAVNTQAL
LPRDPSSEV
LPRENQVVEL
LPRGAAKAI
LPRGKGIRL
LPRGMQPTEF
LPRGSPHSDL
LPRGSRAHITL
LPRGSSPSV
LPRKGAQLEL
LPRKHIQGL
LPRKPVAGAL
LPRKQGSIL
LPRLTPPVL
LPRNEADEL
LPRNIGNAGM
LPRPHASIMF
LPRPPPPEM
LPRPVPQNL
LPRQPPMSL
LPRREGYEF
LPRSEKLRSL
LPRTIFPTSTI
LPRVADILTQL
LPSALRPLL
LPSASHFSQL
LPSATRALEL
LPSDLRTISL
LPSGDRVAVSV
LPSIRKASL
LPSKPSSTL
LPSLRILYM
LPSNERAVQTL
LPSPSPRISL
LPSQKTASL
LPSRKLVAL
LPSRPPSQL
LPSSGRSSL
LPSSIRTKAL
LPSSSSSRGSL
LPSTRLGTL
LPSWGRAEL
LPSWGRAELAL
LPTGDRTGL
LPWASTHSL
LPWPARPAL
LQDELVTLRL
LQEREYRL
LSLENLEKI
LSLMLVSTV
LSQDLLRLL
LSTLALAAKIPQ
LSTNQNLTHL
LSVHERELDL
LTELLFELH
LTLGNILPVS
LTRAVGKSL
LTRPGSSSL
LTVGNNKTL
LVENKKAQL
LVHNVKEL
LVKTGTITTF
LVMAPRTVL
LVRDVVSSL
LVREIAQDF
LVRKIYSTL
LVRPPTEQA
MAHMASKE
MARANARLF
MLAEKLPNL
MLANDIARL
MLDDRAYLV
MLDEILLQL
MLDSLRIYL
MLFGHPLLV
MLFGTYMKV
MLFPGSIAL
MLHSVTLFL
MLIEVIEKL
MLLATLLLL
MLLDFIQHI
MLLDVMHTV
MLLEIPYMAA
MLLKLEQEI
MLNEHDFEV
MLPPPPLTA
MLVELVWRI
MMFDEPVLL
MMLDDLLQL
MNAAPGVDLT
MPAAKKQKL
MPAAKRLRL
MPAAPPTLPL
MPAEEFREL
MPAFLRSAL
MPAFSKIGGIL
MPALRSINL
MPARWLTHL
MPDSGRPAF
MPDSLRSGEYL
MPDVGRSMQQL
MPFVGLRLEL
MPKKNRIAI
MPKKNRIAIY
MPKMDQDSL
MPPSGPRGTL
MPQKERESI
MPRGPTLGHVSL
MPRGVVVTL
MPRQPSATRL
MPSASRVILL
MPSEQIRNQL
MPSPVSPKL
MPSQFRDIL
MPSSAVRVL
MPYSNGRPAL
MVDGTLLLL
NAENEFVTIK
NAGEDPGLAR
NHEEEMKDL
NIIELVHQV
NILCHIFYL
NIMDFKLFL
NIRDFLVEI
NIRNIGKTL
NIRQAASSL
NIVERLKEV
NLAEKPKTV
NLAENISRV
NLAKCIVSV
NLASFIEQV
NLASFIEQVAV
NLFAQTYGL
NLFDRVVTL
NLFEWHFTV
NLFNKYPAL
NLIDLDDLYV
NLINQEIML
NLLEEVFHL
NLLELFVQL
NLLEQFILL
NLLKLIAEV
NLLPKLHIV
NLLSFTYKL
NLMELLIMI
NLNDRLAS
NLNDRLASY
NLSKEDDVRQY
NLTTDNANIL
NLVPMIIHL
NLVSFLETV
NLYPFVKTV
NMLDVNGLFTL
NMLEAVHTI
NMLPQIFRV
NMVAKVDEV
NMVDIIHSV
NMYGKVVTV
NPALGDRLVA
NPASKVIAL
NPASRLTAL
NPEKRYNVL
NPEVRRAVL
NPHEPWNRL
NPHGARLSL
NPKEAGQRL
NPKESSSSL
NPKNPGLWL
NPKNVNRVL
NPKRQTLVF
NPLPSKETI
NPLYRESVL
NPMVTGTSV
NPNLRKNVL
NPNMRLSQL
NPNQNKNVAL
NPQERTLTL
NPRDLPLMAL
NPRIPYTEL
NPRKHITSL
NPRKVVGQQDL
NPRLNILDTL
NPRNFSDNQL
NPRNTEAVTL
NPRPTAQDL
NPRQAAYEM
NPRQPLPASGL
NPRQVFNLL
NPRTGMESL
NPRTKALVL
NPRVKAAAL
NPSENRSLL
NPSERRFGIL
NPSSQRALCL
NPYSRLMAL
NQFPGFKEV
NQIDFIICL
NQLKAWLQQYH
NRKDIENQYETQ
NRPGTVSSL
NSNLAKHRRIH
NVEIDPEIQ
NVKVDPEIQ
NVRIATTAL
NVRPPNTAL
NVRPVPLEL
NVSRAKAVRAL
PAAKRVKL
PAARSILAL
PAASAAIRNDV
PAKAKLTKL
PAKKITAA
PAKLHNSL
PALKTTRL
PATDRNAL
PDSQRLKL
PDTGRILSKL
PEAKKPRL
PEKRYNVL
PEYHRKAV
PFLRNVEL
PGAIELRTC
PGRKGISL
PIQHEGNATL
PLHKVKSL
PLLDLHIEL
PLQHRHVL
PLSRPIQSP
PLWGKVFYL
PLYKKKEL
PMIKKIAF
PNAGRGLVRL
PNDGRCHL
PNLRKNVL
PNQKRLTL
PNQKRLTLL
PNWHRDLV
PPEYHRKAV
PPPTPQVNQGTL
PPRQSQVPRLTG
PQDKRTLL
PQDYKKRL
PQKQREITL
PQSNRPVM
PRDDGELGGNF
PRDFFSRL
PRDRISSL
PRHIIVRF
PRIESKSM
PRKIEEIKDF
PRPASGPIRP
PRPDRLVNRL
PRPPHGEL
PRPPLHLL
PRPPPKPM
PRQPSATRL
PRSPQPEL
PRSPSSKRPSL
PSASPLKSI
PSEERVREI
PSEGKKSL
PSGKRALI
PSRSGASGL
PTDKLRAL
PTVRSKAL
PVSGSVTIPVL
PYSRPKQL
PYVPVHFDASV
QAAAVRHVL
QARPPPEQL
QCSKPSVI
QELEALQQ
QELNSRLA
QIENLKQQL
QIITLQVVNM
QIMDYLLCL
QIMEDLRTL
QIRDIMQAL
QIRDVQETL
QIRSSTTSM
QLADKDLYV
QLAESVANV
QLAQFVHEV
QLDDLKVEL
QLDSHVHAV
QLFDQIPEL
QLFEDLVYL
QLFSQQHFL
QLIDIIHTA
QLIDKVWQL
QLIKHAVYL
QLISIILRL
QLLDQVEQI
QLLDTYFTL
QLLEKVIEL
QLLELPLNL
QLLGAVCMFL
QLLGSAHEV
QLLTAIVKL
QLMAEKLQL
QLMEQVAQL
QLNEKVAQL
QLQDRVYAL
QLQEELEKV
QLRLPGQQL
QLRSPALL
QLSEVFIQL
QLSPRLLEV
QLSRELLPV
QLTNVILHL
QLVDFQWKL
QLVDIIEKV
QLVDTTVEL
QLVQRVASV
QLVRDLLEV
QLWHFILEL
QLWNNYFHL
QLYNQIIKL
QLYQLFHYL
QMISRIEYI
QMISRIEYV
QMLDVAIRV
QMLEAIKALEV
QMLELITRL
QNVGTTHDL
QPACKRLTL
QPAGHRPAL
QPAPISPHL
QPAPTPLKM
QPDQTRIVAL
QPESIRSDL
QPFGGGSHM
QPHLSRQDL
QPHLVNIQF
QPHQVEQTEL
QPHRVSQVL
QPHVGDYRQL
QPILRFLQL
QPITPGPSI
QPLAAKRAL
QPLARPNTL
QPLKAKTSL
QPLLREVL
QPMAAPEGKRSL
QPMDIHVEL
QPNPLPLRL
QPQDRNQAL
QPQFQRQGL
QPRAGLPTQAV
QPREEPGAL
QPREPQVYTL
QPRGPDNSM
QPRPQSTSL
QPRPQSTSLL
QPRRPRNLAAA
QPRYPVNSV
QPSPARAPAEL
QPTCPGAQL
QPTGGKARL
QPYGRSPSAV
QQEIDFLT
QQIDRVVEV
QQVDTSTRTH
QSLRSLLGEGPL
QTAPLRAEL
QTFRPKFLAL
QTINGQLLQT
QVCAIIERV
QVDPKKRISM
QVFPGLLERV
QVQAERDAL
QVRKAVDAL
QVRLPDGTSL
QVRLPLGTL
QVRPVTEKL
QVTIPKDLAG
RAALFRSSL
RAALRSCSL
RAAPHRISL
RAARGAPPL
RADSSRASL
RAFGTRDAL
RAKPEDRESL
RAKSQGMAL
RALEAGTAVELL
RAMDACHRQGL
RAMQVRNVL
RAPASTLCL
RAREPVTKAEM
RARPATDSF
RASSARANITL
RAYQKQPTIF
RDPYRFKKRTEL
RDYQELMNT
REPADREQLCR
RHGDSLKEIKIE
RHGVQELEIE
RHGVQELEIELQ
RIAGEASRL
RIDEARQEL
RIFGGLILDI
RIIDCAFTV
RIIDRTNTTL
RIIDTVAQV
RIIDVVYNA
RIKCVTRI
RILDILEYI
RILDYVINL
RIMEAIENV
RIMEFTTTL
RIMESGSEL
RIRAIENIDTL
RIRAQLASL
RIRDVQHEL
RIRKERPISL
RIRMTDGRTL
RIRNISNTVM
RISDVHFSV
RIYKYIHKV
RIYQPKRYAL
RLAHYIDRV
RLAPAQWFL
RLAQEGIYTL
RLAQHITYV
RLASTLVHL
RLASYLDKV
RLAVYIDKV
RLAVYIDRV
RLDDNIRTV
RLDDSLLYL
RLDEAFDFV
RLDELGGVYL
RLDIIETNV
RLDVSLPFV
[truncated: 1,466 more rows]

## Sheet: Fig3B
Figure 3B: Ligands per allele
EV		HLA-A0201	HLA-B0702	HLA-C0702		WC		HLA-A0201	HLA-B0702	HLA-C0702		Note
Peptide	Min. nM	nM	nM	nM		Peptide	Min nM	nM	nM	nM		Weak binder	nM>50 & nM≤500
AAAAGRKTL	78.3	28961.3	78.3	24415.4		AAGHTERLVSL	22430.4	22430.4	23409.1	39456.5		Strong binder	nM≤50
AADDFRIK	38828.9	39616.1	38828.9	47143		AAGPPISEGKY	36792.5	38450.5	36792.5	44195.5		Binder (min. nM ≤ 500)	Min. nM≤500
AAEKRGSNL	928.3	33889.5	928.3	27198.5		AAGPPISEGKYF	11955.5	34537.7	11955.5	41157.6
AAGHTERLVSL	22430.4	22430.4	23409.1	39456.5		APGPAPTRCL	161.2	36768.2	161.2	42999.8
AALELILHL	264.1	264.1	13162.8	21438.3		EPCNGRTAL	138.2	40429.8	138.2	23974.3
AAMAGRLMI	184.6	3363	184.6	32822.8		AASKERSGVSL	12808	36358.7	12808	41802
AANSERSQTTL	19811	38481.8	19811	42561		AENEFVTIK	30824.6	30824.6	31410.8	32782
AARPATSTL	10.4	23308.2	10.4	5859.9		AEQNRKDAEAW	38387.8	38688	38387.8	45974.8
AARWVAKSL	26.7	19660.3	26.7	24002		AFGMDPARP	37289	37289	39045	41295.4
AASKERSGVSL	12808	36358.7	12808	41802		AGFAGDDAPR	34666.9	39445.9	34666.9	46420.7
AASNVRGSL	66.6	24377.1	66.6	20761.7		AGLQFPVGR	29732.5	29732.5	33643.7	34420.6
AAVRDISEASVF	15795.9	28401.5	15795.9	29575.3		AALELILHL	264.1	264.1	13162.8	21438.3
AAYLRALSL	213.6	4007.2	213.6	10029.3		AARPATSTL	10.4	23308.2	10.4	5859.9
ADDFRLKYENE	40732.7	40732.7	44814.8	47821.1		AIIDGKIFCV	27.9	27.9	31437.3	45011.1
ADLCIGIYL	7953.9	7953.9	24159.2	26310.5		AIMDIVIKV	4.8	4.8	14598.8	31897.4
AENEFVTLK	29030	29030	31899.5	35943		AIMDLLLRL	9.8	9.8	3588.5	19871.6
AEQNRKDAEAW	38387.8	38688	38387.8	45974.8		AITPSVSRTS	32062.9	33195.3	32062.9	45863
AERVGAGAPVYL	16641.3	16641.3	17876.2	35706.1		AIMGFIGFFV	6.3	6.3	10911.1	39410.9
AGFAGDDAPR	34666.9	39445.9	34666.9	46420.7		AIRNAMGSL	16.7	15341.1	16.7	16756.1
AGIALNDNFVK	26513.4	26513.4	39509.9	46910.4		AIVDKVPSV	21.4	21.4	16868.8	38606
AGLQLREA	36793.3	38398.6	36793.3	47415.1		ALAAALAHI	22	22	11155.4	41385.3
AIIDGKIFCV	27.9	27.9	31437.3	45011.1		ALADGVQKV	11.3	11.3	17716.8	36120.7
AILKYIETL	118.9	118.9	10803.6	10456.4		ALAEIAKAEL	74.5	74.5	6034.5	43205.4
AIMDIVIKV	4.8	4.8	14598.8	31897.4		ALAGHQDGITFI	267.5	267.5	28554.6	38770.5
AIMGFIGFFV	6.3	6.3	10911.1	39410.9		ALAKIEIKL	124.6	124.6	12399.8	31834.7
AINLHNVTKYLR	15090.7	15090.7	31851.9	41270.4		ALAQRLLEV	14.6	14.6	4005.9	37204
AIRNAMGSL	16.7	15341.1	16.7	16756.1		ALEEQLQQIR	9980.9	9980.9	39653.8	46838.4
AIVDKVPSV	21.4	21.4	16868.8	38606		ALATLIHQV	7	7	18355.9	38231.5
ALAAALAHI	22	22	11155.4	41385.3		ALDKATVLL	70.6	70.6	10531.4	33001.9
ALADFAELLRA	793	793	39250.9	45355.2		ALFEESGLIRI	178.3	178.3	37150.9	43733.6
ALADGVQKV	11.3	11.3	17716.8	36120.7		ALFEGKVQL	22.1	22.1	12581.3	7507.8
ALAEALKEV	12.1	12.1	12038	42591.4		ALFKAWAL	464.2	464.2	21281	18768.8
ALAEIAKAEL	74.5	74.5	6034.5	43205.4		ALFPGVALL	8.1	8.1	11220.3	2861.5
ALAEKERTI	937.9	937.9	13153.8	32557.5		ALFPHLLQPVL	104.5	104.5	2669.8	22832.7
ALAGHQDGITFI	267.5	267.5	28554.6	38770.5		ALGTDAEGQKV	10445.6	10445.6	42257.7	47851.1
ALAKIEIKL	124.6	124.6	12399.8	31834.7		ALFQHITAL	14.7	14.7	2976.8	2694.7
ALAKLVEAI	90.5	90.5	9094.2	37915.9		ALFQRPPLI	30.6	30.6	21228.1	20763.7
ALAPGVRAV	41.4	41.4	1097.2	15388.5		ALHDHLATI	16.5	16.5	6930.2	14782
ALAQRLLEV	14.6	14.6	4005.9	37204		ALIDEQILCV	17	17	37698.3	46364.5
ALASVIKEL	52.1	52.1	6905.4	20867.6		ALIEDEHNL	37.6	37.6	23771.3	21382.3
ALATLIHQV	7	7	18355.9	38231.5		ALIEKLVEL	6	6	11947.9	25044.9
ALDDRLYCV	4.6	4.6	27117.7	28656.1		ALITRIFGV	4.4	4.4	23441.3	24783.7
ALDIMIPMV	10.2	10.2	26195.4	42940.8		ALLAGSEYLKL	871.7	871.7	33201	43790
ALDPLADKILI	2421.7	2421.7	17605.2	44174		ALITTILHL	27.3	27.3	17283.8	21681.6
ALDTSNVMV	31	31	26009.9	41256.1		ALKDLINEA	335.4	335.4	23758.4	38117.9
ALEEQLQQIR	9980.9	9980.9	39653.8	46838.4		ALLDKLYAL	3.5	3.5	7636.6	4668.7
ALEEQLQQIRAE	21438.8	21438.8	39622.1	46697.2		ALLGAGCDPEL	778.3	778.3	27584.7	45687.7
ALFARPDLLLL	310.8	310.8	15187.5	26163.4		ALLDRIVSV	4	4	15949.9	22005.9
ALFEAAREVTL	500	500	27572.1	32139.6		ALLERGYSL	15	15	2091.4	4107.4
ALFEESGLIRI	178.3	178.3	37150.9	43733.6		ALLGILQHV	8	8	22607.3	39271.3
ALFEEVPEL	4	4	22415.4	15976.5		ALLNVELEL	14.8	14.8	12188.5	16395.6
ALFEGKVQL	22.1	22.1	12581.3	7507.8		ALLQQVHSA	64.1	64.1	17610.6	35986.9
ALFEQKGPVYV	18.9	18.9	35326.9	38876.4		ALLQRLEAL	98.8	98.8	3010.7	13483.9
ALFKAWAL	464.2	464.2	21281	18768.8		ALMADMVYV	2.8	2.8	13526.2	28484.5
ALFPAPLAQI	79.2	79.2	20173.1	29842.1		ALMAGCIQEA	35.2	35.2	21925.8	46933.3
ALFPHLLQPVL	104.5	104.5	2669.8	22832.7		ALMDEVVKA	9.9	9.9	25222	37824.2
ALFQRPPLI	30.6	30.6	21228.1	20763.7		ALMDLLLRL	3.9	3.9	5989.2	16475.1
ALFSFLYHL	4.3	4.3	23267.4	2694.2		ALMDQVHHM	8.9	8.9	9063.7	5106.2
ALGTDAEGQKV	10445.6	10445.6	42257.7	47851.1		ALNEEAGRLLL	4111.5	4111.5	24244	44298
ALHDHLATI	16.5	16.5	6930.2	14782		ALMEEILKL	4.6	4.6	13313.2	15627.4
ALHDQLFYL	3.8	3.8	14446.8	3448		ALMPVLNQV	4.4	4.4	7855.3	22014.5
ALIDEQILCV	17	17	37698.3	46364.5		ALNEKLVNL	28.9	28.9	19461.1	20741.5
ALIEAEKVAQV	294.2	294.2	36557.2	47138.4		ALNELLQHV	11	11	26926.2	36707.8
ALIEDEHNL	37.6	37.6	23771.3	21382.3		ALPDQGIAKA	1568.2	1568.2	8182.6	47198.6
ALIEKLVEL	6	6	11947.9	25044.9		ALNENINQV	16.5	16.5	24455.8	23913.7
ALIEQKLNEA	192.8	192.8	33217.2	47919.5		ALNEQIARL	43.9	43.9	18574.6	13883.2
ALIGQCIHI	44.2	44.2	27424.8	37299.1		ALQEKLWNV	4.5	4.5	31254.8	34876.8
ALILEPSLYTV	66.4	66.4	36257	42121.2		ALQEMVHQV	9.7	9.7	19702.5	31245.7
ALIRLDDLFL	126.9	126.9	14649.4	44266.8		ALREENEQL	2543.7	2543.7	10994.5	25168.5
ALITRIFGV	4.4	4.4	23441.3	24783.7		ALQERLDGL	113.8	113.8	16846	27634
ALITTILHL	27.3	27.3	17283.8	21681.6		ALQSLLHLL	27.9	27.9	11883	23594.2
ALKRQGRTLY	15421.8	31540.2	15421.8	38333		ALSDHHIYL	12.8	12.8	10311.4	4761.3
ALLAGSEYLKL	871.7	871.7	33201	43790		ALSDSIHTV	4.8	4.8	18093	19513.8
ALLDKLYAL	3.5	3.5	7636.6	4668.7		ALSEAMGLFCL	232.6	232.6	31264.6	40900.1
ALLDQLHTL	5.5	5.5	10081.5	7441.7		ALSLVSCKL	474	474	15103.6	29010.8
ALLDRIVSV	4	4	15949.9	22005.9		ALSNLEVKL	221.4	221.4	22181.6	22310.6
ALLDSAHLLA	188.4	188.4	30262.2	40458.6		ALTELLAKI	33.4	33.4	21567.7	38835.2
ALLEADVNIKL	614.1	614.1	34006.3	44287.4		ALVDHVAEL	9.6	9.6	7091.8	10383.9
ALLEASGTLLL	297.6	297.6	20341	43360		ALVDQLWKL	6	6	26021.7	14849.1
ALLECVIIL	17.7	17.7	14664.3	15874.9		ALVDQRELYL	123.3	123.3	20033.7	40512.1
ALLEDSCHYL	15.8	15.8	31441.7	37742		ALWDKLFNL	3	3	14887.2	4330.1
ALLELLHEL	4	4	11144.9	19841.9		ALWEDEGVRA	343.2	343.2	34335	46813.1
ALLEMDARL	20.6	20.6	15907	20760.8		ALWGFFPVL	6.4	6.4	7856.7	8277.7
ALLENMEGLFL	177.9	177.9	33070.2	42328.6		ALYASRLYL	25.2	25.2	1564.4	7175
ALLERGYSL	15	15	2091.4	4107.4		ALYDNVEKL	23.5	23.5	19066.4	7377.8
ALLGAGCDPEL	778.3	778.3	27584.7	45687.7		ALYEQSLHI	14.5	14.5	20125.2	25775.4
ALLGILQHV	8	8	22607.3	39271.3		ALYGQPLLL	24.7	24.7	11455.3	7276.1
ALLGRIPSA	15.9	15.9	16924.4	35417.6		ALYSAEHGL	35.6	35.6	10711.6	8896.5
ALLICLPEV	5	5	21604.4	42423.1		AMAEMVLQV	4.6	4.6	11828	29988.1
ALLPLLERV	11.3	11.3	23974.5	37844.6		AMFGKLMTI	8.1	8.1	13895.1	17449
ALLPQNHKL	104	104	11804.4	6704.9		AMPPPPPQGV	858.8	858.8	7005.1	40647.3
ALLQALMEL	11.3	11.3	3768.6	22047.1		AMIELVERL	19.2	19.2	21656.8	22163.4
ALLQQVHSA	64.1	64.1	17610.6	35986.9		AMLTVLHEI	6.2	6.2	17846.5	27564.1
ALLQRLEAL	98.8	98.8	3010.7	13483.9		AMWEHPITA	7.8	7.8	16314.7	13338.3
ALLRVTPFI	7.5	7.5	16917.8	37501.8		APAGGSPRML	48	30672.9	48	44975.6
ALLSRLEQI	72.7	72.7	20360.4	33311.5		APAGRKVGL	12.1	33065.2	12.1	32262.2
ALLTVVSQV	14.9	14.9	20279.9	34654.1		APAGTTSSRVL	39.8	40540.6	39.8	44948.3
ALMADMVYV	2.8	2.8	13526.2	28484.5		APAPIHNQF	35	33541.9	35	15319.9
ALMAGCIQEA	35.2	35.2	21925.8	46933.3		APAPSKGQTL	20.9	35511.2	20.9	42849.3
ALMAHAMEEV	11.5	11.5	5757.4	44784.7		APAQRAQSL	6.8	32535.3	6.8	28255.3
ALMAQEQKL	144.7	144.7	8855.2	18510.2		APASPFRQL	9.9	31407	9.9	28391.6
ALMDEVVKA	9.9	9.9	25222	37824.2		APEEHPVL	1137.3	38682.1	1137.3	40541.5
ALMDLLLRL	3.9	3.9	5989.2	16475.1		APASWWNHM	25.2	22592.1	25.2	22267.9
ALMDQVHHM	8.9	8.9	9063.7	5106.2		APDSQRLKLL	232.6	32698.4	232.6	46192.7
ALMEEILKL	4.6	4.6	13313.2	15627.4		APELLRALL	35.1	21639.5	35.1	40308.8
ALMELFPKL	4	4	9561.4	23643.5		APELQRHEL	11.1	36456.8	11.1	34266.3
ALMPVLNQV	4.4	4.4	7855.3	22014.5		APFLRNVEL	38.4	14149.7	38.4	22081.7
ALNDCIYSV	3.2	3.2	20435	19570.7		APFQGDQRSL	70.9	33990.5	70.9	35565.4
ALNEEAGRLLL	4111.5	4111.5	24244	44298		APGPPGRSM	6.5	37106.7	6.5	18775.3
ALNEKLVNL	28.9	28.9	19461.1	20741.5		APGPPGRSML	37.5	38843.6	37.5	41313.7
ALNELLQHV	11	11	26926.2	36707.8		APHARNGLSL	11.5	31731.5	11.5	40403.1
ALNENINQV	16.5	16.5	24455.8	23913.7		APHEPDGVAL	28.6	31390.4	28.6	30847.6
ALNEQIARL	43.9	43.9	18574.6	13883.2		APHLVGPHL	33	22554.8	33	30975.7
ALNGHVEMV	32.6	32.6	23196.8	34869.2		APILKRAL	34	38247.6	34	42598.3
ALPDQGIAKA	1568.2	1568.2	8182.6	47198.6		APIQGSRNL	14.3	34137.6	14.3	32151.1
ALQDVPLSSV	40.8	40.8	19797.1	44914.8		APKRPPSAF	14.9	38739.9	14.9	7739.6
ALQEKLWNV	4.5	4.5	31254.8	34876.8		APKSQIVML	181.8	26953.6	181.8	26141.1
ALQEKVQAV	22.1	22.1	13107.8	30166.1		APNAGSRMTQTV	739.3	34534.3	739.3	47019.7
ALQEMVHQV	9.7	9.7	19702.5	31245.7		APMIKKIAF	8.5	25993.6	8.5	22367.7
ALQERLDGL	113.8	113.8	16846	27634		APNSRPALL	46.3	25977.2	46.3	14167
ALQESLVQI	45.5	45.5	19950.7	34762.6		APNYRLKSL	8.2	30885	8.2	25592.5
ALQSLLHLL	27.9	27.9	11883	23594.2		APQSFRAEL	6.5	26300.8	6.5	24610
ALQTIQLFL	42.9	42.9	16305.4	19291.1		APRAPRALAAA	20.5	34358.8	20.5	39796.1
ALRDVSEEL	356.8	356.8	2828.2	17660.4		APRAVFPSI	9.1	23826.9	9.1	39911.7
ALREEEEGV	825.3	825.3	26685.8	41432.3		APRDAYWIAM	5.6	22919.1	5.6	17764.6
ALREENEQL	2543.7	2543.7	10994.5	25168.5		APRHPSTNSL	7.5	37376.7	7.5	12336.9
ALREPGKAL	28.7	11562.3	28.7	5218.8		APRIITGPAPVL	15.2	13663	15.2	32901
ALRPEPPTL	950.1	950.1	4161.6	2321.2		APRLQSEVAEL	54.4	5289	54.4	32555.8
ALSDHHIYL	12.8	12.8	10311.4	4761.3		APRPAGSYL	3.9	32208.9	3.9	14824.6
ALSDHHVYL	16.2	16.2	9957.3	3938.2		APRPASGPIRP	78.4	41254.8	78.4	44721.3
ALSEAMGLFCL	232.6	232.6	31264.6	40900.1		APRPDRLVNRL	37.7	35952.3	37.7	32931.6
ALSEKIVSV	5.6	5.6	19712.9	33067		APRPDSRHHSL	18.3	41429.7	18.3	23074.9
ALSELTTCL	21.1	21.1	10484.5	24633.2		APRPLQPYL	14.8	27005.8	14.8	12319
ALSGHLETV	15.2	15.2	15461.7	35423.7		APRPPPKPM	3.9	35876.5	3.9	3116
ALSLVSCKL	474	474	15103.6	29010.8		APRPPVSAA	5.3	34260.8	5.3	24193.9
ALSNHLNAV	14	14	5530.3	25906.2		APRQPGLMA	10.1	31892.3	10.1	41436.8
ALSNLEVKL	221.4	221.4	22181.6	22310.6		APRQPGLMAQM	27	24927.3	27	19300.3
ALSPHNILL	30.5	30.5	9173.5	7312.7		APSDLRTIQTF	1297.6	33667	1297.6	42472.2
ALSPNNHEV	39.4	39.4	10731.4	17813.7		APRWGNPRAL	4.7	30791.3	4.7	3890.2
ALSQLVPCV	13.8	13.8	25688	36898.5		APSDNRVTSF	92.3	32533.6	92.3	40539.3
ALTAFVTIAL	122.4	122.4	2378	37111.1		APSGGRLLSA	54	19582	54	48071.2
ALTDFVRSV	14.9	14.9	17846.9	21677.9		APSGTRVVQV	61.7	19963.8	61.7	47125.6
ALTDVILCV	7.5	7.5	22948.6	30352		APSLKNAAF	11.4	31479.2	11.4	27177.6
ALTELLAKI	33.4	33.4	21567.7	38835.2		APSPRPLSL	10	25032.7	10	5366.1
ALTGYLHTI	12.6	12.6	11831.9	17389.6		APSQQRLVVV	83.8	17767.3	83.8	46973.4
ALTTMCTSLLL	381.7	381.7	23328.7	44015.6		APSQQRQQI	38.9	40358.1	38.9	39967.8
ALVDGYFRL	8.8	8.8	17205.4	7825.1		APSRMPRPLLA	157.4	34639.9	157.4	31135.3
ALVDHVAEL	9.6	9.6	7091.8	10383.9		APSRNGMVL	7.4	33242.4	7.4	18470.6
ALVDQLWKL	6	6	26021.7	14849.1		APYERRAMEL	13	21569.3	13	21491.5
ALVDQRELYL	123.3	123.3	20033.7	40512.1		APYSRPKQL	27.7	33887.3	27.7	8852.5
ALVECLVIGV	18.2	18.2	32080.2	47171.6		AQFEHTILL	18.6	18.6	15802.4	10258.5
ALVFELHYV	8.1	8.1	27294.3	41374.1		AQNVGTTHDL	15256	15256	24971.1	44041.8
ALVSYLIRL	15.7	15.7	16350.6	15005.4		AQYEDIAQK	18983.2	18983.2	27820	31324.6
ALVTAAALAL	685	685	1594.1	40036.2		AQYEDIAQKS	18172.7	18172.7	38257.2	45395
ALWDKLFNL	3	3	14887.2	4330.1		AQYEEIAQR	19765	19765	30126.9	36924.5
ALWELSLKI	9.3	9.3	17128.7	28742.8		AQFGYYFRV	7	7	27478.6	12830.6
ALWGFFPVL	6.4	6.4	7856.7	8277.7		ASKERSGVSL	10982	30485.6	10982	39709.2
ALYASRLYL	25.2	25.2	1564.4	7175		ATAKLDKV	28439.6	28439.6	35903.7	47908.1
ALYDNVEKL	23.5	23.5	19066.4	7377.8		AVDGGEPALSST	30232.1	30232.1	33404.6	46030.1
ALYEQSLHI	14.5	14.5	20125.2	25775.4		AVDPNRAVPL	681.7	6364.8	681.7	30316.2
ALYGQPLLL	24.7	24.7	11455.3	7276.1		AQYEHDLEV	19.9	19.9	21313.2	23741.9
ALYHEQLAL	34.6	34.6	5818.7	3369.2		AVEPGRPPL	106.3	7549.4	106.3	5693.6
ALYHLAIKL	51.1	51.1	15019.4	11013.9		AVRLITSSL	13.6	9653.5	13.6	20533.6
ALYPNVVQV	9	9	15748.9	7294.6		AYRQGHFTY	76.7	32437.9	16942.6	76.7
ALYSAEHGL	35.6	35.6	10711.6	8896.5		DAGAGIALNDH	38588.1	38588.1	41113.5	48125.3
ALYSKGILL	56.7	56.7	7494	12759.9		DAGAGIALNDHF	31917.8	31917.8	39269.6	46146.2
AMAASPHAV	19	19	2984.6	18492.8		DAVEDLESVGK	36500.6	36500.6	42486.5	48300.6
AMAEMVLQV	4.6	4.6	11828	29988.1		DKNTDTLSKKEL	37480.7	37480.7	38943.8	44576.3
AMFDHIPVGV	7	7	31774.8	38723.6		DLDTGRPSTTVR	31171.8	31171.8	37239	46517.7
AMFGKLMTI	8.1	8.1	13895.1	17449		DLSPDDPQVQK	35382.3	35382.3	39338.9	46217.2
AMIELVERL	19.2	19.2	21656.8	22163.4		DNIQGITKPAIR	30462.2	30462.2	39578.4	46805.5
AMLEEVNYI	5.4	5.4	29097.3	27565.9		DTGRPSTTVRY	34893.8	38137.3	34893.8	36318.2
AMLKEVCTA	95.7	95.7	25195	35450.1		DTNADKQL	43109.7	44321.5	43109.7	43609.8
AMLTVLHEI	6.2	6.2	17846.5	27564.1		DTNADKQLS	38155.9	43745.9	38155.9	41468.7
AMNGKSFSV	10.9	10.9	10282.4	20284.3		DTNADKQLSF	37446.7	38166.2	37446.7	39422
AMNSQILEV	10.4	10.4	20477.3	18936		EEANADLEVKIR	38751.3	38751.3	41673.3	47700.2
AMPPPPPQGV	858.8	858.8	7005.1	40647.3		EEQLQQIRAE	39828.4	40279.1	39828.4	46660.4
AMQEYIAVV	6	6	16165.4	14336.6		EESNYELEGK	40350.7	40350.7	43714.2	47406.4
AMWEHPITA	7.8	7.8	16314.7	13338.3		EESNYELEGKIK	39594.7	39594.7	41697.2	46313.8
APAGGSPRML	48	30672.9	48	44975.6		EITALAPSTMK	33715.1	36666.1	33715.1	44540.2
APAGRKVGL	12.1	33065.2	12.1	32262.2		ENAGEDPGLAR	40516	40661.4	40516	47307
APAGTTSSRVL	39.8	40540.6	39.8	44948.3		AYSSYVHQY	160.8	32018.5	30958.7	160.8
APAKAQSAL	5.2	36726.4	5.2	30913.1		EPRPPHGEL	7.7	40797.1	7.7	9451.4
APAPAAHVA	35.7	34323.1	35.7	40192.5		EQVCNPIISGL	19759.5	19759.5	36428.8	37832.8
APAPAAQRL	23.2	31540.9	23.2	29374.7		ERAGLQEEAQQL	18389.1	18389.1	35821.8	37390.8
APAPEGRAL	5.9	35738.2	5.9	21062.2		ESVGKGAVHDV	24437.6	24437.6	39495.8	47214.4
APAPIHNQF	35	33541.9	35	15319.9		ESVGKGAVHDVK	31915.4	31915.4	39928.5	47323.4
APAPSKGQTL	20.9	35511.2	20.9	42849.3		EYYKQEASNLLQ	15339.9	36955.7	38988.4	15339.9
APAPSTVHF	67.8	31312.4	67.8	18305.1		FAIDPHLLLSV	245.8	245.8	27946	35565.4
APAPVQPPM	12.5	22435.5	12.5	14659.7		FGFGDSRGGGGN	43596.6	43596.6	43842.6	46341.9
APAQPPSQTF	66.3	36082.5	66.3	32227		FIFDGLHKA	6.2	6.2	22993.1	18766.1
APAQRAQSL	6.8	32535.3	6.8	28255.3		FIFSDTHEL	7.2	7.2	7499.3	727.5
APAQTPAPAL	24.5	26515.9	24.5	42737.3		FIINGIEKV	8.7	8.7	26809.9	23845.7
APARAVSAV	8.3	25138.3	8.3	40119.5		FIIQGLRSV	21.7	21.7	3710.7	18107.7
APARPLSTNL	17.3	28671.6	17.3	42561.5		FILPKEIAV	10.5	10.5	12751.9	5015.7
APARPVNCL	29.9	32401.5	29.9	27767.3		FINIVVHSV	26.2	26.2	15526.8	12792.1
APASASQKL	21.8	34912.3	21.8	37816.4		FISEFEHRV	9.8	9.8	31559	13389.6
APASPFRQL	9.9	31407	9.9	28391.6		FIWENIHTL	4.4	4.4	4796	126
APASRLLAL	4.6	16190	4.6	21195.9		FIWPMLIHI	5.7	5.7	16971.4	3338.3
APASWWNHM	25.2	22592.1	25.2	22267.9		FLADAKWIL	4.4	4.4	12660.7	1341.5
APAYLPRSL	7.2	30318.2	7.2	30298.5		FLADIVQKL	4.2	4.2	13429.2	3413.8
APAYSRAL	17.8	39124.5	17.8	31308.3		FLASESLIKQI	918.9	918.9	39438.6	43083.2
APDCHGPVL	27.8	30856.7	27.8	29022.4		FLDEKTHEL	3.8	3.8	11712.1	4103.4
APDEKRSNVRW	16219.7	40279.1	16219.7	47646		FLDEPTNHL	11.7	11.7	15645.2	4083
APDGTRNLTA	302.4	30832.6	302.4	47841.3		FLDGHDLQL	13.8	13.8	15957	2878.7
APDSQRLKL	50.2	33549.9	50.2	34021.4		FLDITNPKA	47.7	47.7	32166.7	40286.1
APDSQRLKLL	232.6	32698.4	232.6	46192.7		FLDKNDHSL	21.1	21.1	11827	2013.2
APDVARALL	36.7	25695.2	36.7	40428		FLDPNNIPKA	45	45	33659	39678.7
APDVGRMGI	94.3	30423.4	94.3	44024.7		FLDPRPLTV	6.6	6.6	17722.4	919.8
APEDKKEIL	639.2	38867.6	639.2	37462.9		FLDVFLPRV	3.1	3.1	32529.3	30028
APEEHPVL	1137.3	38682.1	1137.3	40541.5		FLEKLLPPV	4.1	4.1	17957.9	22086
APEEHPVLL	446.6	24753.2	446.6	25996.9		FLFDTQHFI	3.4	3.4	25435.2	2664.1
APEERPAAL	15.8	27500.9	15.8	12946.8		FLFEPVVKA	6.3	6.3	28311.9	12718.7
APELLRALL	35.1	21639.5	35.1	40308.8		FLFLDRTYV	6	6	20859.2	14892.6
APELQRHEL	11.1	36456.8	11.1	34266.3		FLFNKVVNL	5.1	5.1	24321.5	740
APEVAKSWAAL	83	24345.2	83	43822.7		FLFNTENKL	27.8	27.8	23236	1737.2
APFDRRATSL	20.5	28663.6	20.5	36460.4		FLFSKFIEL	3.3	3.3	16155.6	1461.2
APFLRNVEL	38.4	14149.7	38.4	22081.7		FLGTFILKV	5.6	5.6	32552.9	16551.2
APFQGDQRSL	70.9	33990.5	70.9	35565.4		FLHDHVDLQV	10.6	10.6	33910.8	29395
APGEFRAIM	37.5	26311.9	37.5	31206.2		FLHEATVRL	7.9	7.9	7582	2475.3
APGIGRAVAEM	164.8	28603.5	164.8	44445.9		FLHETGGAMV	30.8	30.8	6187.4	19437.8
APGIRSWSL	32.8	20262.4	32.8	29318.5		FLIEEQKIVV	16	16	34892.3	40400.9
APGKRILVL	21.1	22756.5	21.1	26528.3		FLINFIHTL	3.4	3.4	15745.4	238.2
APGPAPTRCL	161.2	36768.2	161.2	42999.8		FLIQNVLRL	14.3	14.3	10971.3	1790.1
APGPGRKEL	11.1	39177.9	11.1	26191.7		FLIRESETL	28.1	28.1	19849.4	6603.5
APGPPGRSM	6.5	37106.7	6.5	18775.3		FLKNELDNV	51.2	51.2	35041.7	30847
APGPPGRSML	37.5	38843.6	37.5	41313.7		FLLDGFPRTV	4.1	4.1	29564.1	23758.9
APGQRVGML	28.3	28817.8	28.3	31487		FLLDKKIGV	4	4	27107.4	16914.7
APGVRAVEL	41.3	25923.1	41.3	31444.8		FLLEGIRSL	4	4	5965.8	662.7
APHARNGLSL	11.5	31731.5	11.5	40403.1		FLLGPRLVLA	31.6	31.6	11067.7	23199.3
APHEPDGVAL	28.6	31390.4	28.6	30847.6		FLLLRRQRHSKH	23169.2	32638.3	36585.2	23169.2
APHLARSYHHL	99.9	13593.9	99.9	39429.6		FLLPIKTVGV	5.4	5.4	25887.7	34095.9
APHLSKVSM	7.5	29945.6	7.5	30693.2		FLLPILSQI	5	5	16258	5669.6
APHLTHHTL	4.9	26341.5	4.9	20117.6		FLLPVINEM	6.2	6.2	11944	466.4
APHLVGPHL	33	22554.8	33	30975.7		FLMDFIHQV	1.8	1.8	19038.5	1606.4
APHSRETEL	10.9	35174.3	10.9	23276.7		FLNGEVIRL	12.2	12.2	26933.2	4177.8
APIGPHLQSM	11.9	13995.9	11.9	39727.7		FLNNQEYVL	21.2	21.2	22434.8	300.7
APIGSRGPQL	6.9	24463.8	6.9	44280.7		FLQEHNTTL	7.6	7.6	4073.2	953.8
APIIRVGGAL	9.3	17369.7	9.3	43424.8		FLQEKSPAV	4.2	4.2	15214	15468.8
APILKRAL	34	38247.6	34	42598.3		FLQPELVKL	15.6	15.6	22299.5	2027.9
APIQGNREEL	36.5	25125.8	36.5	45435.3		FLSEEGGHVAV	128.6	128.6	34825.1	38388.6
APIQGSRNL	14.3	34137.6	14.3	32151.1		FLSEHPNVTL	19.7	19.7	20586.3	8603.9
APIRPDIVNF	353.5	27945.5	353.5	31547.4		FLSSVIQNL	7.2	7.2	19535.8	1640.7
APISVRVEL	10.6	20082.8	10.6	26404.3		FLSTLEHHL	12.8	12.8	27706.1	3578.2
APKANGTSAL	9.4	36379.6	9.4	39710.1		FLTEFINYI	2.9	2.9	30567.6	4557.9
APKEKGITAM	21.1	34656	21.1	39453.6		FLTKQEILL	34.4	34.4	24240.6	6145
APKPAAPTTL	49.5	35073.2	49.5	38468		FLVDGVCTV	2.7	2.7	19895.5	6790.6
APKPSSRPSL	17.7	39733.7	17.7	39925.9		FLVDIMEHL	5.5	5.5	23712.7	6834.3
APKRPPSAF	14.9	38739.9	14.9	7739.6		FLVEHNLVL	8.2	8.2	5202.5	1085.6
APKSQIVML	181.8	26953.6	181.8	26141.1		FLVQNIHTL	12.6	12.6	8602	426
APLAVFQML	62.1	11084.8	62.1	34406.4		FLVRSKLLL	85	85	11789.8	5069
APLGGRQGF	27.7	37105.9	27.7	28287.7		FLVTVIHTL	8.1	8.1	15235.4	882.2
APLLKKQTL	19.1	30942.9	19.1	32204.7		FLWDEGFHQL	6.4	6.4	20223.8	9561.2
APLLKRLSL	5.3	22039.5	5.3	34778.8		FLWERPTLL	4	4	10136.2	348.4
APLLRWVL	247.3	25066.9	247.3	40775		FLWERPTLLV	4.8	4.8	22199.6	10655.3
APLQHRHVL	4.2	35145	4.2	19421.2		FLYAGHIFL	3.7	3.7	8960.5	636.5
APLQRSQSL	6.6	29735.7	6.6	25064.2		FLYDDNQRV	5.2	5.2	28240.6	8766.8
APMIKKIAF	8.5	25993.6	8.5	22367.7		FLYDTHQNL	10.3	10.3	12741.4	508.6
APMSAAHQL	5.9	23283.8	5.9	18344.9		FLYPFPLAL	3.7	3.7	4077.6	27.7
APNAGKSTL	8.9	36652.6	8.9	19455.9		FMFDEKLVTV	3.5	3.5	34699.9	27803.4
APNAGSRMTQTV	739.3	34534.3	739.3	47019.7		FMMEIIFKL	1.9	1.9	14281.2	141.2
APNERPYSL	33.6	22368.1	33.6	5892.9		FPNIPGKSL	13.7	29615	13.7	10032
APNLGRSFHIL	128.6	15700.1	128.6	42497		FQNPFRSEL	253.1	433	9960	253.1
APNLRGSGV	19.3	30893.4	19.3	39290.4		FRPLYTHEY	88.8	27970.3	30250.4	88.8
APNPSRSEKL	27	39355.5	27	42789.1		FRVDYILSV	222.1	222.1	26152.1	247.8
APNQRRRLLL	32.2	35294.4	32.2	44058		FVDDYTVRV	6.2	6.2	21147.8	11890.1
APNSRPALL	46.3	25977.2	46.3	14167		FVFPGELLL	15.8	15.8	9585.4	370.2
APNTGRANQQM	291.8	42551.8	291.8	45823.9		FVHDLVLYL	10.4	10.4	7873	715
APNYRLKSL	8.2	30885	8.2	25592.5		FVIDLQTRL	55.1	55.1	12514.1	4976.3
APPEYHRKAV	32.5	36894.1	32.5	45818.9		FVLPELPSV	4.7	4.7	16414.4	14632.9
APPVRPQNSL	126.7	38015.4	126.7	44585.5		FVMETFVHL	7.2	7.2	3128.8	2367.4
APQALSIKTSSL	93.8	14794.2	93.8	45351.3		FVSAGIQTSF	9473.7	9659.9	9473.7	18060.4
APQGVRTTL	5.1	28242.1	5.1	29963.1		GAEKTEARASL	16414	38453.9	16414	43422
APQPAKPRL	41.6	36571	41.6	29694.2		GAGGGFGSRSL	25610.8	35086.9	25610.8	45818.4
APQRAHEVL	13.9	36402	13.9	31903.3		GATEPRRRPPL	12125.4	38917.2	12125.4	38566.8
APQRSQSPL	6	37461.3	6	19509		GAVHDVKDVLD	37023.7	38207.1	37023.7	44472.8
APQSFRAEL	6.5	26300.8	6.5	24610		GAVHDVKDVLDS	33604	33604	37952.5	44698.1
APQSNKERL	138.5	38956.4	138.5	33170.2		GGGGLGSGGSIR	40781.7	41352.6	40781.7	47679.5
APRAAGTVKEL	21.7	33298.9	21.7	40433.3		GIFGGHIRSV	339.9	339.9	22748.4	43661.3
APRAALTRL	7.1	28479.9	7.1	35644.4		GIMKKAYEL	74.9	74.9	3626.9	9895.3
APRAFGLHCRL	103.4	24590.1	103.4	36709.4		GKVKVGVNGF	31163.7	31163.7	31590.7	40428
APRAGEQGEAM	19.5	37988.2	19.5	40319.7		GLADASLLKKV	470.9	470.9	39264	47858.4
APRAGQPLQL	24.5	33026.9	24.5	29265.3		GLADKVYFL	3.8	3.8	23544.2	13049.9
APRAGTPGF	11.8	35891.3	11.8	26379.2		GLAKAVASV	14.8	14.8	8335	38858.7
APRALKEIRKF	424	36542.9	424	36685.1		GLAPKPVQV	60.3	60.3	23834.9	25063.4
APRAPRALAAA	20.5	34358.8	20.5	39796.1		GLARQAPKPRKQ	37361.3	41135.7	37361.3	41318.6
APRAVFPSI	9.1	23826.9	9.1	39911.7		GLDDIKDLKV	92.8	92.8	40599.4	47466.9
APRDAYWIAM	5.6	22919.1	5.6	17764.6		GLDELFVQV	10	10	29337.9	41035.7
APREALAQTVL	48.6	32883.9	48.6	38615.6		GLDRNAPSV	62.5	62.5	26369.5	35493.5
APREHPFVL	6.4	26020.3	6.4	3218.6		GLFGVPLCL	26.7	26.7	21315.7	6121.2
APRELGLGL	6.7	24890.9	6.7	29627.2		GLGSGGSIRSS	33249.9	33249.9	42325.9	47795.8
APREPPPVEL	37.7	34258.9	37.7	9525.5		GLIDHQTYL	13.2	13.2	19192.6	8369.2
APRGELYKEL	19.9	31563.8	19.9	38281.6		GLIDRQVTV	15.8	15.8	24273.9	18419.7
APRGPGAEL	3.2	33368.5	3.2	22913.4		GLIEILKKV	21.1	21.1	28346.5	41695
APRGQRPESAL	9.4	42682.7	9.4	28903		GLIEKNIEL	11.4	11.4	19650.9	24424.9
APRGTGIVSA	16.7	30404.9	16.7	45155.5		GLIGVGLINV	22.9	22.9	29263.3	47288.6
APRGTWSTGL	5.7	31675.6	5.7	32010.2		GLKNGVPAV	78.9	78.9	19083.7	24122.3
APRHFHTQTQSL	30	37363.3	30	18206.9		GLLAKIFEL	4.4	4.4	21017.1	8612.7
APRHGSLGF	7.9	33233	7.9	21572.8		GLLDCPIFL	4.4	4.4	24086.1	13054.8
APRHGSLGFLPR	232.6	34049.4	232.6	39214.4		GLLDLPFRV	3.3	3.3	30481	21221.6
APRHPSTNSL	7.5	37376.7	7.5	12336.9		GLLDRIMQL	8.3	8.3	17997.7	5553.4
APRHPSTNSLL	39.1	40195.1	39.1	19049.7		GLLEFLRPA	15.2	15.2	20512.8	30622.2
APRIALHTAL	5.1	25688.5	5.1	29575.6		GLLERVKEL	71	71	19096.1	10318.1
APRIECSHI	237.5	29352.4	237.5	43004.4		GLLGYLHFV	2.6	2.6	24593	30325.1
APRIESKSM	6.7	35861.4	6.7	38466.4		GLMDTVKKV	16	16	23067.4	31544.3
APRIITGPAPVL	15.2	13663	15.2	32901		GLMKKAYEL	9.3	9.3	6857.7	7046.3
APRIQGKFSL	9.1	30412.5	9.1	17779		GLMTTVHAI	10	10	5896.1	15210.5
APRKGSFSAL	5.3	34205.6	5.3	27874.8		GLNEEIARV	15.8	15.8	35550.4	35964
APRKGTVWSL	8.5	25566	8.5	18083		GLSTEGIYRV	26.1	26.1	42022.9	45359.2
APRKPDWDL	18.1	32673.3	18.1	21381.6		GLTSTDLLFHL	354.9	354.9	39099.5	41880.4
APRKVLGSSTSA	113.7	28471.9	113.7	46334.4		GLYEGLTWL	4.9	4.9	15031.5	9078.4
APRLETKSL	4.5	34225.2	4.5	36931.7		GLYELVWRV	2.9	2.9	32145.9	21899.2
APRLGSRSQSL	17.2	17742.7	17.2	32431.3		GLYSRQLYV	7.2	7.2	21912	10501.2
APRLPITGL	9	27512.2	9	29562.2		GMAERIPEL	8.6	8.6	13687.8	10098.4
APRLQSEVAEL	54.4	5289	54.4	32555.8		GMYGKIAVMEL	330.9	330.9	33281.2	31952.7
APRPAGSYL	3.9	32208.9	3.9	14824.6		GMYIFLHTV	9.1	9.1	24650.5	15016.4
APRPASGPIRP	78.4	41254.8	78.4	44721.3		GPASRVSQL	24.5	32005.3	24.5	21967.4
APRPDRLVNRL	37.7	35952.3	37.7	32931.6		GPGSKRLGI	492.2	35466.6	492.2	43290.6
APRPDSRHHSL	18.3	41429.7	18.3	23074.9		GPIYPGHGM	28.5	35650.5	28.5	30878
APRPFPEVSL	23.3	29962.1	23.3	28283.1		GPLFRNSQL	32.3	33945.3	32.3	27354.3
APRPLQPYL	14.8	27005.8	14.8	12319		GPMKSGNF	476.7	42496.6	476.7	42881.3
APRPPFSTM	3.4	32023.7	3.4	9595.7		GPNSNRSQF	67.2	42191.4	67.2	11222.5
APRPPPKPM	3.9	35876.5	3.9	3116		GPPPPPGKPQ	11474.9	43896.2	11474.9	45829.3
APRPPVSAA	5.3	34260.8	5.3	24193.9		GPPPPPPGKPQ	25190.9	44405.9	25190.9	46480
APRPYASSL	3	32283.6	3	4912.4		GPPQQGGHPRPP	32430.6	43690.6	32430.6	47348
APRQPGLMA	10.1	31892.3	10.1	41436.8		GPREAFRQL	11.1	32152.5	11.1	26304.5
APRQPGLMAQM	27	24927.3	27	19300.3		GPRGGLNTSRSL	34.4	37374.2	34.4	36928.1
APRTFSNSL	4.2	28879.9	4.2	22960.1		GPRHPVCLL	35.9	29092.9	35.9	22601.2
APRTIFQRVL	13.4	30385.2	13.4	22169.8		GPTEGRPQL	101	37190.7	101	28551.5
APRTVALTAL	6.8	23275.5	6.8	35468.9		GSGSGWSSSRGP	43025.9	43025.9	43187.2	47139.9
APRTVALTALL	39.4	13761.8	39.4	39229.2		GSGSWGCSRLR	35081.5	35081.5	38460.1	44403.5
APRTVLLLL	14.4	14710.2	14.4	31954.1		GVAESIHLWEV	359.2	359.2	37682.8	46166.2
APRTVLLLLSA	421.4	10824.6	421.4	46833.4		GVIDGHIYAV	79.9	79.9	20649.7	41203
APRVAGKEGPGL	62.1	32196.3	62.1	41909.8		GVRPPAPSL	76.1	15581.8	76.1	3028.5
APRVKEGPL	3.9	35912.2	3.9	29490.9		GVRPVSGDL	315.9	24705	315.9	9962.7
APRVLQQTL	6.6	29508.5	6.6	21835.6		GYSFTTTAER	30609.6	30609.6	36487.2	43499.6
APRVPVQAL	4.4	28610	4.4	15480.5		HAVYRDDLKKL	18255	28088.8	27457.5	18255
APRWDQRTFL	9.3	31097.3	9.3	23414.6		HLAEALHQA	52.6	52.6	15669.1	38675.4
APRWGNPRAL	4.7	30791.3	4.7	3890.2		HLAIKLEQV	297.8	297.8	23630.5	41628.3
APSAAKLLVQL	819.1	23921.9	819.1	46644.7		HLANIVERV	45.1	45.1	22522.3	34702.5
APSAARELSL	17.3	24203.1	17.3	44858.4		HLGDFLVFL	12.8	12.8	22076.2	8696.3
APSAKVKLL	177.3	28424.8	177.3	35783.1		HLLDIYIQL	15.2	15.2	17791.9	4531.3
APSDLRTIQTF	1297.6	33667	1297.6	42472.2		HLLERVDQV	35.8	35.8	26009.6	23009.6
APSDNRVTSF	92.3	32533.6	92.3	40539.3		HLLNESPML	53.5	53.5	20852.9	15367.5
APSEIREEL	33.9	26790.5	33.9	32866.8		HLLSDELLL	62.7	62.7	20846.1	8573.8
APSGGKVTVL	41.4	26518	41.4	45305.7		HLRGMSSTF	266.6	18169.5	266.6	1578.7
APSGGRLLSA	54	19582	54	48071.2		HLSIINEYL	189.6	189.6	21724.1	19129.6
APSGLRSQVQF	724	37675.5	724	39991.6		HLTDITLKV	20.5	20.5	17810.2	25480.3
APSGQHSQAQL	974.8	42630.1	974.8	43214.3		HLWNSIHGL	12.4	12.4	10587.2	1123.1
APSGTRVVQV	61.7	19963.8	61.7	47125.6		HPAAKMIVM	14.5	25286.7	14.5	27681.8
APSHLMALLTL	454.4	17354.1	454.4	40831.1		HPHAVNEIAL	23.2	26791.3	23.2	33737.7
APSKPAASI	15.6	31945.1	15.6	39358.5		HPINPRVAL	5.1	32299.6	5.1	9021.5
APSLFHLNLL	210.1	10815.2	210.1	45216.6		HPIRVVNAL	12.2	20553	12.2	10857.3
APSLKQFSL	19.6	22486.1	19.6	21431.1		HPIYNIKSL	22.4	29699.1	22.4	17564.5
APSMDRAAVA	64.3	22678.4	64.3	46146.2		HPRAPVLL	80.3	35873.8	80.3	31634.9
APSMVHSSL	5.3	26386	5.3	23502.2		HPRAYFMQL	4.7	24331.5	4.7	8167.1
APSPRPLSL	10	25032.7	10	5366.1		HPRDPNLLL	10.4	30845.3	10.4	12700.5
APSPSSSRSSF	161.5	42940.3	161.5	43483.1		HPRDPNLLLSV	143.4	27130	143.4	41388
APSPTHVAEL	23.5	23187.2	23.5	39974.3		HPRSPNVLSV	19.2	25735.2	19.2	15663.8
APSQQRLVVV	83.8	17767.3	83.8	46973.4		HPRSPTPTL	4.1	35401.5	4.1	6576.8
APSQQRQQI	38.9	40358.1	38.9	39967.8		HPRVGDLIL	8	28834	8	16339.1
APSQQRQQIA	632.6	41511.8	632.6	47394.6		HPRVPSLTTV	16.6	24865.1	16.6	28072.7
APSRMPRPLLA	157.4	34639.9	157.4	31135.3		HPSVSRYHAVL	184.6	34898.3	184.6	29336.9
APSRNGMVL	7.4	33242.4	7.4	18470.6		HPTDERVAL	19.1	36336.3	19.1	14765.1
APSSPRPAL	5.6	33971	5.6	15313.6		IARLPSSTL	29.1	22621.3	29.1	14437.3
APSSPRPALP	47.2	39581.4	47.2	43659.4		IDQDARDL	38319.3	38319.3	40653.5	43789
APSSVAHTSM	16.5	31641.4	16.5	43939.5		IDQDARDLY	33151.1	38866.7	33151.1	37523.7
APTGAKRTL	7.5	39878.4	7.5	26876.4		IIDGKIFCV	16	16	29770.2	34773.6
APTGHTLRL	9.4	28174.7	9.4	31102.7		IIDQHTFEV	14.3	14.3	12393.5	30681.9
APTIVGKSSL	29.5	29234.5	29.5	45944.5		IILDEAHNV	40.3	40.3	32332.1	36894.9
APTPARPVL	8.3	38075.5	8.3	21185.8		IINTFHQY	32204.3	32204.3	41537.8	35946.5
APTQEKIFAVL	397.1	14649.4	397.1	42762.3		ILDDSHLLV	10.7	10.7	25728	35257
APTVRSKAL	7.1	36195.8	7.1	26825.9		ILDEHVQRV	9.2	9.2	31062	35274.1
APVAPHFAL	6.3	22421.7	6.3	9282.5		ILDEVIFKL	5.2	5.2	24758.5	11434.2
APVGFCLLVL	74.9	3939.2	74.9	45319.4		ILDKKVEKV	111.3	111.3	35646.3	43219
APVGIRHRL	12.2	30427.3	12.2	33362.4		ILDPHVVLL	16.3	16.3	19108.7	6844.2
APVGVHPSL	11.4	25114.1	11.4	28653.9		ILDQKINEV	16.1	16.1	28853.4	39212.2
APVLPHTAV	10	26944.5	10	39375.1		ILFPDIIARA	39.7	39.7	34396.7	42776.6
APVQRPKL	640.9	43268.6	640.9	43955.6		ILIIDEIHL	146.9	146.9	30983.8	30064.4
APVSGNQQL	27.2	34677.4	27.2	30204		ILIRPLVSV	14.7	14.7	12957.7	33924.8
APVSSKSSL	8	39253.8	8	29874.1		ILLDDTGLAYI	28.9	28.9	37736.7	41042.4
APWSREAVL	10.8	20477.3	10.8	12347		ILLDIHIFM	11.2	11.2	16974.7	14206.9
APYERRAMEL	13	21569.3	13	21491.5		ILLDQTVRV	5.6	5.6	26031.6	34396
APYFRLLRL	21.1	10947.5	21.1	23299.4		ILLKDILSV	5.7	5.7	22144.2	32706.2
APYKSVTSL	9.6	21021.7	9.6	22461.3		ILLQGRLYL	38.6	38.6	3749	11966.4
APYSRPKQL	27.7	33887.3	27.7	8852.5		ILMEHIHKL	3.6	3.6	7986.7	3806.3
AQFEHTILL	18.6	18.6	15802.4	10258.5		ILMHHPPQV	9	9	14664.2	17777.9
AQFGYYFRV	7	7	27478.6	12830.6		ILQDRLNQV	22.6	22.6	23334	32448.8
AQNVGTTHDL	15256	15256	24971.1	44041.8		ILQEREYRL	73.1	73.1	27245.9	8604.4
AQYEDIAQK	18983.2	18983.2	27820	31324.6		ILQNKIDLV	35.2	35.2	33199.9	41382.2
AQYEDIAQKS	18172.7	18172.7	38257.2	45395		ILSGVIRSV	28.3	28.3	13845.6	29035
AQYEEIAQR	19765	19765	30126.9	36924.5		ILTDITKGV	35.5	35.5	23326.4	38079.2
AQYEEIAQRS	18962.3	18962.3	39221.1	45627.9		ILVDTVWAL	4.8	4.8	16925.5	3824.3
AQYEHDLEV	19.9	19.9	21313.2	23741.9		ILVKHLTNV	17.8	17.8	20994.4	40235.1
AQYEHDLEVA	885.6	885.6	32275.9	44009.4		ILWEHLEIL	12.5	12.5	14315.3	8136.8
AQYENPPHI	148	148	27757.7	17239.7		ILYDIPDIRL	44.5	44.5	32226	33384.7
ARMEFAWIY	159.1	17783.3	26296.8	159.1		ILYDKLEKI	16.2	16.2	29830.5	31978
ASKERSGVSL	10982	30485.6	10982	39709.2		IMLEALERV	5.5	5.5	29268.7	38484.7
ASLRMARANARL	12370	17749.2	12370	19600.8		INAKSRAEAAL	16079.7	39782.3	16079.7	39452.3
ATADYICKV	45.4	45.4	20011.4	35653.6		IPAEGRVAL	5.7	23541.7	5.7	23171.4
ATAKLDKV	28439.6	28439.6	35903.7	47908.1		IPDASKLQFIL	5521.6	25336.8	5521.6	43548.1
AVDPDEPVHGAP	28726.6	29976.1	28726.6	46410.6		IPKPLNPAL	15.3	29643.5	15.3	16236.5
AVDPNRAVPL	681.7	6364.8	681.7	30316.2		IPNERTMQL	16	23227.7	16	16433.4
AVEKRYGI	30423.7	30423.7	31253.5	44078.1		IPQKQREITL	73.1	23480.6	73.1	38397.3
AVEPGRPPL	106.3	7549.4	106.3	5693.6		IPRDPSQQEL	41.4	35731.6	41.4	20335.3
AVEQGVLK	37620.9	37620.9	39222.9	46940.4		IPRPVDGVEV	35.4	24649.8	35.4	44028.5
AVIEHLERL	294.5	294.5	9662.8	28878.4		IPRRQEHDISL	128.2	36046.2	128.2	12968.1
AVILRALSL	291.5	2340.7	291.5	18058.6		IPRSFRHLSF	9.8	30449.4	9.8	15005.2
AVLDVLLCL	49.5	49.5	9512.9	17384.1		IPTSARSML	11.3	36759.8	11.3	32003.9
AVLLPKKTESHH	30776.6	38558.9	30776.6	45701.6		IPYHSEVPVSL	2151.4	23031.5	2151.4	14343.7
AVMEQIPEI	18	18	8073.3	28175.9		IQIMKVEEI	762.5	762.5	31526.9	40053.6
AVMLHSFTL	50.2	50.2	93.7	3017.9		IQLTQMSLQL	1318.4	1318.4	24927.6	42439.6
AVRDISEASVF	9167.8	26595	9167.8	28917.4		IQVTKVTQV	778	778	31176.1	39692.9
AVRDMRQTVA	1245.1	28046.3	1245.1	42755.3		IRSSYIRVL	128.9	24062.1	20991.2	128.9
AVRDMRQTVAV	2176.1	11512.7	2176.1	37722.4		ISGLIYEETR	29619.2	29619.2	42167.7	47288.1
AVRHVLLRQGVL	2326.5	17931.1	2326.5	27266.3		ISIAKAGIT	26626.1	33026.9	26626.1	43584.8
AVRKPAISL	16.4	17077.8	16.4	9979.5		ITELRRNVQAL	12015.6	20352.9	12015.6	33847.4
AVRLITSSL	13.6	9653.5	13.6	20533.6		ITSREIQTA	12867.9	12867.9	30076.1	38437.2
AVRQAGAEAL	28.4	17609.8	28.4	24888.8		IVDGNHRLTL	2701.7	7569.6	2701.7	37803.3
AVRRPGCFL	60.1	21891.2	60.1	13751.3		KAASVRPVL	152.1	10440.7	152.1	19429.6
AVTGILVQL	1172.6	1172.6	5585.2	23382.2		KAISGVHTV	115.5	115.5	5080.6	23357.2
AVYEGHVSCV	497.8	497.8	11692.9	38830.2		KASLRELAL	378.8	11578.8	378.8	11484.6
AYRQGHFTY	76.7	32437.9	16942.6	76.7		KERPVPSAANSI	1753.4	33528.1	1753.4	40339.3
AYSSYVHQY	160.8	32018.5	30958.7	160.8		KGRFEELSAWTE	33960.7	33960.7	36326.9	37220.5
CLTKAIIQV	182	182	27195.3	36291.9		KGYSPTHREEEY	23272.5	40354.1	32622.7	23272.5
CYQLPVLPLD	16342.5	17125.6	34436.2	16342.5		KHYCIKGRCRFV	14930.2	14930.2	35615.8	22846.1
DAEQRGENAL	26745.3	38503.8	26745.3	42420.3		KIADFGWSV	4.8	4.8	8188.4	23692.9
DAGAGIALNDH	38588.1	38588.1	41113.5	48125.3		KIFDEILVNA	144	144	33202.5	46767.5
DAGAGIALNDHF	31917.8	31917.8	39269.6	46146.2		KIFEMGPVFTL	200.4	200.4	9853.9	11686.4
DAVEDLESVGK	36500.6	36500.6	42486.5	48300.6		KIIDEKTGVI	9995.9	9995.9	14909.9	46246.7
DHLDIDHNKKID	35255.1	35255.1	43421.5	44010.8		KILDELEKV	25.5	25.5	29736	42534.3
DLCLLLALI	2498	2498	32934.5	44206		KILDLETQL	137.6	137.6	12635.7	22765.1
DLEMQIESL	11162.5	11162.5	35067.5	31123.9		KILDYEVTL	16	16	11282.8	2987
DNIQGITKPAIR	30462.2	30462.2	39578.4	46805.5		KILEDVVGV	7.7	7.7	24613	33700.9
DNNRSLDLD	41287.3	43197	41287.3	41992.9		KILPTLEAV	27.2	27.2	6827.6	28554.3
DNSRNLDLD	40314	43804.7	40314	41797.9		KIMEQSPDM	432.1	432.1	3623.6	20319.9
DTGRPSTTVRY	34893.8	38137.3	34893.8	36318.2		KIMTEKELLAV	324.2	324.2	21228.3	45834.8
DTNADKQL	43109.7	44321.5	43109.7	43609.8		KIRDVTKCL	977.8	10835.8	977.8	12161.7
DTNADKQLS	38155.9	43745.9	38155.9	41468.7		KIRKTIMQL	130.5	5594.3	130.5	12476.3
DTNADKQLSF	37446.7	38166.2	37446.7	39422		KIRPHIATL	47.1	2284.9	47.1	653.5
DVEKNNSRIKL	39996.4	41470.5	39996.4	42441.4		KIWDVSVNSV	26.3	26.3	17278.9	44119.1
DVKDVLDSVL	29489.6	29489.6	32494.5	43653.7		KIYEGQVEV	9.9	9.9	13566.5	20629.4
EDSIFAHY	35528.1	35528.1	41431.9	44637.2		KKFPHWLDKWML	8977.1	16991	8977.1	10729.6
EEANADLEVKIR	38751.3	38751.3	41673.3	47700.2		KLADDVDLEQV	367.3	367.3	38957.7	47492.6
EEANTELEVK	38817.1	38817.1	39831	47804.6		KLAELKQECL	402.9	402.9	14504.2	44169.2
EEQLQQIRAE	39828.4	40279.1	39828.4	46660.4		KLAENIDAQL	79	79	11222.4	41311
EESNYELEGK	40350.7	40350.7	43714.2	47406.4		KLAESVEKA	59.8	59.8	26117	42704.9
EESNYELEGKIK	39594.7	39594.7	41697.2	46313.8		KLAKLQAQV	34.9	34.9	12168	38364.5
EIILVSFVLVF	6182.7	6182.7	34844.4	33505.6		KLDQVIIHV	10.4	10.4	25831.8	35806.3
EITALAPSTMK	33715.1	36666.1	33715.1	44540.2		KLFDTQQFL	7.5	7.5	18681.2	6314.6
EIVQGLLEI	5428	5428	20861.5	38437.7		KLFEKSTGL	7.4	7.4	13217	15966
ELMELEIFL	19	19	22507.2	20673.6		KLFGMIITI	6	6	18274.4	16017.9
ENAGEDPGLAR	40516	40661.4	40516	47307		KLFQGQLVL	25.3	25.3	6239.1	2304
EPCNGRTAL	138.2	40429.8	138.2	23974.3		KLHDVEHVL	47.9	47.9	7851.8	4019.4
EPMKGPIAM	31.6	31000.9	31.6	13401.5		KLHGVNINV	15.7	15.7	16730.3	35320
EPQPERSSV	349.6	41128.6	349.6	40613		KLIDKLDSL	7.9	7.9	11229.8	25593.9
EPRPPHGEL	7.7	40797.1	7.7	9451.4		KLIDRTESL	14.3	14.3	3382.4	13155.4
ERTGPSGTVL	7555	31357.5	7555	20171.4		KLIEKLDIKL	43.4	43.4	29199.8	43860.2
ESSGNISKDL	35517.3	35517.3	35610.8	44991.1		KLILLITQV	14.1	14.1	20788.9	40396.9
ESVGKGAVH	27735.5	41716.2	27735.5	40705.8		KLISELQKL	28.2	28.2	20825.4	26762.9
ESVGKGAVHDVK	31915.4	31915.4	39928.5	47323.4		KLLDEAIQAV	11.6	11.6	26851.4	44425.2
EVLDELYRV	379	379	34251.1	36970.8		KLLDIRSYL	8.5	8.5	5293.8	10957.9
FAIDPHLLLSV	245.8	245.8	27946	35565.4		KLLDISELDMV	73.2	73.2	35508.1	44227.6
FASHVSPEV	51.8	51.8	14325.1	22962.3		KLLDLMPRL	4.2	4.2	17481.1	21601.6
FATRLSNIF	4589.8	23130.6	10881.4	4589.8		KLLDLQVRV	4.9	4.9	26797.4	30913.8
FEMEQNLRQ	19215.1	32107.6	28262.3	19215.1		KLLEATSAV	4.9	4.9	2519.4	29719
FFGTHETAF	498.4	29835	23004.6	498.4		KLLEEQGIFL	24.5	24.5	27893.2	38611
FGGHIRSV	22768.1	22768.1	36471.8	37360.9		KLLEGEESRISL	366.7	366.7	19857.6	41759.1
FIAEMTIYI	3.3	3.3	10224.4	18314		KLLEIDIDGV	9.8	9.8	36675.6	47000.4
FIDCLEIFL	14	14	26378.3	12858.7		KLLELDPEHQRA	817.7	817.7	40951.9	47198.6
FIDDANYSV	5.4	5.4	19535.6	14713.7		KLLERVSAI	13.2	13.2	5172.6	13473.4
FIDKVRFLEQQ	25445.6	25445.6	39433.9	45510.6		KLLFWVTEV	3.2	3.2	17748.1	24880.2
FIFDVHVHEV	7.9	7.9	30141.9	28250.7		KLLGELHTL	7.4	7.4	10829.4	14350.2
FIFEKILQL	6.9	6.9	15882.1	1068		KLLQFYPSL	6.1	6.1	11432.7	8963
FIFEKKLAQA	91.9	91.9	27854.6	39951.4		KLLTEVHAA	21.8	21.8	23266.2	34636.5
FIFSDTHEL	7.2	7.2	7499.3	727.5		KLMDHIYAV	2	2	3659.8	3486.1
FIFSEKPVFV	9.2	9.2	36226.4	19202		KLMDLDVEQL	17.8	17.8	17934	39282.7
FIIEKQPPQV	41.8	41.8	34058.3	41545.9		KLMDQLEAL	4.4	4.4	2134.2	7259.4
FIIETCLFI	10.2	10.2	23533	21022.6		KLMEEIREL	6.7	6.7	5845.1	9108.1
FIINGIEKV	8.7	8.7	26809.9	23845.7		KLMELLEEI	3.3	3.3	13845.4	35062.6
FIIQGLRSV	21.7	21.7	3710.7	18107.7		KLNPQQFEV	11.7	11.7	21453.9	5423
FILPKEIAV	10.5	10.5	12751.9	5015.7		KLPEKWESV	27.5	27.5	27101.3	36185.3
FIMEGTLTRV	5.7	5.7	4695	35847.4		KLQDGVHII	26.2	26.2	15891.9	17045
FINIVVHSV	26.2	26.2	15526.8	12792.1		KLQDQIFNL	6.9	6.9	22397.2	4496.2
FIQEIEHAL	31.4	31.4	3874.8	1329		KLQEELNKV	18.6	18.6	29777.3	41350.8
FISEFEHRV	9.8	9.8	31559	13389.6		KLQEFLQTL	12	12	11202	7317.1
FIWDFIEKV	3.3	3.3	30016	7739.1		KLQEKIQEL	20.1	20.1	13527.8	16027.9
FIWENIHTL	4.4	4.4	4796	126		KLQELEARV	24.1	24.1	25467.4	39285.7
FIWPMLIHI	5.7	5.7	16971.4	3338.3		KLQELENRL	146.3	146.3	21199.4	25946.3
FIYHGEVPQA	212.9	212.9	30456.6	34568.7		KLQELNYNL	10.3	10.3	19146	13768.3
FLADAKWIL	4.4	4.4	12660.7	1341.5		KLSDLQTQL	43.2	43.2	14338.6	12359.5
FLADIVQKL	4.2	4.2	13429.2	3413.8		KLTEIRHEV	18.2	18.2	9711	31530.6
FLADNHHQV	9.1	9.1	12889.2	5861		KLVEFDFLGA	37.5	37.5	33758.9	46815.6
FLADPSAFVAA	178.6	178.6	30936.9	40021.9		KLVELPYTV	4	4	23232.4	18195.1
FLAEHPNVTL	13.9	13.9	11168.7	12198.7		KLVKEVIAV	16.2	16.2	18104.2	34611.8
FLAERLYAEV	4.2	4.2	21186.1	32716.4		KLWDIINVNI	13.6	13.6	28575.9	41136.6
FLAESCATL	5.1	5.1	6235.5	1769.2		KLWEAESKL	23.1	23.1	10771.4	11821
FLAHDQAVRTL	1290.2	1290.2	23114.4	25189		KLYAGAILEV	6.9	6.9	17863.5	43005.8
FLAPLLAKL	5	5	7506.4	3120.7		KLYDIDVAKV	10.9	10.9	27525.9	41987
FLARRTNSTF	1052.8	6070.2	1052.8	15213.5		KLYGKPIRV	10.3	10.3	22383.1	25546.6
FLASESLIKQI	918.9	918.9	39438.6	43083.2		KLYQRDLEV	15.3	15.3	10127.1	18994.1
FLDDFIACV	2.4	2.4	31065.4	10168.8		KLYTGLREV	7.8	7.8	10132.7	25223.9
FLDDVVHSL	2.9	2.9	12180	1036.8		KMADEDALRKI	3936.3	3936.3	36444.2	46144.3
FLDEKTHEL	3.8	3.8	11712.1	4103.4		KMADIEYRL	9.2	9.2	16512.6	8586.2
FLDEPTNHL	11.7	11.7	15645.2	4083		KMAEMLVEL	3.6	3.6	4477.2	14721.2
FLDGHDLQL	13.8	13.8	15957	2878.7		KMDDPDYWRTV	417.4	417.4	38157.5	39648.2
FLDIILKTV	27.3	27.3	25492.2	28822.2		KMDEVLYSI	3.2	3.2	18712.8	21658.7
FLDITNPKA	47.7	47.7	32166.7	40286.1		KMDPIISRV	8.8	8.8	19932.1	22208
FLDKNDHSL	21.1	21.1	11827	2013.2		KMIEDLQNEL	36	36	25543.6	39557
FLDNLHINL	11.3	11.3	22774.3	4698.2		KMLDEILLQL	13.4	13.4	22113.3	38099.8
FLDPNNIPKA	45	45	33659	39678.7		KMLEKLPEL	3.7	3.7	13760.7	15829.9
FLDPRPLTV	6.6	6.6	17722.4	919.8		KMMDVTVTI	3	3	4782.5	7632.1
FLDQHGHNL	30.5	30.5	8911	2263.7		KMPEINAKV	16.8	16.8	25208.9	31941.3
FLDSAYFRL	4.6	4.6	22872.8	1468.9		KMVDGVGVCTV	189.1	189.1	34002.3	44491.5
FLEKLLPPV	4.1	4.1	17957.9	22086		KMVSIQITL	16.4	16.4	12744.3	3718.8
FLFASTILHL	9.8	9.8	22389.4	19199.7		KMWEEAISL	5.1	5.1	9460.5	3661.9
FLFCEPLQL	6.1	6.1	26783.8	541.2		KPASVFVQL	26.1	15050.6	26.1	28408.2
FLFDGSPTYVL	9.6	9.6	30504.8	6517.7		KPATKTAEL	7	26036.6	7	35901.8
FLFDHLLTL	2.4	2.4	9751.4	184.8		KPFDQTTISL	40.2	13984.7	40.2	39501.4
FLFDKLLLI	2.7	2.7	23284.3	7889.7		KPGKFVTTL	41.1	19266.1	41.1	24737.4
FLFDNDFPAL	4.2	4.2	22005.7	2676.7		KPGRKGISL	12.4	32218	12.4	34503.3
FLFDRPMHV	2.6	2.6	25688.2	1282		KPHPSPTSL	8	27867.5	8	7247.8
FLFDTQHFI	3.4	3.4	25435.2	2664.1		KPHSGFHVAF	16.2	30465.9	16.2	24101.5
FLFELPSRL	5.1	5.1	19020	904.9		KPILSTRSL	4.8	25891.4	4.8	30002.7
FLFEPVVKA	6.3	6.3	28311.9	12718.7		KPINVRVTTM	13.4	14786.4	13.4	39826.7
FLFGEVHKA	6.9	6.9	31855.4	22547.2		KPIQRTIL	57.3	36744.3	57.3	41854.1
FLFLDRTYV	6	6	20859.2	14892.6		KPIQRTILM	23.6	19149.3	23.6	31278.9
FLFNKVVNL	5.1	5.1	24321.5	740		KPKKGGGISF	23.7	38036.8	23.7	34320.5
FLFNTENKL	27.8	27.8	23236	1737.2		KPKSAPWNSF	75	36008.3	75	34939.1
FLFQDILVL	8.9	8.9	14300	373		KPKTPSLTVF	84.8	33929.9	84.8	27591.2
FLFQEPRSI	45.6	45.6	23343.8	2864.3		KPLDNASKL	80.8	31501.3	80.8	22056.9
FLFRDILEL	3.7	3.7	18058.8	594.1		KPMEKLLGL	12.3	4550	12.3	27783.5
FLFSKFIEL	3.3	3.3	16155.6	1461.2		KPMKSVLVV	8.4	7361.6	8.4	32416.6
FLGENISNFL	24	24	30533.5	27857.3		KPNANRIAL	5.2	28849.6	5.2	10967.5
FLGIHVFLV	7.1	7.1	28141.8	14212.1		KPNDSRALQL	87.6	31754.2	87.6	41630.5
FLGTFILKV	5.6	5.6	32552.9	16551.2		KPNRLTCTL	13.8	26613.1	13.8	18729
FLHDHVDLQV	10.6	10.6	33910.8	29395		KPQDYKKRLSV	160.3	35178.8	160.3	45544.6
FLHEATVRL	7.9	7.9	7582	2475.3		KPQTKLLIL	29.5	21262.1	29.5	33823.2
FLIDRVFGI	2.5	2.5	24628.9	2014.7		KPRDVSSVEL	11.2	30248.1	11.2	38333
FLIEEQKIVV	16	16	34892.3	40400.9		KPRDVSSVELL	50.6	31552.1	50.6	41313.7
FLINFIHTL	3.4	3.4	15745.4	238.2		KPRKLVNTI	8.1	28033.3	8.1	34156.8
FLIRESETL	28.1	28.1	19849.4	6603.5		KPRLDTEQL	12.1	30727.7	12.1	31556.6
FLKDLVASV	6.7	6.7	16738.5	9337.1		KPRNVQILNM	28.1	27200	28.1	30480.7
FLKNELDNV	51.2	51.2	35041.7	30847		KPRSLQTGF	22	35684.5	22	18819
FLLALEPEL	3.7	3.7	19323.7	7490.8		KPRSPVVEL	6.3	27866.3	6.3	10879.1
FLLDGFPRTV	4.1	4.1	29564.1	23758.9		KPRVTPVEV	16.7	24512	16.7	36762.6
FLLDGKVLSL	6.1	6.1	15676.5	16439.6		KPSLPFTSL	9.8	23566.1	9.8	31142.4
FLLDKALLI	4.3	4.3	24861.6	10191		KPSPKTIAF	11.1	30313	11.1	7878.6
FLLDKKIGV	4	4	27107.4	16914.7		KPSSTTPRL	29.1	26584.3	29.1	29114.6
FLLDKPQDLSI	63	63	40159	25938.2		KPTDKLRAL	10	30023.1	10	20789.1
FLLEGIRSL	4	4	5965.8	662.7		KPVNRISL	48.4	37797.2	48.4	38016.2
FLLEKGYEV	2.7	2.7	22041.4	9239.6		KPVYPGQTL	7.2	32571.6	7.2	22132.9
FLLEPGNLEV	5.7	5.7	24897.7	34319		KPWSQHYHQGYY	17257.1	37896.7	17257.1	31358.1
FLLETVVRV	3.2	3.2	27552.7	15454.2		KQLDDLKVEL	208.9	208.9	27400.8	41065.9
FLLGKEVSL	7.7	7.7	12939	3071.7		KRNDYVHAL	41.5	14362.7	15699.1	41.5
FLLGPRLVLA	31.6	31.6	11067.7	23199.3		KVADTILFL	17.3	17.3	3009	19069.5
FLLPDVIRI	4.5	4.5	27344.3	3958.7		KVGPVPVLV	313.7	313.7	17243.8	26430.6
FLLPIKTVGV	5.4	5.4	25887.7	34095.9		KVIDEIYRV	9.7	9.7	28737.8	32785.2
FLLPILSQI	5	5	16258	5669.6		KVKSREREQIK	34060.8	43775.3	34060.8	45565.8
FLLPKVQSI	5.3	5.3	16392.8	2415.9		KVLDFEHFL	15.6	15.6	14933.6	8306.6
FLLPKVQSIQL	159.5	159.5	8484.2	17181.3		KVLDLKINL	228.1	228.1	11045.6	19466.6
FLLPLRIAL	9.5	9.5	1522.3	330.4		KVLERVNAV	42.5	42.5	2891.8	17619.7
FLLPVINEM	6.2	6.2	11944	466.4		KVLEYVIKV	6.9	6.9	21197.5	24736.6
FLLQRVHSL	8	8	2724.4	363.5		KVLGALLFV	11.5	11.5	9978.7	39461.2
FLMDFIHQV	1.8	1.8	19038.5	1606.4		KVRGISEVL	107.4	11245.7	107.4	17107.4
FLMDHVFIQ	42.4	42.4	20107.3	1169.4		KVVALVHAV	54.4	54.4	3550.9	28804.1
FLMWFIETA	4.2	4.2	20915.9	14586.9		KYFDEHYEY	179.8	33126.4	30261.5	179.8
FLNDEVWNL	2.9	2.9	36160.2	649.4		LALHPEAPGL	1318	1318	9326	38097.3
FLNDIFERI	9.7	9.7	30259.2	18183.5		LDIKIRLENE	35233.3	35233.3	38886.1	48245.7
FLNGEVIRL	12.2	12.2	26933.2	4177.8		LDKKVEKV	11503.7	11503.7	43353.9	47235.4
FLNKEITSV	5.3	5.3	23767.4	18318.6		LDKTWPAAP	30371.7	38294	38107.6	30371.7
FLNNQEYVL	21.2	21.2	22434.8	300.7		LEKGLDGAKKAV	18259.2	18259.2	37925	46568.6
FLPARFYQA	21.8	21.8	29608.6	16191.3		LFLAILRLSL	203.3	203.3	5572.8	35956.2
FLPRKFPSL	14.7	14.7	18044.2	5077		LFLHAGIVLP	4005.3	4005.3	33279.4	28624.2
FLQEHNTTL	7.6	7.6	4073.2	953.8		LILYEDLVHI	29.3	29.3	36552.4	44985.8
FLQEKSPAV	4.2	4.2	15214	15468.8		LIRPVSASF	220.9	16882.7	220.9	2455
FLQEWEVYA	4.2	4.2	31847.1	13067.6		LKEQKMNRDNKE	42724.8	44169.2	42724.8	47107.3
FLQEYVANL	4.1	4.1	18409.6	646.6		LLAELLTHL	7.3	7.3	11878.2	31934.7
FLQPELVKL	15.6	15.6	22299.5	2027.9		LLAETHYQL	18.4	18.4	7897.4	10724.3
FLSEEGGHVAV	128.6	128.6	34825.1	38388.6		LLAPRPAAAAA	146.9	9049.9	146.9	44885.1
FLSEHPNVTL	19.7	19.7	20586.3	8603.9		LLDEPTNHL	73.6	73.6	16064.8	20706.3
FLSELQYYL	2.4	2.4	25699.9	483.5		LLDRFLATV	9.4	9.4	22179.9	32116.7
FLSELTQQL	6.3	6.3	10478	3361.4		LLDVPTAAV	62.6	62.6	8439.7	35519.2
FLSKDISYL	4.8	4.8	16830	1927.6		LLEPFVHQV	42.3	42.3	26554.1	13444.6
FLSSVIQNL	7.2	7.2	19535.8	1640.7		LLFDRPMHV	4.8	4.8	24985.7	10760.7
FLSTLEHHL	12.8	12.8	27706.1	3578.2		LLFDSVIHL	5	5	22100.9	5538.8
FLTDREVRL	25.9	25.9	23596.5	1286		LLFEGEKITI	31.9	31.9	31669.8	40465.2
FLTDSNNIKEV	312.5	312.5	41797.5	41781.7		LLFERATFL	10.3	10.3	14218.4	7509.8
FLTEFINYI	2.9	2.9	30567.6	4557.9		LLIDDKGTIKL	796.1	796.1	32981.2	43006.8
FLTELVISL	4.6	4.6	13377.6	1989.9		LLIENVASL	8.7	8.7	5424.5	9235.9
FLTKQEILL	34.4	34.4	24240.6	6145		LLLDMQNRL	26.2	26.2	20377.8	12990.6
FLVDGVCTV	2.7	2.7	19895.5	6790.6		LLLDSNIRL	9.6	9.6	19136.6	17543.6
FLVDIMEHL	5.5	5.5	23712.7	6834.3		LLLDVPTAAVQA	494.6	494.6	34335.4	44837.6
FLVLDVVYL	12.3	12.3	24913.8	3538.9		LLLEILHEI	3.9	3.9	20176.4	31406.4
FLVQNIHTL	12.6	12.6	8602	426		LLLPGELAKHAV	563.3	563.3	7502.9	41537.4
FLVRSKLLL	85	85	11789.8	5069		LLMATILHL	7.1	7.1	7139.7	10889.8
FLVTVIHTL	8.1	8.1	15235.4	882.2		LLMEHIQEI	3.4	3.4	10314	17718.2
FLWDEGFHQL	6.4	6.4	20223.8	9561.2		LLMIFSHQL	16.1	16.1	6675.6	9585.2
FLWERPTLL	4	4	10136.2	348.4		LLPPPPCPA	551.3	551.3	22207.3	16691.3
FLWERPTLLV	4.8	4.8	22199.6	10655.3		LLQEVEHQL	71.2	71.2	19117.4	14669.7
FLWPKEVEL	4.2	4.2	12056.5	270.1		LLSEILHLL	7.1	7.1	15538.6	20538.1
FLYAGHIFL	3.7	3.7	8960.5	636.5		LLWDYVYQL	2.7	2.7	18384.1	438.4
FLYDDNQRV	5.2	5.2	28240.6	8766.8		LLWGNLPEI	4.3	4.3	15720.7	27453.9
FLYDTHQNL	10.3	10.3	12741.4	508.6		LLYDLADQLHA	637.4	637.4	40219.4	42206.5
FLYFEDHGL	9.3	9.3	25224.1	2430.1		LMEHIHKL	270.2	270.2	32366.4	23520.3
FLYPFLHTV	2.3	2.3	15972.4	338.4		LMISRTPEV	8.3	8.3	12776.6	26532.3
FLYPFPLAL	3.7	3.7	4077.6	27.7		LMVDHVTEV	5.1	5.1	18306.5	24735
FLYSDEVQI	9.7	9.7	28996.7	3566.9		LNASVLVAQAQV	16756.2	16756.2	33913.7	47090.5
FMFDEKLVTV	3.5	3.5	34699.9	27803.4		LNLSFTYLK	25089.1	25089.1	31124.9	35328.8
FMLKDMLYL	2.8	2.8	14574.2	920.4		LNNMRSQY	38547.6	39453.6	38820.1	38547.6
FMLPDPQNI	15.1	15.1	29832.7	935.7		LPAERLVQ	3805.3	38181.1	3805.3	47014.1
FMLPDPQNISL	83.5	83.5	4510.1	7802.3		LPAPPTQNM	18.4	32034.4	18.4	24422.5
FMMEIIFKL	1.9	1.9	14281.2	141.2		LPASVHPQL	28.9	26082.3	28.9	26010.4
FMSEYLIEL	2.1	2.1	14722.2	386.5		LPAWPHRGL	7.6	34273.4	7.6	30462.6
FMTTNVPNV	5	5	31669.8	8621.4		LPDERTISL	31.3	17019	31.3	28868.7
FMYNFQLVTL	8.3	8.3	23943.7	2109		LPHAPGVQM	14.5	30527.6	14.5	23224.4
FNEKSKEL	29112.1	35634.3	37703.6	29112.1		LPHNRLVSL	8.8	20694.7	8.8	18147.3
FNIGLLLFL	937.3	937.3	19441.6	14394.6		LPHTNIASL	16.7	22482.7	16.7	18617.1
FPACVSLVL	16.8	6510.1	16.8	11071		LPKPPGRGV	39.7	35972.1	39.7	32320.6
FPDNQRPAL	18.4	23910.8	18.4	8817.9		LPKSPPYTAF	84.6	36868.2	84.6	17891.5
FPFWPAKAL	14.6	16490.4	14.6	4039.2		LPNGLRESI	32	31307	32	41932.9
FPHKRLQQL	12.6	22747.4	12.6	7244.9		LPNSPAPPNPGG	23057.2	43999.4	23057.2	46952.6
FPMEIRQYL	8.3	2735.7	8.3	4202.2		LPQANRDTL	22.3	36602.7	22.3	27690.5
FPMELRQFL	8.7	4232.7	8.7	9167.2		LPRGMQPTEF	28.4	36976.4	28.4	30008.8
FPNIPGKSL	13.7	29615	13.7	10032		LPRGSIPRSL	12.7	33300.7	12.7	22031.9
FPNTNRWFL	91.5	12347.6	91.5	2975.1		LPRGSRAHITL	16.1	35927	16.1	28226.9
FPQATRQSL	5.2	27542	5.2	13813.1		LPRLTPPVL	9.5	28602.2	9.5	24728.3
FPRAPSTSDSV	100.2	23435.4	100.2	41030.8		LPRPPPPEM	11.2	33989.1	11.2	7293.9
FPRDKLAEL	7.9	16778	7.9	8059		LPRPVPQNL	17.7	29252.3	17.7	9150.4
FPRSPGQPSSL	24.9	32966.9	24.9	19338.5		LPRSEKLRSL	12.1	32945.9	12.1	27471.5
FPRVYGVSL	4	17582.8	4	2783.5		LPRTIFPTSTI	50.8	28611.2	50.8	40857.6
FPVGRIHRHL	158.8	15887.7	158.8	33533.9		LPSDLRTISL	42.5	15260.8	42.5	44473.3
FQAELQICL	16.2	16.2	21931	5263.8		LPSGDRVAVSV	1706.9	26632.4	1706.9	47215.5
FQDPVPLTV	15.2	15.2	21796.4	2434.3		LPSKPSSTL	11.9	33811.5	11.9	25210
FQNPFRSEL	253.1	433	9960	253.1		LPSQKTASL	7.7	28288.6	7.7	31327.3
FQTDLIYNL	9.9	9.9	28371.1	1163.2		LPSRKLVAL	14.5	22556.7	14.5	25693.2
FRAPSRIF	860.6	37741.6	19189.7	860.6		LPSRPPSQL	48.9	35600.4	48.9	17070.4
FRFLGSILV	2137.8	2137.8	24928.7	2847.3		LPSSGRSSL	4.8	36746.3	4.8	22947.9
FRNIPGITL	86.8	17387.2	17199.7	86.8		LPSTRLGTL	15	27445.9	15	24162.6
FRNVEVLIY	237.3	21720.8	33693.6	237.3		LPSWGRAEL	4.9	29378.8	4.9	29900.9
FRPLYTHEY	88.8	27970.3	30250.4	88.8		LPWPARPAL	5.5	22289.4	5.5	8862.6
FRVPTANVS	2281.3	34586.3	28840.3	2281.3		LSLENLEKI	5014.4	5014.4	28916.8	40177.7
FSYGRALQASAL	9177	9177	17515.9	17216.4		LSPAKEPVQPGM	4818.4	35561.9	4818.4	41068.1
FVADEGICYL	25.7	25.7	16701.8	29218.7		LSTRTEALEAL	18381.9	24555.2	18381.9	32987.6
FVDDYTVRV	6.2	6.2	21147.8	11890.1		LTLFGNSLK	24785.6	32168.8	24785.6	43943.3
FVFPGELLL	15.8	15.8	9585.4	370.2		LTRPGSSSL	34.9	17410.5	34.9	6450.6
FVHDLVLYL	10.4	10.4	7873	715		LTVGNNKTL	7928.2	20815.7	7928.2	22388.5
FVIAELVNV	8.6	8.6	24485.7	31226.1		LVMAPRTVL	16.8	5919.4	16.8	9270.7
FVIDLQTRL	55.1	55.1	12514.1	4976.3		LVRDVVSSL	75.3	4166.3	75.3	6665.4
FVLDKVPFL	4.4	4.4	17579.9	3700.3		LVRPGTALE	9694.4	34416.5	9694.4	30326.8
FVLPELPSV	4.7	4.7	16414.4	14632.9		MAHMASKE	38242.3	42028.8	38242.3	47070.6
FVMETFVHL	7.2	7.2	3128.8	2367.4		MLDEILLQL	6.5	6.5	13850.2	19705.6
FYRTLITLL	200.3	9074.7	14241	200.3		MLDSLRIYL	12.5	12.5	12234.5	16311.5
GAAPYRCSL	326.6	12017.8	326.6	7357.3		MLFGHPLLV	3.9	3.9	19305.5	15087.3
GAEKTEARASL	16414	38453.9	16414	43422		MLIEVIEKL	9	9	22320.5	20864
GAFLRHAAL	1648.4	7250	1648.4	5194.3		MLLDFIQHI	3.4	3.4	30764.3	17277.8
GARKVVSCL	1692.7	20491.7	1692.7	16795.1		MLLDVMHTV	2.4	2.4	15043.3	17915
GAVHDVKDVLDS	33604	33604	37952.5	44698.1		MLLEIPYMAA	14.9	14.9	27341.9	43903.4
GESLRGQTTSAF	8543	27753.5	8543	29002.7		MLNEHDFEV	3.9	3.9	23257.3	11572.1
GGFGGGSFRGS	41246.7	41246.7	41721.1	47299.3		MLPPPPLTA	299.4	299.4	22548.2	11604.3
GGGLGSGGSIR	40921.8	41932.5	40921.8	47637.8		MLVELVWRI	4.6	4.6	31292.1	25701.9
GHKVGLALELEA	18531.1	18531.1	37919.6	41696.8		MMLDDLLQL	3.5	3.5	14121.4	5398.6
GIEGRYATAL	10096.7	13246.6	10096.7	37677.5		MPALRSINL	20.3	17959.8	20.3	32666.2
GIFGGHIRSV	339.9	339.9	22748.4	43661.3		MPDVGRSMQQL	953.1	31119.2	953.1	45613.6
GILSHINTV	32.1	32.1	18208.3	24493.4		MPFVGLRLEL	27.1	8333.8	27.1	41228.9
GIMKKAYEL	74.9	74.9	3626.9	9895.3		MPQKERESI	87.7	36096.9	87.7	43845
GKIKEWYEKH	39042.5	39042.5	42483.7	44104.8		MPSEQIRNQL	98	29273.8	98	44256.8
GLADASLLKKV	470.9	470.9	39264	47858.4		MPSPVSPKL	127.2	19072.4	127.2	18062.9
GLADKVYFL	3.8	3.8	23544.2	13049.9		MPSQFRDIL	33.2	27012.6	33.2	22501.6
GLADNTVIAKV	236.9	236.9	37943.9	46862.2		MPSSAVRVL	15.9	25650.7	15.9	13377.4
GLAELYVMV	8.4	8.4	25076.9	40018.9		MPYSNGRPAL	12	29494.1	12	16657
GLAEQAPCI	68.1	68.1	29211.5	38395.3		NAAERRGPL	62.2	28762.7	62.2	11812.9
GLAGVKIAEV	23.3	23.3	22133.2	47137.4		NARLAADDF	12449.1	31155.6	12449.1	25095.7
GLAKLIADV	37.6	37.6	23207.1	42004.2		NIIELVHQV	35.5	35.5	25888.3	33083.1
GLAKSIHHA	125	125	28451	40317		NIVERLKEV	1359.9	1359.9	22168.9	36489.2
GLAPHLEQI	67.3	67.3	20261.1	29374.7		NIVERVKEV	2075	2075	24318.9	31299.5
GLAPKPVQV	60.3	60.3	23834.9	25063.4		NLAENISRV	18.2	18.2	22560.2	32375.2
GLDDIKDLKV	92.8	92.8	40599.4	47466.9		NLASFIEQV	17.1	17.1	30294.9	32092.4
GLDELFVQV	10	10	29337.9	41035.7		NLASFIEQVAV	338.3	338.3	38942.1	44931.3
GLDNAVSLFQV	253.9	253.9	40189	44931.3		NLDPAVHEV	14.9	14.9	24848.4	22250.8
GLDPLGYEIQL	1827.9	1827.9	16132.3	38921		NLFEWHFTV	3	3	23478.1	1158.5
GLDPQGDRSFL	3203.9	14446.4	3203.9	38462.6		NLIDLDDLYV	14.1	14.1	39429.6	46071.4
GLDRLNVTV	32.8	32.8	25175.9	36882.2		NLLEEVFHL	6.7	6.7	32249.7	6701.2
GLDRNAPSV	62.5	62.5	26369.5	35493.5		NLLPKLHIV	21.2	21.2	22795.2	20346.1
GLFAGPCKV	11.5	11.5	27044.1	26578.3		NLMELLIMI	6.4	6.4	19402.3	31616
GLFDQHFRL	9	9	24136.4	2078.2		NLMEMVAQL	7.7	7.7	7537.8	5106
GLFGVPLCL	26.7	26.7	21315.7	6121.2		NLNDRLASY	5381.6	13325.8	26474.4	5381.6
GLFPWTPKL	5.8	5.8	18782.8	1405.2		NLVPMIIHL	58.2	58.2	23200.8	5951.6
GLFQHICTA	42.6	42.6	23624.3	26655.7		NLYPFVKTV	40.9	40.9	24443.4	3182.3
GLFSAKLFL	23.1	23.1	17122.2	11925.3		NMLEAVHTI	13.2	13.2	23325.1	10511.6
GLGSGGSIRSS	33249.9	33249.9	42325.9	47795.8		NMLPQIFRV	5.2	5.2	29569.8	5489.5
GLHSYFITV	9.1	9.1	19385.3	17123.5		NMVAKVDEV	75.1	75.1	30780.6	34627.9
GLIDHQTYL	13.2	13.2	19192.6	8369.2		NMVDIIHSV	5.1	5.1	23596.5	18605.4
GLIDRQVTV	15.8	15.8	24273.9	18419.7		NMYGKVVTV	13.6	13.6	22940.2	10629.8
GLIDVHVHL	18.6	18.6	22462	11761.3		NPEKRYNVL	72.9	36723.7	72.9	20684.6
GLIEDHFDVTV	116.7	116.7	41636.8	44833.2		NPHGARLSL	4.8	31358.1	4.8	24071.7
GLIEILKKV	21.1	21.1	28346.5	41695		NPKRQTLVF	90.9	36366.6	90.9	15621.7
GLIEKNIEL	11.4	11.4	19650.9	24424.9		NPNLRKNVL	28	37022.5	28	15211.5
GLIPIHADPRL	3412.5	3412.5	17864.5	42142.6		NPNMRLSQL	33.8	28874.9	33.8	17776.7
GLLAKIFEL	4.4	4.4	21017.1	8612.7		NPQERTLTL	17.6	25161.2	17.6	14955.5
GLLDCPIFL	4.4	4.4	24086.1	13054.8		NPRIPYTEL	11.6	33180.9	11.6	22927.8
GLLDLPFRV	3.3	3.3	30481	21221.6		NPRPTAQDL	13.9	34715.3	13.9	13174.9
GLLDRIMQL	8.3	8.3	17997.7	5553.4		NPRQPLPASGL	179.7	34506.7	179.7	23441.3
GLLDRLSVLL	46.3	46.3	23502.5	38856.2		NPRSVTLLI	36.2	22748.6	36.2	35114.2
GLLEFLRPA	15.2	15.2	20512.8	30622.2		NPSENRSLL	89.6	37254.7	89.6	21827.6
GLLENIPRV	3.7	3.7	31634.2	32626.6		NQIDFIICL	57.7	57.7	27620.5	7759.4
GLLERVKEL	71	71	19096.1	10318.1		NRFNYPFEL	28.5	7842.1	26448.3	28.5
GLLGFVRQV	31.7	31.7	27270.1	26826.7		NRPGTVSSL	1506.7	31391.4	22858.7	1506.7
GLLGYLHFV	2.6	2.6	24593	30325.1		NSGDVNVEIN	28102.5	28102.5	40566	47195
GLMDTVKKV	16	16	23067.4	31544.3		NSLTHISPR	28660.8	33980.6	28660.8	31335.4
GLMEDLLKL	4.7	4.7	15130.4	15582.5		NVELDPEIQ	33449.8	35232.6	33449.8	38621.9
GLMKKAYEL	9.3	9.3	6857.7	7046.3		NVKVDPEIQ	34094.4	38243.5	34094.4	35639.3
GLMQEKIYI	25.5	25.5	22949.1	31318.5		NVRIATTAL	26.5	17794.2	26.5	14831.1
GLMTTVHAI	10	10	5896.1	15210.5		NVRPPNTAL	16.4	21390.1	16.4	1173.4
GLNEEIARV	15.8	15.8	35550.4	35964		NYGGGGNYNDF	29801.4	39446.7	41769.9	29801.4
GLPRFGIEMV	312	312	1391.4	41736.1		NYYDQGYGNY	6740.8	37840.5	40968.3	6740.8
GLQEAQYRL	58.7	58.7	28805.7	11452.7		PAAKRVKL	1062.7	43455.4	1062.7	44543.6
GLQEGTHEL	22.8	22.8	7936.3	13616.2		PALKTTRL	1151.8	41430.5	1151.8	44720.3
GLSDLRLEL	66.5	66.5	9336.4	16673.2		PCGIKHID	36473	44801.2	36473	47686.8
GLSESSVKV	27.3	27.3	30303.8	36946.9		PDTGRILSKL	36018.5	36018.5	38214.6	44686
GLTEALHFV	4.5	4.5	27084.5	38365.4		PEAKKPRL	13285.2	45435.3	13285.2	43977.5
GLTPFVFRL	16.1	16.1	25572.9	1053.7		PEYHRKAV	717	44994	717	43065
GLTSTDLLFHL	354.9	354.9	39099.5	41880.4		PLHKVKSL	4669.9	35207	4669.9	39570.7
GLVDKLQAL	29.1	29.1	12619	16159.2		PLLDLHIEL	369.9	369.9	26163.4	15583.5
GLVNYQISV	10.6	10.6	25491.4	22563.1		PNQKRLTLL	28194.2	35196.8	28194.2	32154.9
GLVPFLVSV	7.6	7.6	23463.6	23168.9		PQISNATDRKY	41328.5	41328.5	42860	44795.9
GLWEEAYRV	4.2	4.2	34929.7	24316.5		PRAALTRL	267.2	38346.3	267.2	35470.9
GLWEQENHL	37	37	28016.9	12605.1		PRPPPKPM	73.4	41714.4	73.4	3686.7
GLWGHALLL	16.9	16.9	10686.9	6816.9		PSASPLKSI	23957.2	35968.6	23957.2	39992.1
GLWGHPVLA	24	24	24124.4	31404.3		PVEEAYKRGLVG	40054	40054	40345.4	44436.2
GLWGPEEEPHL	963.3	963.3	41076.1	35721.2		PVLKNPDDPDT	32700.1	32700.1	44501.2	46647.8
GLWGPVHEL	12.5	12.5	7724.4	3746		QAAAVRHVL	492.5	19918.7	492.5	20928.6
GLWGQSVPTA	76.3	76.3	32044.1	45645.7		QIMDYLLCL	9	9	10165.7	4854.4
GLWKDSLFL	11.7	11.7	16098	14468.9		QLAQFVHEV	10.3	10.3	21866.1	29782.7
GLWKHETTV	20.1	20.1	16151.2	19986.3		QLDDLKVEL	109.1	109.1	22580.9	22616.9
GLYDGPVCEV	12.1	12.1	34182.7	39952.7		QLDSHVHAV	15.4	15.4	18847.9	19187.4
GLYDSQNPPTV	195.9	195.9	40986.5	37866		QLIDIIHTA	12.1	12.1	24732	31337.5
GLYEGLDWLA	10	10	37218.9	41835.1		QLIDKVWQL	6.5	6.5	28874.3	7514.3
GLYEGLTWL	4.9	4.9	15031.5	9078.4		QLISIILRL	48.2	48.2	20230	16747.5
GLYELVWRV	2.9	2.9	32145.9	21899.2		QLLDQVEQI	85.6	85.6	32389.6	31698.2
GLYGAIFRL	7.6	7.6	19874.6	4890.7		QLLEKVIEL	10.9	10.9	22106.6	15567.5
GLYSRQLYV	7.2	7.2	21912	10501.2		QLLELPLNL	23.8	23.8	24003.6	13195.4
GMAERIPEL	8.6	8.6	13687.8	10098.4		QLLGSAHEV	25.8	25.8	22328.5	32074
GMAQKTWEL	11.4	11.4	11538.3	11814.3		QLMAEKLQL	169.9	169.9	11237.1	16898.8
GMDRYLIYV	3.9	3.9	28990.8	26482.7		QLMEQVAQL	14	14	11017.2	7481.5
GMLEKIDMI	19.6	19.6	31695.2	34263.4		QLNEKVAQL	202	202	21390.8	11623.8
GMLENCILL	10	10	25145.7	9732.8		QLQVLILSR	11876.7	11876.7	30583.1	41506.8
GMYETPLFL	6.9	6.9	18187.8	2886.4		QLSPRLLEV	29.3	29.3	17075.2	19786.8
GMYGKIAVMEL	330.9	330.9	33281.2	31952.7		QLSRELLPV	30.6	30.6	22150.9	33537.9
GMYIFLHTV	9.1	9.1	24650.5	15016.4		QLTNVILHL	125.4	125.4	23001.3	12066.4
GMYVFLHAV	6.7	6.7	19785.8	11953.8		QLVDFQWKL	10.3	10.3	33745.4	4561.7
GNSHQGEPRDY	41029.1	41318.2	43692.5	41029.1		QLVDIIEKV	24	24	30771	39859.9
GPAGGDREAL	26.9	35020.1	26.9	45628.9		QLVRDLLEV	44.2	44.2	25415.6	38192.2
GPAIERMGL	57.9	32154.9	57.9	41950.6		QMISRIEYV	9.6	9.6	28849.6	23372.4
GPALGRSFL	10.9	31574.7	10.9	37706.9		QMLELITRL	16.1	16.1	21914.6	15397.1
GPAPKGSSL	8	37048.1	8	27113.6		QPAGHRPAL	5.7	37675.1	5.7	26550.1
GPAPRVLSL	11.1	21271.7	11.1	12198.4		QPDQTRIVAL	99.8	26313.3	99.8	41965.2
GPAPVGRFF	99	29948.8	99	19097.4		QPFGGGSHM	249.4	31784.8	249.4	23828.9
GPARAGSVV	16.1	37622.1	16.1	42943.5		QPHVGDYRQL	676.9	36899.7	676.9	42155.4
GPASRVSQL	24.5	32005.3	24.5	21967.4		QPITPGPSI	128.6	36479.7	128.6	40798
GPDSSKTLLCL	7407.6	27461.4	7407.6	46329.9		QPLAAKRAL	11.9	37715.9	11.9	23355.9
GPDSTRHTTL	81.3	37285.8	81.3	41994.2		QPMAAPEGKRSL	61.7	37910.6	61.7	41086.8
GPDTKRAKL	257.4	38851.6	257.4	38634		QPQFQRQGL	101.6	38746.6	101.6	36167.3
GPGLQRMVL	20.2	31661.9	20.2	35171.2		QPREPQVYTL	107.4	31392.8	107.4	4470.8
GPGSKRLGI	492.2	35466.6	492.2	43290.6		QPRYPVNSV	15.9	31118.2	15.9	34768.3
GPGTNRTTV	190.1	37420	190.1	40222.5		QPSPARAPAEL	122.7	39910.8	122.7	43690.1
GPHQRHIAL	5.6	29108	5.6	10172.8		QQIDRVVEV	63.4	63.4	26241.1	26174.5
GPIYPGHGM	28.5	35650.5	28.5	30878		QQRDLTLDLVL	18224.5	18224.5	25991.6	34406.1
GPKPGGGPGL	19.2	38192.2	19.2	41595.8		QRSIPALL	20813.9	27696.5	28966.9	20813.9
GPKQQFSTL	41.7	34553	41.7	26958.2		QVDPKKRISM	11656	28124.1	11656	40086.1
GPLFRNSQL	32.3	33945.3	32.3	27354.3		QVRKAVDAL	235.6	23240.8	235.6	14811.8
GPLYKNGSL	15	37367.4	15	34776.6		QVRLPLGTL	211.9	19423.9	211.9	14607.5
GPMNLRAAF	4.8	32309.8	4.8	12134.9		RAKPEDRESL	2160.7	32213.4	2160.7	34614.8
GPNPKSSRTTL	380.1	42528.3	380.1	43477.9		RIDEARQEL	730.9	2774.5	730.9	18251.3
GPNSNRSQF	67.2	42191.4	67.2	11222.5		RIIDCAFTV	7	7	8128.8	12777.2
GPPPPPGKPQ	11474.9	43896.2	11474.9	45829.3		RIIDTVAQV	39.1	39.1	8324	27235.3
GPPPPPPGKPQ	25190.9	44405.9	25190.9	46480		RIMEFTTTL	8.4	8.4	105.1	1892.1
GPRAPGPSL	5.8	36399.3	5.8	22769.1		RIRMTDGRTL	29.1	17461	29.1	8658.8
GPRAVDVLSEL	128.1	21203.3	128.1	40133.8		RISDVHFSV	17.4	17.4	3610.9	8535.8
GPREAFRQL	11.1	32152.5	11.1	26304.5		RLAHYIDRV	12.6	12.6	19483.7	29045.4
GPREALIQL	28.2	23008.3	28.2	30520.3		RLAQHITYV	5.3	5.3	5170.4	24758.3
GPREAVSGL	19.5	31285.6	19.5	26522.8		RLAVYIDKV	25.4	25.4	21706.8	33722
GPRFTLKLRSL	51.9	31426.1	51.9	30982.1		RLAVYIDRV	23.7	23.7	20798.8	33265.7
GPRGGLNTSRSL	34.4	37374.2	34.4	36928.1		RLDDNIRTV	28.5	28.5	13629.3	11821
GPRGMGTAL	2.8	32919.9	2.8	21464.1		RLDDSLLYL	4.9	4.9	9509.9	8198.1
GPRHPVCLL	35.9	29092.9	35.9	22601.2		RLFADILNDV	17.8	17.8	24361	44047.1
GPRNAQIQAL	23.8	34265.6	23.8	18382.9		RLFDEPQLASL	194.1	194.1	20749.6	23534.5
GPRNAQRVL	6.6	40371.6	6.6	15076.7		RLFEGNALL	7.7	7.7	7765.2	4770.3
GPRPGSPSAL	8.4	38212.1	8.4	18710.6		RLFENYIEL	6	6	9722.6	1584.2
GPRPITQSEL	11.2	35064.1	11.2	36642.3		RLIEQEEYL	29.4	29.4	20115.6	14045.2
GPRSPSVIFM	35.3	27589.1	35.3	18545.7		RLIESLFTI	4.3	4.3	11141.9	9659
GPRSSLRVL	5.4	31750.4	5.4	17865.8		RLILEEITR	14695.5	14695.5	30209.2	39879.3
GPRSTASDL	9.2	36616.9	9.2	27070.5		RLINQVLEL	16.7	16.7	4066.2	5370.8
GPTEGRPQL	101	37190.7	101	28551.5		RLIQESPTL	67.3	67.3	6361.5	14047.9
GPTSRSAAL	8.4	33495.1	8.4	15427.8		RLLDGAFKL	5.9	5.9	9131.9	1310.2
GQIEVVPEV	6.6	6.6	27459.9	35777.3		RLLDLDIPMSV	39.1	39.1	30137	34712.3
GQTLVVQFTVK	6903.4	6903.4	38106.4	45820.4		RLLDLENIQI	81.1	81.1	30573.5	43989.4
GSGSGWSSSRGP	43025.9	43025.9	43187.2	47139.9		RLLDSVRAI	50.2	50.2	3823.4	6343.9
GSGSWGCSRLR	35081.5	35081.5	38460.1	44403.5		RLLDYVVNI	4.5	4.5	22844.6	7239.5
GVAESIHLWEV	359.2	359.2	37682.8	46166.2		RLLEIDPYL	4.1	4.1	16256.2	8666.8
GVAQHREAL	91.3	18908.4	91.3	19278		RLLELETRL	33.1	33.1	13152.2	16507.7
GVEGRDVVAL	14111.9	14287	14111.9	39329.1		RLLENMTEV	4.3	4.3	8075.4	24114.2
GVKKPTKAL	247.7	31801.6	247.7	12357.4		RLLEVPVML	15.2	15.2	10978.2	3674.8
GVLIWKIGSYGR	20259.3	20259.3	39993.4	43178.8		RLLEVVTSI	8.2	8.2	8646.8	18869.4
GVRAVRPKVLM	9230.4	29178.6	9230.4	30669.6		RLLNILMQL	12.6	12.6	5106.8	6991.7
GVRGYPTIKF	8456.7	30538.1	8456.7	26975.8		RLLQEQHQL	304.7	304.7	11854.9	5843.7
GVRPPAPSL	76.1	15581.8	76.1	3028.5		RLMNDMTAV	5.7	5.7	488.5	13099.4
GVYGGSVHEA	4534.8	4534.8	26475.8	43497.7		RLMNETTAV	9.9	9.9	376.8	18668.1
HAAAAPGPPL	535.4	16421	535.4	38439.3		RLMQGDEICL	151.7	151.7	7521.5	33479.5
HAAAYRNAL	22.2	20049.1	22.2	5146.6		RLPEAIEEV	12.9	12.9	24795	32052.1
HILECEFYL	10	10	16435.2	3563.3		RLPEIYIQL	55.4	55.4	16540.3	7050.2
HILEEKGLSQV	4251	4251	35291.7	46463.9		RLQEDPPAGV	129.8	129.8	26576.2	42224.8
HLAEALHQA	52.6	52.6	15669.1	38675.4		RLQEDPPVGV	133.4	133.4	31908.1	42125.3
HLAEVLERV	16.9	16.9	21111	38680.9		RLQEEINEV	13.6	13.6	23179.7	31751.1
HLAEVSAEV	8.3	8.3	8165.3	32018.1		RLQESVMEA	37.2	37.2	13864.1	30293.9
HLAIKLEQV	297.8	297.8	23630.5	41628.3		RLQEVTHSV	7.9	7.9	2360.1	21732.4
HLANIVERV	45.1	45.1	22522.3	34702.5		RLTDYISKV	9.2	9.2	19206.6	14023.5
HLDATKLLL	394.5	394.5	12033.5	19281.3		RLTPKLMEV	12.3	12.3	7048.2	17551.6
HLFDAFVSV	4.5	4.5	15976.5	16068.6		RLVEIQYEL	7.8	7.8	12166.7	3431.1
HLFDFCVQV	6.9	6.9	28919.3	7386.2		RLWGEPVNL	36.8	36.8	14112.2	3323.9
HLFGECLFI	27.6	27.6	28050.9	22554.5		RLWNETVEL	11.1	11.1	3252.6	3810.5
HLFPGENCTL	240.9	240.9	18419.5	10630.1		RLYHITDQV	23.9	23.9	11862.8	25039.8
HLFSGHLSTL	117.8	117.8	6390.6	14148.6		RLYPWGVVEV	9.8	9.8	10334.8	18314
HLFTATINL	27.4	27.4	14653.8	6136		RLYQGINQL	51.8	51.8	2556	1813.2
HLGDFLVFL	12.8	12.8	22076.2	8696.3		RMFDGKFVV	5	5	11102	1376
HLISTINTV	23.6	23.6	16010.4	19827.8		RMLDSVEKL	26.5	26.5	16021	4529.3
HLLDIYIQL	15.2	15.2	17791.9	4531.3		RMLHFLTAV	4.3	4.3	6996.6	9845.4
HLLEEPIYL	7.5	7.5	25492.5	3818.1		RMLPHAPGV	12.9	12.9	12494.2	7641.6
HLLERVDQV	35.8	35.8	26009.6	23009.6		RNKYEDEINK	40453.4	40515.1	40453.4	46289.8
HLLHTVPAL	26.5	26.5	4810.3	3211.6		RPADPEKNQSL	183	42075.2	183	45046.7
HLLNESPML	53.5	53.5	20852.9	15367.5		RPADSMLNVL	20.2	17475.2	20.2	43149.9
HLLPCEVAV	18.4	18.4	12658.6	8874.6		RPAEVGGMQL	19.5	26788.2	19.5	43666
HLLPTAPTTV	151.5	151.5	23841.1	34134.6		RPAFFAERL	36.3	21051.3	36.3	30282.8
HLLSDELLL	62.7	62.7	20846.1	8573.8		RPALFANLF	91.2	20183.2	91.2	25106.3
HLSIINEYL	189.6	189.6	21724.1	19129.6		RPANHRQLTF	7.7	34050.5	7.7	20923.2
HLTDITLKV	20.5	20.5	17810.2	25480.3		RPAPLSAEL	6	19643.1	6	18192.3
HLTYLNVYL	57.6	57.6	16420.1	9930.6		RPAPPPEAL	9.7	26263.5	9.7	4796.1
HLWNSIHGL	12.4	12.4	10587.2	1123.1		RPAQFLPEM	13.4	18514.4	13.4	26338.7
HLYARQLTL	75.2	75.2	2660.3	318.2		RPDDRSQGAII	43.4	39548	43.4	46109.3
HLYDIHVTV	8.2	8.2	14661.1	4529		RPDGEKKAYVRL	882.8	36997.2	882.8	44055.6
HLYSEVKEV	73	73	25153.6	18615.7		RPDLRMAAI	8.2	20134.1	8.2	32010.8
HPAAKMIVM	14.5	25286.7	14.5	27681.8		RPDSRLGKTEL	15.7	36806.8	15.7	44458.8
HPAGPRTVF	6	40103	6	17848		RPENRSFYL	17.4	23052.4	17.4	5633.4
HPAHERVLQDL	995.7	35245.5	995.7	40774.6		RPENYREAL	5.9	34733.3	5.9	10351.6
HPDDSRYTHL	327.9	35416	327.9	39966.6		RPFHGWTSL	6.6	17131.1	6.6	9600.6
HPESERISM	27.9	36345	27.9	26616.8		RPFLSRESL	9.1	25142.7	9.1	21527.1
HPFFKDMSL	33.7	20789.4	33.7	16435.2		RPGAERAIIHV	1681.5	27251.5	1681.5	46587.2
HPFLQRQQL	28.9	31754.6	28.9	18052.2		RPHVAQPTL	12.1	32040.7	12.1	14644.8
HPGPRPAL	42.6	40759.6	42.6	25272.5		RPISASVL	49.9	37829.1	49.9	25241.6
HPGPVNSEL	20.8	30280.5	20.8	16183		RPKAQPTTL	15.8	35397.3	15.8	10541
HPHAVNEIAL	23.2	26791.3	23.2	33737.7		RPKLIGEEL	13.8	27333.6	13.8	29266.2
HPINPRVAL	5.1	32299.6	5.1	9021.5		RPKLPEDPLL	90	32478	90	37921.7
HPIRVVNAL	12.2	20553	12.2	10857.3		RPKPPSATSI	22.3	37113.1	22.3	35812.9
HPISNNNSL	12.3	35141.6	12.3	15184.4		RPKPSSSPVIF	81.1	37511.2	81.1	32232.9
HPIYNIKSL	22.4	29699.1	22.4	17564.5		RPKSNIVLL	66.5	24631.1	66.5	11110.4
HPLEGTHEL	11.9	18417.9	11.9	14379.6		RPKTFGMDM	10.5	30864	10.5	17860.6
HPLSNPAEL	29.2	27071.7	29.2	6700.3		RPKTVRDTLL	27.2	35481.2	27.2	41135.3
HPMAYQLQL	7.3	15801.7	7.3	3448.3		RPLVVKTSL	8.2	24420.4	8.2	24512.5
HPMDAAQRSQHI	960.8	35944.9	960.8	46005.2		RPLYKNIVL	8.9	23268.9	8.9	22094.6
HPMNSISSL	4.7	21049.2	4.7	7676.5		RPMDKTVLF	21	25677.4	21	11897.8
HPNRTVPTAL	13.7	33488.9	13.7	31500.3		RPMPPEARRL	13.2	18221.5	13.2	26787.6
HPNSNLLDL	42.9	26478.7	42.9	11516.4		RPNGRVALRTL	19.7	30931.9	19.7	37948.8
HPQPGSANSL	29.8	26491.3	29.8	36657		RPNGVITGL	27.8	19998.4	27.8	16459.2
HPRAPVLL	80.3	35873.8	80.3	31634.9		RPPPSPSGTI	138.6	38886.9	138.6	42026.5
HPRAYFMQL	4.7	24331.5	4.7	8167.1		RPQAPATVGL	25.5	6796.5	25.5	37976.3
HPRDFFSRL	10.9	29829.8	10.9	12541.7		RPQGKVVAL	6.5	22691.6	6.5	14509
HPRDPNLLL	10.4	30845.3	10.4	12700.5		RPQKPSLEF	9.1	33317.3	9.1	16774.7
HPRDPNLLLSV	143.4	27130	143.4	41388		RPQLQRQVL	4.7	34968.6	4.7	24127.6
HPRDVYSNL	11.9	33209.6	11.9	11801.8		RPQTGLSFL	13.5	22020.4	13.5	28132
HPRGGVIQSV	22.3	23049.9	22.3	40159.4		RPRAGASISTL	14.4	30371.1	14.4	37373
HPRGWNDHV	47.8	31037.8	47.8	31257.9		RPREAEVRFL	23.1	32231.2	23.1	28091
HPRIASGLGL	15	30774.6	15	26570.5		RPRETRVIAVL	9.5	28390.1	9.5	29099.2
HPRIITEGF	50.9	28089.1	50.9	26580.6		RPRHQGVMVGM	31.7	31321.9	31.7	25769.5
HPRLSLHRPAL	11.5	21404	11.5	26182.4		RPRKAFLL	20.7	33255.7	20.7	13219
HPRQSGPGAPNL	254	25561	254	26823.8		RPRKAFLLLL	13.2	18713.2	13.2	20219.9
HPRRPDGFDGL	172.5	38654.1	172.5	16757.7		RPRKDLVETL	16.3	28080	16.3	15831
HPRSPNVLSV	19.2	25735.2	19.2	15663.8		RPRLTSNEKL	6.5	34174.9	6.5	30529.6
HPRSPNVLSVAL	30.6	24312.6	30.6	12835.1		RPRLVFHTQL	6.2	22459.6	6.2	19634.1
HPRSPTPTL	4.1	35401.5	4.1	6576.8		RPRNLGELCQRL	62.4	6776.4	62.4	37991.5
HPRTSITVV	12.5	28954.1	12.5	30466.2		RPRPDEERPL	10.1	39103.4	10.1	12084.1
HPRTSITVVL	11.7	31015.3	11.7	13160.6		RPRPGRPTALF	6.4	37536.7	6.4	11973.5
HPRVGDLIL	8	28834	8	16339.1		RPRPGTGL	7.3	40129.9	7.3	24278.4
HPRVPSLTTV	16.6	24865.1	16.6	28072.7		RPRPGTGLGRVM	5.1	37635.2	5.1	34809.3
HPRYNLIVV	8.2	20658.9	8.2	30053.7		RPRPPITLL	6.9	27754.1	6.9	6040.7
HPSETRTLVAV	264.9	27416.5	264.9	46064.4		RPRPSEDTFL	20.1	36974.4	20.1	29710
HPSLPASSL	8.8	32618.9	8.8	19208.8		RPRPSSVLRTL	10	31138.4	10	27039.2
HPSLQRNSM	5.9	38672.5	5.9	24785.1		RPRPTEATV	4.6	28173.7	4.6	19240.9
HPSVSRYHAVL	184.6	34898.3	184.6	29336.9		RPRPTEATVSL	11.8	35239.4	11.8	37253.9
HPTDERVAL	19.1	36336.3	19.1	14765.1		RPRRTDLTVL	5.1	31697.2	5.1	17252.4
HPTSHVSLL	35.6	30690.8	35.6	15060.7		RPSGPGPEL	8.1	30012.1	8.1	15655.7
HQIDLIVQL	163.9	163.9	20322.3	7491.3		RPSGPSKAL	5	34706.6	5	13641.1
HSLFLPTLL	6639.2	6639.2	18342.8	20867.6		RPSGTPARLSCL	288.6	32259.8	288.6	40002.4
HVAGILSLLL	1732.1	1732.1	4724.6	44147.7		RPSPPVQSV	16.2	21798.3	16.2	16710.4
HVMKAMQSL	20.5	1155	20.5	6153.8		RPSQNLLQL	14.2	22065.3	14.2	14552.3
HVQQNRAVL	43.1	24416.7	43.1	4575		RPSQNNTIGL	53.8	23500.9	53.8	41412.2
IAKNRKDIENQY	32147.3	39521.1	41696.3	32147.3		RPSSQYIVAL	36.7	12266.5	36.7	29289.9
IAMRDRNAL	34.6	17403.3	34.6	7545.3		RPSSSRSYVTT	597.2	41947.5	597.2	45604.2
IARLPSSTL	29.1	22621.3	29.1	14437.3		RPSSTITYL	24	16414.9	24	14062.7
IARNLTQQL	230.6	21345.5	230.6	17989.6		RPSTRIQQQL	126	35181.1	126	40259.9
IDGKIFCV	2712.6	2712.6	41722.5	45618.5		RPTCARHLTL	10.6	15295.7	10.6	35254.3
IDKELIQPFEIL	8539.1	8539.1	37668.6	40990.9		RPTGSQGLSSL	65.2	37268.9	65.2	43783.8
IDQDARDL	38319.3	38319.3	40653.5	43789		RPVPPPPSL	14.7	26953.6	14.7	5132.2
IEKIPTAKPEL	32453.4	32453.4	37819.7	35402.2		RPWEKNSTTL	18.8	22290.1	18.8	25251.2
IHLELLPNQGM	21876.8	21876.8	36262.1	42350.1		RPWLEGRHTL	7.5	24973	7.5	16434.5
IIADCQVYL	15.7	15.7	13980	15391.6		RPWLRPAAL	4.7	13746.3	4.7	2706.7
IIDQHTFEV	14.3	14.3	12393.5	30681.9		RPWSNSRGL	7.1	26467.8	7.1	7193.9
IILDEAHNV	40.3	40.3	32332.1	36894.9		RPYAAGGKKLAL	18.5	26519.1	18.5	32491.3
IINAARESL	1199.3	8029	1199.3	24370.2		RPYAPINANAI	160.7	30714.8	160.7	34782.6
IIRENSISL	206.7	2317	206.7	9910.2		RPYEPINSI	23.5	18015.1	23.5	18901.2
IIRNVKGPV	333.7	9765.7	333.7	25943.8		RPYGCVLRAA	21.8	14897.8	21.8	41041.5
ILAAHVPTL	6.8	6.8	5014.2	12337.4		RPYSNVSNL	14.8	24257.4	14.8	5019.8
ILAELLLRV	5	5	20381.6	41807.5		RPYTNKVITL	40.5	17852.3	40.5	8640.4
ILAPCKLETV	31.9	31.9	20649	45379.8		RQGVDADINGL	19906.4	19906.4	33874.5	44933.2
ILDDSHLLV	10.7	10.7	25728	35257		RQPDSGISSI	166.1	6344	166.1	42074.7
ILDEHVQRV	9.2	9.2	31062	35274.1		RTISVILFL	120.4	120.4	7434.5	12031.1
ILDEVIFKL	5.2	5.2	24758.5	11434.2		RTLDFDPLL	78.5	78.5	18031.9	12669.7
ILDISEHTL	173.1	173.1	23435.4	21343.2		RTLLEGEESRMS	25930.3	25930.3	34369.6	44539.2
ILDKKVEKV	111.3	111.3	35646.3	43219		RVADRLYGV	23.4	23.4	4745.2	21884.1
ILDPHVVLL	16.3	16.3	19108.7	6844.2		RVAYRPISA	1123.1	5363.1	1123.1	29011.8
ILDQKINEV	16.1	16.1	28853.4	39212.2		RVDPNGSRYLL	422.3	23494.3	422.3	32045.5
ILFGHENRV	29.7	29.7	26317.6	31280.2		RVFEHHGQVRL	13083.1	13083.1	14445.6	26522
ILGPKPQGV	169.9	169.9	30182.7	30207.2		RVIGTLEEV	121.5	121.5	5981.3	38933.6
ILIIDEIHL	146.9	146.9	30983.8	30064.4		RVLPPSALQSV	3010	3451	3010	42576.6
ILIRPLVSV	14.7	14.7	12957.7	33924.8		RVMAPRALL	15.4	2501.9	15.4	6158.4
ILISKLLGA	26.9	26.9	24823.4	42762.3		RVMELFFTV	4.6	4.6	1561.9	9649.2
ILLDERGQIKL	1351.5	1351.5	38853.3	41908.5		RVMIIRTML	75.2	1934.6	75.2	15048.5
ILLDHEKEWKL	413.6	413.6	41501	35769.9		RVPPPPQSV	3156.7	3156.7	3812.5	5395.3
ILLDIHIFM	11.2	11.2	16974.7	14206.9		RVQGDKRLSSL	2692.9	23612.8	2692.9	40259.5
ILLDQTVRV	5.6	5.6	26031.6	34396		RVREITENLM	515.8	17966.4	515.8	37224.9
ILLDRLLYL	3.9	3.9	14389.4	7281.9		RVRMQGQEAVL	412.9	20446.7	412.9	19947
ILLKDILSV	5.7	5.7	22144.2	32706.2		RVTECLTTV	70.4	70.4	3298.9	28163.4
ILLQGRLYL	38.6	38.6	3749	11966.4		SAGSLRPSQSL	14816.6	33180.2	14816.6	43401.3
ILMEFLLNV	2.4	2.4	20342.8	27637.2		SASVQRADTSL	13859.3	35646.7	13859.3	44279.3
ILMEHIHKL	3.6	3.6	7986.7	3806.3		SGGSIRSSY	19807.6	38053.6	20292.9	19807.6
ILMEHIHKLKA	233.9	233.9	38205	35821.8		SGSGWSSSRGPY	34370.7	39521.9	35035.6	34370.7
ILMHHPPQV	9	9	14664.2	17777.9		SIAAVLPKV	15.7	15.7	13623.1	41379.5
ILMIFSHQI	16.4	16.4	14507.3	25535.8		SIIGRLLEV	23.7	23.7	6325.8	33154.7
ILPEKVARV	19	19	33777.1	36031.3		SIIQRLLEV	53.8	53.8	5973.6	32085.1
ILQDRLNQV	22.6	22.6	23334	32448.8		SILEHQIQV	28.1	28.1	18499.6	24937.3
ILQEKLQEI	28.9	28.9	24531.9	36944.9		SILHDVVEV	20.6	20.6	21897.1	28551.2
ILQEREYRL	73.1	73.1	27245.9	8604.4		SILSLLIKL	74.3	74.3	14141.8	22313.3
ILQNKIDLV	35.2	35.2	33199.9	41382.2		SINAQRNAL	172.8	13680.3	172.8	6982.1
ILSESLHSL	6.5	6.5	7224	12226.8		SISGPGVDKEPF	13116	31443.8	13116	37802.1
ILSEVQQAV	12.6	12.6	18920.7	22329		SKATEVSEKL	22185.2	22185.2	28093.1	43868.2
ILSGVIRSV	28.3	28.3	13845.6	29035		SKERSGVSL	8981.8	34882.8	8981.8	10283.2
ILTAVLPCL	17.5	17.5	19697.1	24926.8		SKGKIYPVGY	33960.4	34611.8	36872.2	33960.4
ILTDITKGV	35.5	35.5	23326.4	38079.2		SLADLYFRA	9.4	9.4	23530.7	32469.9
ILTEAIKAA	404.5	404.5	22574.1	37011.3		SLADVHIEV	5.6	5.6	11973.9	28937.8
ILTNVVPKM	166.9	166.9	21236.1	18241.4		SLAEFVQSL	6.4	6.4	4713.6	7343.5
ILVDTVWAL	4.8	4.8	16925.5	3824.3		SLAETDKITL	133	133	10844.8	40629.3
ILVKHLTNV	17.8	17.8	20994.4	40235.1		SLAGDVALQQL	1450.2	1450.2	26332.7	44630.4
ILWEHLEIL	12.5	12.5	14315.3	8136.8		SLANETHQL	75.5	75.5	5381	17309.3
ILWSHLELL	9.4	9.4	15333.6	11538.1		SLAQYLINV	5.2	5.2	17126.7	32789.4
ILYDIPDIRL	44.5	44.5	32226	33384.7		SLAQYNPKL	37.9	37.9	8046.7	15391.5
ILYDKLEKI	16.2	16.2	29830.5	31978		SLDQPTQTV	114.1	114.1	10064.9	28015.4
ILYGKIIHL	12.6	12.6	22114	10859.5		SLFEEMLQV	4.4	4.4	24430.2	28333
ILYPKTLFL	7.2	7.2	6671.8	3625.6		SLFERLVVL	17	17	9376	2195.9
IMLEALERV	5.5	5.5	29268.7	38484.7		SLFSVLVRV	7	7	21859.7	25128.5
IMLGIFFNV	3.2	3.2	25293.3	25774.3		SLGLGESLYI	52.6	52.6	32751.5	45940.5
INAKSRAEAAL	16079.7	39782.3	16079.7	39452.3		SLIEKLWQT	13.4	13.4	30829.6	34606.9
INKKRIAL	17841.1	35025	17841.1	35833.1		SLIEKVTQL	15.2	15.2	12011.4	15713.4
IPAEGRVAL	5.7	23541.7	5.7	23171.4		SLIEKYFSV	3.2	3.2	18856.5	20674.7
IPAIRDITL	38.9	19312	38.9	29551		SLIERDLKL	49.7	49.7	14763.2	10880.6
IPAKLHNSL	6.7	30418.1	6.7	33996.8		SLIEYCIEL	4.4	4.4	16907.9	5880.9
IPAKPPVSF	43.7	32362.2	43.7	19402.3		SLIGHLQTL	16.4	16.4	3445.9	8670.5
IPALRDISI	49.7	22547.7	49.7	42008.3		SLIKQIPRI	30.6	30.6	26271.5	35638.2
IPANSSRPL	5	31518	5	22749.9		SLIRNLEQL	148.8	148.8	13782.3	17685.8
IPAVPRSSI	6.3	37390	6.3	41963.4		SLIRSVVAL	41.4	41.4	2772.9	4368.5
IPDASKLQFIL	5521.6	25336.8	5521.6	43548.1		SLITLIEKV	15.4	15.4	29165.7	40154.7
IPDGHTKEM	32.3	33770.2	32.3	35546.2		SLITRLLEV	7.7	7.7	13731.6	30944.9
IPDLRSDQER	30304.4	40699.7	30304.4	47917.4		SLLDCTFRL	3.4	3.4	11019.9	5564
IPEEQRAQL	49.3	34508.6	49.3	31004.6		SLLDEFYKL	5.5	5.5	26235.1	10900.1
IPELHRPVV	43.8	32239.6	43.8	42240.3		SLLDGVVEKL	22.2	22.2	25699.9	36954.4
IPKAWISTAM	12.3	26308.5	12.3	41384.4		SLLDIIEKV	4.7	4.7	27617.8	34201.5
IPKKHISQI	112.5	35286	112.5	38043.8		SLLDRFLATV	7.9	7.9	19358.9	42727.1
IPKPLNPAL	15.3	29643.5	15.3	16236.5		SLLDSCTKL	17.6	17.6	18667.9	12708.6
IPKQVSISF	60.5	26392	60.5	24897.9		SLLDVAVHM	34.3	34.3	17267.2	8275.4
IPKSKFLAL	10.1	24238	10.1	22933.7		SLLEHLSHV	4.1	4.1	18405.8	30089.5
IPLLGKSSL	8.2	29644.8	8.2	31249.8		SLLEPFVYL	6.5	6.5	12315.7	7577.5
IPNEIIHAL	36.4	12199.8	36.4	10174.9		SLLGHLMIV	6.8	6.8	9712.5	27648.3
IPNERTMQL	16	23227.7	16	16433.4		SLLHLGALYGI	176.4	176.4	36886.9	43399.4
IPNFPRSTV	10.6	31673.6	10.6	32644.6		SLLPPDALVGL	235.2	235.2	11974	34108.8
IPQGGRGAIQF	74.7	36501.4	74.7	44278.3		SLLPTEQPRL	454.3	454.3	15247.4	28970
IPQKQREITL	73.1	23480.6	73.1	38397.3		SLLQTLYKV	8.1	8.1	22538.4	30418.8
IPQPSGKVL	13.6	35018.2	13.6	18776.7		SLLRSIFTV	4.4	4.4	17729.1	9695.3
IPRDPSQQEL	41.4	35731.6	41.4	20335.3		SLLSHVEQL	31.3	31.3	14629.3	7209.7
IPRFIKESL	6.9	28000.5	6.9	31895		SLMEESGICKV	42.8	42.8	34322.4	45724.8
IPRITIEM	35.2	25732.5	35.2	42350.1		SLMGPVVHEV	7.6	7.6	9448.6	38988.9
IPRPVDGVEV	35.4	24649.8	35.4	44028.5		SLMLVTVEL	10.2	10.2	1618.3	9997
IPRQVAQTL	5.3	24708.2	5.3	16518.1		SLMMTIINL	13.4	13.4	8036.7	11455.5
IPRSFRHLSF	9.8	30449.4	9.8	15005.2		SLMSHAIEL	5.1	5.1	736	2484.3
IPRSILMTTF	20.9	23234.5	20.9	31816.5		SLNGLEVHL	156.3	156.3	22118.8	13121.4
IPRSWSEKEL	23.4	33748.7	23.4	38495.1		SLPDIKVYL	21.3	21.3	21745.1	7139.7
IPRTGVRSL	4	31654.7	4	15913.4		SLQDEIQRV	24.5	24.5	32127.8	35338.7
IPRTPLSPSPM	22.3	33832	22.3	14943.2		SLRPQVSSI	576.4	2049.5	576.4	7106
IPRVPSLSV	5.9	23996.6	5.9	38494.3		SLSDTVEKL	82.2	82.2	21682.6	16152.1
IPRVVQEGDVL	347.6	31610.2	347.6	42352.9		SLSEKQYFL	7.8	7.8	24130.7	5838.7
IPSADRHKSKL	2060.6	44053.2	2060.6	45092.5		SLTGRLDEV	45.5	45.5	18717.5	35019.7
IPSIRNSIL	19.9	29890.2	19.9	28673.8		SLVEIILHV	7.2	7.2	24564.8	30759.7
IPSRYLLLL	75.7	11782.4	75.7	24421.2		SLVHINIFL	18.7	18.7	16230.4	21378.8
IPSSSRNAI	9.7	36064.1	9.7	30528.6		SLVNLGGSK	21922.5	26422	21922.5	39731.1
IPTSARSML	11.3	36759.8	11.3	32003.9		SLVQRVETI	462.3	462.3	17911.3	22805.8
IPYHSEVPVSL	2151.4	23031.5	2151.4	14343.7		SLWGQPAEA	49.7	49.7	16972.1	26751.1
IPYPRPIHL	110.7	16123.6	110.7	2903.2		SLWKEVSEL	21	21	7700.9	9527.5
IPYSKSHVSM	32.9	30587.1	32.9	23576.3		SLWPMTFGL	3.2	3.2	4066	472.6
IQDKCVPLV	36.7	36.7	29506.3	42334.6		SLYDYNPNL	7	7	15859.9	2313.2
IQDLNRIFPL	167.7	167.7	25858.3	22462		SLYEMVSRV	6.1	6.1	16844.6	21745.5
IQDNHDGTYTV	1591.4	1591.4	40471.8	41997		SLYHVESTV	29.4	29.4	13144.3	17334.7
IQHSEFEEV	656.5	656.5	32261.6	40638.1		SLYREILFL	13.9	13.9	17631.2	7851.2
IQIMKVEEI	762.5	762.5	31526.9	40053.6		SLYSQVHQI	26.9	26.9	18156.8	8283.2
IQLTQMSLQL	1318.4	1318.4	24927.6	42439.6		SMADIPLGFGV	43.4	43.4	32499.1	35673.7
IRKPYIWEY	49.8	29755.7	31984.5	49.8		SMAELDIKL	20.9	20.9	16142.1	17810.4
IRLENEIQ	39799.1	41860.4	39799.1	39938.9		SMDSKSSGWGM	4111.7	4111.7	35224.5	36050.4
IRLENEIQT	16111.2	32748.6	34063.4	16111.2		SMLAEDAIKAA	1885.1	1885.1	35952.3	46502.6
IRLQRQRAIL	9063.7	15276	9063.7	12033.3		SMLEDVQRA	39.1	39.1	29474.3	25694.6
IRSSYIRVL	128.9	24062.1	20991.2	128.9		SMSADVPLV	6.5	6.5	25303.7	25606.7
ITAPPSRVL	466.9	17090.8	466.9	9366.6		SMTLAIHEI	54.8	54.8	18029.9	23776.4
ITDVRQEIE	35083.4	37576.2	35083.4	41779		SMVDVVMLL	7.3	7.3	14819.4	6660.8
ITEAALALKL	7646	7646	20555.6	45926.6		SMYDKVLML	7.1	7.1	10414.4	1545.5
ITKELIEII	8267.6	8267.6	26829	39407.5		SPADHRGYASL	29.7	38239.4	29.7	42630.6
ITRSHTTAL	15.4	14204.3	15.4	7133.4		SPAFSTRVL	4.1	31410.1	4.1	25669.1
IVAKHTSAL	12.4	3073	12.4	15056.8		SPAGLKAVL	7.1	29461.9	7.1	30160.2
IVDGNHRLTL	2701.7	7569.6	2701.7	37803.3		SPAGPGRAASL	31	38244.3	31	42231.6
IVMEHVVFL	7.4	7.4	2957.4	6263.9		SPAKNPSSL	10.7	34648.1	10.7	20594.1
IVQATRTSL	65.1	10559.3	65.1	25711.6		SPALKRLDL	7.5	30716.4	7.5	35984.2
IVRKIGTNL	101.9	17863.1	101.9	22261.4		SPALKTTRL	11.1	29733.8	11.1	39082.2
IVRKLVTAL	29.3	8336.2	29.3	11015.3		SPALPGLKL	10.6	28280.3	10.6	31729.1
IVSLRLLSL	787.5	1560.6	787.5	16821.8		SPANTRYLFL	27	17044.4	27	40586.7
KAASVRPVL	152.1	10440.7	152.1	19429.6		SPAPTHNSL	4.5	32006.3	4.5	14057.5
KAEDRANVLRA	29092.2	33760	29092.2	42799.7		SPAQVKTSV	10.6	26666.4	10.6	41528.8
KAISGVHTV	115.5	115.5	5080.6	23357.2		SPASKAARESL	83.1	40607.7	83.1	46128.8
KAKPVTTNL	1426	16652.9	1426	12648.3		SPASRSISL	5.6	23913.4	5.6	21581.9
KALDLSLYL	42.8	42.8	7116.3	17434.2		SPAVERLISSL	129.2	28407.9	129.2	44720.8
KAMDDTFYL	8.8	8.8	1966.3	2840.9		SPAYRDLAA	15.7	31507.5	15.7	35888.6
KAMEAASSL	33.5	590.5	33.5	13447.8		SPDLRLTWL	88.7	17606.9	88.7	30966.4
KAMEKLESV	31.9	31.9	3378.8	38154.6		SPDSLKNSL	29.8	31435.6	29.8	27952.4
KAMGIMNSF	361.8	9138.5	361.8	10494.8		SPEETRAAL	5.4	29844.3	5.4	21134.6
KARAQAEAL	75.7	23886.2	75.7	13546.4		SPEQSRNVL	9	38015.4	9	23098.6
KASLRELAL	378.8	11578.8	378.8	11484.6		SPESVKATL	21.2	28525.3	21.2	17396.6
KAWENSPNV	64.9	64.9	13596.3	31130.6		SPFFERSGL	70	31505.4	70	29751.5
KAWSPRSSSL	185.2	11206.4	185.2	21110.3		SPFHRNLFL	52.8	11718.2	52.8	14278.2
KCCCKKKKNKK	45442.7	45607.7	45442.7	48401.5		SPFSRKLDL	32.9	27243	32.9	10504.1
KDKPWHIC	40946.1	41749.6	42278.3	40946.1		SPGLRDVAL	17.8	25166.9	17.8	18792.8
KDVDGAYMT	32363.6	32363.6	33556.4	38162.5		SPGPEKMAL	17.3	32089.2	17.3	17121.3
KEDLARLL	32604.8	35202.8	32604.8	38201.3		SPGPPTRKL	19.2	36314.3	19.2	16143.3
KEETVTVYPA	24165.2	24165.2	32757.8	46536.3		SPGQRAVLL	95.4	23643	95.4	26434
KEIARPNM	32162.6	41605.7	32162.6	39015		SPGSPRPAL	7.2	34981.5	7.2	15824.3
KERPVPSAANSI	1753.4	33528.1	1753.4	40339.3		SPGSRQIQL	90.6	30177.2	90.6	15880.5
KGGNVFAALI	16008.4	16008.4	20456	43873		SPGTRKIEL	34.6	33606.9	34.6	26476.7
KIADFGWSV	4.8	4.8	8188.4	23692.9		SPHIPYKLL	56.1	28543.2	56.1	28519.7
KIAQFLESV	28.1	28.1	8692	39974.8		SPIEKSGVL	14.1	31938.2	14.1	29683
KIFDEILVNA	144	144	33202.5	46767.5		SPIGRDGKL	31.4	38663.7	31.4	27497.4
KIFEMGPVFTL	200.4	200.4	9853.9	11686.4		SPIGRSCTL	12.5	23262.1	12.5	17273.7
KIIDEKTGVI	9995.9	9995.9	14909.9	46246.7		SPKIASHQF	78.3	34237.8	78.3	26001.4
KIIDFIYTA	6	6	24221.2	23647.1		SPKLPVSSL	8.7	31036.1	8.7	20007.5
KIIEYSVYL	5	5	9961	8558		SPKPALCVTL	63.7	20554.7	63.7	38502.6
KIIKIIITV	17.3	17.3	15198.5	34580.3		SPKSPTAAL	4.2	32643.6	4.2	10285.6
KILDELEKV	25.5	25.5	29736	42534.3		SPLKKEQPL	15	32530.4	15	24122.3
KILDLETQL	137.6	137.6	12635.7	22765.1		SPLNRAGLL	23.6	29027.5	23.6	21586.8
KILDYEVTL	16	16	11282.8	2987		SPLRSSSAL	4.6	33138.9	4.6	16360
KILEDVVGV	7.7	7.7	24613	33700.9		SPLSAARAAL	7.1	3730.6	7.1	40949.7
KILEELQKV	24.2	24.2	26973.1	41386.6		SPLTKSISL	15.9	20623.4	15.9	29302.9
KILEINPKL	30.4	30.4	14676.1	25980		SPLYRDEL	247.7	40282.2	247.7	42018.3
KILPTLEAV	27.2	27.2	6827.6	28554.3		SPMADRSMM	6.4	35151.8	6.4	21110.3
KILQELPSV	13.4	13.4	17130	41284.2		SPMAERSMM	6.3	35779.6	6.3	28888.7
KILQGNENGNF	32571.6	32571.6	35797.4	43724.2		SPMPPSEVKL	18.9	6796.6	18.9	32623.8
KILTKLLEV	11.7	11.7	14958.7	38678.8		SPMSQRPVL	4	33682.6	4	12054.5
KIMDATNILV	17.8	17.8	6081	40874.9		SPNAEIHIL	178.9	25687.4	178.9	18652.6
KIMDQVQQA	140.4	140.4	14035.9	29819.2		SPNGHRPQL	9	37185.1	9	15673.1
KIMDYSLLL	4.2	4.2	1568.9	5174.6		SPNGTIRNIL	29.3	30227.2	29.3	43473.2
KIMEQSPDM	432.1	432.1	3623.6	20319.9		SPNLRLLDL	23.2	20527	23.2	20474
KIMTEKELLAV	324.2	324.2	21228.3	45834.8		SPNPDREAIL	69.2	37444.3	69.2	37657.2
KINKKRIAL	109.6	7311.8	109.6	13078.3		SPNQARAQAAL	43.9	32709	43.9	41100.6
KIQEILTQV	30.6	30.6	13563.4	40269.1		SPNQKLLAV	14.6	17313.2	14.6	33933.9
KIRDVTKCL	977.8	10835.8	977.8	12161.7		SPNQSLRLGL	40.8	27606.2	40.8	44192.2
KIRKTIMQL	130.5	5594.3	130.5	12476.3		SPNSKVNTL	30.6	27660.6	30.6	10209.7
KIRNFVVVF	1155.5	13114	3041.8	1155.5		SPNTAGLRSL	21.3	32997.2	21.3	43040.8
KIRPHIATL	47.1	2284.9	47.1	653.5		SPNTDREVL	51.1	37791.4	51.1	21147.6
KIRPHITTL	57.4	3137.4	57.4	925.4		SPQDKRTLL	33.5	35545.8	33.5	33061.6
KIRTVQDAL	430.4	10938.5	430.4	9675		SPQEARNML	16	32864.7	16	31469.6
KIRYCITKL	797.6	4791.2	797.6	19883.4		SPQGRVMTI	14.7	21378.3	14.7	27213.2
KISEVVELL	95.8	95.8	16380.9	23893.7		SPQLGRAV	49.3	36726.4	49.3	44916.7
KIVDFSYSV	5.3	5.3	15110.1	23369.1		SPQQVSAQL	13	23674.5	13	27157.9
KIWDLKERTNV	3229.1	3229.1	32887.5	46349.4		SPRDKIYTI	40.8	24631.9	40.8	17982
KIWDVSVNSV	26.3	26.3	17278.9	44119.1		SPRDSPAVSL	15.3	32440.4	15.3	21930.8
KIYEGQVEV	9.9	9.9	13566.5	20629.4		SPRENILVSL	15.6	23108.9	15.6	28244.3
KIYEKTFTL	7.7	7.7	1848.1	1697.3		SPRGPGCSL	3.4	33568	3.4	15582.3
KIYERTMAV	8.3	8.3	357.2	12728.2		SPRGPGQGSGHL	44.8	40653.9	44.8	31539.9
KKDVDNAYMIK	37107.5	37107.5	39989.9	42395.1		SPRIYSNSL	3.4	27507.5	3.4	16950.3
KKNHEEEMKDL	40736.2	40736.2	42749.3	44413.6		SPRKPIDSL	7.6	33674.2	7.6	20847.2
KLADDVDLEQV	367.3	367.3	38957.7	47492.6		SPRLPVGGFRSL	14.4	12738.2	14.4	24332
KLADICKNL	60.8	60.8	15979.5	22536		SPRMPSSGF	5.7	35051.6	5.7	18761.7
KLADKLYNL	4.4	4.4	13962.7	14906.2		SPRNISPGL	11.4	30780.6	11.4	23388.3
KLADLCTGL	10.6	10.6	11943.6	26119		SPRNQQLHTVTL	15.2	22074.8	15.2	28178
KLAEALPSL	3.9	3.9	1815.7	26741.8		SPRPSPKQSPRN	12971.8	43533	12971.8	41962.9
KLAEGAGIQL	121.6	121.6	5266.6	42310.8		SPRPTGSDL	3.4	35746.3	3.4	13159.4
KLAEIVKQV	14.4	14.4	16762.6	36788.5		SPRTAVAPSAVN	170.8	35260.4	170.8	43101.8
KLAEKLTIL	14.4	14.4	4516.8	26458		SPRTSLTVV	8.1	25974.1	8.1	37530.7
KLAELKQECL	402.9	402.9	14504.2	44169.2		SPRVQFQSL	4.6	29222.2	4.6	24643.6
KLAENIDAQL	79	79	11222.4	41311		SPRVTGRLL	4.1	28404.2	4.1	26664.7
KLAESVEKA	59.8	59.8	26117	42704.9		SPRYIFTML	6.8	19294	6.8	28882.4
KLAKLQAQV	34.9	34.9	12168	38364.5		SPRYVDRVTEFL	46.9	11008.2	46.9	12453.6
KLAPPSSTL	142.7	142.7	200.5	4130.1		SPSDRPLSL	20.6	23108.3	20.6	6331.7
KLDDCITYI	3.5	3.5	22745.2	32295.4		SPSELSPRI	1036.9	23024.2	1036.9	40516.4
KLDEHIAYL	3.6	3.6	15460.2	9792.8		SPSGRRVYQVL	58.4	34302.7	58.4	39748.3
KLDHCRRVSL	949.3	949.3	3213.5	35331.8		SPSGSKMQL	14.6	33412.9	14.6	21462.7
KLDNQVSKV	41.8	41.8	26960	36741.5		SPSINRQTSI	45.2	30618.9	45.2	45491.9
KLDQVIIHV	10.4	10.4	25831.8	35806.3		SPSKTRGQIQV	581.7	38043.3	581.7	45450.5
KLDVGNAEV	21.9	21.9	17739.6	39688.2		SPSNTRYLFL	60	19465.1	60	40928.9
KLFDAPLSI	5	5	14610.2	9569.6		SPSPKTSL	77.5	41415.3	77.5	36429.2
KLFDLDEKLML	114.1	114.1	32811.8	37335.4		SPSRNRSLQL	15.5	31645.5	15.5	38801.2
KLFDRPQEL	12.8	12.8	12406.1	1301.1		SPSSKYVKL	148.8	30736	148.8	22403
KLFDTQQFL	7.5	7.5	18681.2	6314.6		SPSSVTGNAL	10.6	29024.6	10.6	42087
KLFEDELTL	7.6	7.6	17324	4106		SPSTNRGPIQM	37.3	35959.3	37.3	41203.9
KLFEKSTGL	7.4	7.4	13217	15966		SPSVDKARAEL	102.9	35058.4	102.9	45228.8
KLFGETTLV	5.2	5.2	19221.7	39040.4		SPSWRSTTVL	11.1	20121.9	11.1	40604.2
KLFGMIITI	6	6	18274.4	16017.9		SPTDRSMSSSL	15.3	39994.2	15.3	44142.5
KLFKTAIPYMNH	1541.5	1541.5	30760	33713.6		SPTSVRQMAL	6.6	19880.6	6.6	38054.9
KLFQGQLVL	25.3	25.3	6239.1	2304		SPTYRALLL	20.2	21977.1	20.2	22687.9
KLGDFGLLVEL	92.3	92.3	32329	43170.9		SPVDPGARQAL	41	38049.5	41	40506.4
KLGSVPVTV	23.7	23.7	19571.8	23099.3		SPVFRLETL	35.8	15578.5	35.8	26887.5
KLHDVEHVL	47.9	47.9	7851.8	4019.4		SPVVKGNAL	6.9	29971.8	6.9	28270.6
KLHGVNINV	15.7	15.7	16730.3	35320		SPWLLRVEL	12.6	12033.3	12.6	22526.7
KLHYVVTEV	10	10	12508.8	31367.6		SPWTEHRRCRQR	18875.5	39701.9	18875.5	45527.3
KLIANNTTV	16.2	16.2	9838.9	31256.9		SPYFQRPLAL	10.1	17255.2	10.1	2178.8
KLIDDVHRL	7.5	7.5	18578.2	10784		SPYLPRGDPVL	46.7	10872.1	46.7	18867.9
KLIDGQVIQL	29	29	23959	37827.5		SPYLRPLTL	10.9	13787.1	10.9	4225.6
KLIDKLDSL	7.9	7.9	11229.8	25593.9		SPYPTKTQTM	14.2	31493.5	14.2	20593.5
KLIDLEHLL	6.9	6.9	18906.6	19964.7		SPYYRTKL	73.9	40563.4	73.9	38281.6
KLIDRTESL	14.3	14.3	3382.4	13155.4		SQTFVNPHV	292.8	292.8	28384.9	35926.6
KLIEELETL	9	9	19848.2	25097.3		SRADQFEYVM	9781.8	20358.6	26451.8	9781.8
KLIEKLDIKL	43.4	43.4	29199.8	43860.2		SRKESYSIY	803.3	37725.3	27387.5	803.3
KLIKSLEAA	70.6	70.6	15466.8	41902.1		SSLLEKGLDGA	2793	2793	40964.8	48048.3
KLILLITQV	14.1	14.1	20788.9	40396.9		SSLLEKGLDGAK	9952.7	9952.7	38204.2	47559.5
KLIPFLEKL	13.3	13.3	20519.9	11159.4		SSSGGGGGGGRF	34572.8	42373.5	34572.8	45706.5
KLIPQLPTL	6	6	8929	6763.4		STVEFLLSKGAA	6536	6536	32027.1	47316.7
KLIQFLISL	9.5	9.5	7098.2	13050.3		SVGKGAVHDVKD	32729.9	32729.9	39784	47368.4
KLIQNVFEI	6.2	6.2	15515.7	15195.2		SVIEQLFFV	4.4	4.4	18553.7	29892.8
KLISELQKL	28.2	28.2	20825.4	26762.9		SVIGFRILL	530.9	530.9	3327.6	17834.9
KLLDEAIQAV	11.6	11.6	26851.4	44425.2		SVITQVFHV	27.3	27.3	23864.8	22670.5
KLLDFQEFTL	9.5	9.5	29513.6	18269.3		SVMHRVARHAA	2275.4	16307.3	2275.4	43822.2
KLLDHTCVV	4.7	4.7	10190.4	22168.9		SVMKERDNL	1443.6	13518.8	1443.6	24951.3
KLLDIPGLEV	8.4	8.4	21100.5	44857.5		SYPDIHFDM	179.7	24977.6	23370.6	179.7
KLLDISELDMV	73.2	73.2	35508.1	44227.6		SYRDSYDSY	547.1	37647.8	25382.1	547.1
KLLDLMPRL	4.2	4.2	17481.1	21601.6		TCDPLVTPTAL	1425	26079.2	1425	42422.6
KLLDLQVRV	4.9	4.9	26797.4	30913.8		TGYGMPRQIL	15084.8	33041.2	15084.8	32920.9
KLLDPEDISV	25.8	25.8	32636.9	44619.8		TIIDLPGITRV	2965.1	2965.1	37071.4	46297.3
KLLDSSTVTHL	417.6	417.6	29555.1	41876.7		TIMELLIMV	5.5	5.5	15245.1	38125.8
KLLDVVHPA	3.4	3.4	15382.3	23165.4		TLADLVHHV	4.9	4.9	24298.4	34193.4
KLLEAISSL	5.1	5.1	3986.5	12664.7		TLADVLYHV	2.9	2.9	23959	33131.4
KLLEATSAV	4.9	4.9	2519.4	29719		TLAEIAKVEL	102.4	102.4	17850.7	42983.5
KLLEEATISV	8.1	8.1	22189.5	46216.2		TLAKYLMEL	6.8	6.8	4784.1	13991
KLLEEERDQRV	2101.3	2101.3	42668	46999.3		TLAQRVKEV	358.8	358.8	14856.4	34323.1
KLLEEICNL	5.9	5.9	26234.3	20598.2		TLATDILMGV	9.7	9.7	28480.5	46836.9
KLLEEQGIFL	24.5	24.5	27893.2	38611		TLDDKKVYL	58.6	58.6	25329.2	17600.7
KLLEFQLAL	4.7	4.7	7281.2	1982.2		TLDEKIEKV	24.2	24.2	33229.4	42144
KLLEGEESRISL	366.7	366.7	19857.6	41759.1		TLFDYEVRL	8.5	8.5	24561.9	3013.6
KLLEIDIDGV	9.8	9.8	36675.6	47000.4		TLFPGKVHSL	60	60	15754.7	16658.3
KLLELDPEHQRA	817.7	817.7	40951.9	47198.6		TLIEDILGV	3.9	3.9	26580.9	35730.9
KLLEPVLLL	8.5	8.5	10781.3	10344.8		TLIGLSIKV	14.4	14.4	23185.5	41831.4
KLLERVSAI	13.2	13.2	5172.6	13473.4		TLLAAEFLKQV	351.3	351.3	38572.6	46558
KLLESWLTL	7.9	7.9	4452.9	5628		TLLDGKLVLL	27.6	27.6	21304.9	35300.9
KLLEVNGVAL	28.5	28.5	7032.2	35587.3		TLLEDGTFKV	11.5	11.5	34364	43614.1
KLLEVQILEV	6.3	6.3	31360.5	45717.9		TLLEEIRDLAL	407.9	407.9	27249.7	38258.8
KLLFWVTEV	3.2	3.2	17748.1	24880.2		TLLERAFSL	8.6	8.6	9099.3	1994.8
KLLGELHTL	7.4	7.4	10829.4	14350.2		TLLGHEFVL	23	23	11972.4	2972.5
KLLGKVETA	58.4	58.4	23991.7	38808.3		TLLPLRVFL	48.3	48.3	11211.8	10156.2
KLLGKVTIA	96.2	96.2	19194.1	40428		TLLTAIVKL	45.4	45.4	23786.2	18137.9
KLLGNIKNV	24.8	24.8	25020.8	32539.5		TLNDREYQL	141.7	141.7	25433.8	2405.4
KLLGSMEQV	10.7	10.7	21122.9	38492.6		TLQEFLERI	84.3	84.3	31204.8	36295.1
KLLGYDVHV	5.7	5.7	26304.8	25985.1		TLQEVHFLL	22.9	22.9	16637	7509.1
KLLNHVTQL	12.6	12.6	6807.1	6671.3		TLRPVPLKELRI	8577	17370.8	8577	31444.1
KLLNKIYEA	5.9	5.9	27018.7	32550.1		TLSDLRVYL	32.5	32.5	14384.8	12194.3
KLLPQLTYL	4.2	4.2	10518.4	6560.8		TLSERLWGL	6.9	6.9	23815.3	7822.6
KLLQDLHEA	14.9	14.9	21899.5	37941.4		TLTNVIHNL	56.7	56.7	21475.9	10474.9
KLLQFYPSL	6.1	6.1	11432.7	8963		TLVDEVFRI	12.4	12.4	32064.9	26838
KLLSKFYEL	4.3	4.3	12163.8	9085.8		TLVDFPLHL	17	17	25688.8	5606.3
KLLSKTPEL	8.6	8.6	6246.4	18566.6		TLVYHVVGV	21.3	21.3	25735.2	33943.1
KLLSSVKEI	53.8	53.8	19077.7	26890.4		TLWGIQKEL	94.3	94.3	13909.4	9431.1
KLLTEVHAA	21.8	21.8	23266.2	34636.5		TLWVDPYEV	5.5	5.5	28668.5	16494.3
KLMDEVAGI	4.8	4.8	17552.5	26645.4		TLYEAVREV	12.8	12.8	17759.8	23076.9
KLMDHIYAV	2	2	3659.8	3486.1		TLYEHNNEL	19	19	8775.3	5471.9
KLMDLDVEQL	17.8	17.8	17934	39282.7		TMAKESSIIGV	430.8	430.8	38216.2	46441.3
KLMDQLEAL	4.4	4.4	2134.2	7259.4		TMFEFAFHL	4.1	4.1	24591.7	573.8
KLMDYSLLVGI	14.8	14.8	31390.1	42398.7		TMLSLEFHL	9.2	9.2	24143.7	4622.9
KLMEEIREL	6.7	6.7	5845.1	9108.1		TNAENEFVTIK	36339.9	36339.9	39762.5	45730.2
KLMELLEEI	3.3	3.3	13845.4	35062.6		TPAEVRQVL	14.2	31771	14.2	28977.3
KLMELYERL	7.4	7.4	13269.3	18036.9		TPAIKRSIL	11	38022.4	11	39693.3
KLMGIVNKV	4	4	13184.4	30111		TPAPPTHAL	5.5	28197.8	5.5	9429.8
KLMGQIHQL	5.6	5.6	2761	5217.3		TPAPVPTSL	24.3	25262.4	24.3	17676.6
KLMQQQQEV	24.8	24.8	7195.8	24048.8		TPAVGRLEV	20	28311	20	42878.1
KLNAEVACV	21.3	21.3	27494.4	32646.4		TPDTGRILSKL	3744.5	35101.7	3744.5	45850.1
KLNPQQFEV	11.7	11.7	21453.9	5423		TPETVRMVL	23.3	29930	23.3	28974.8
KLNPYAKTM	474.6	1598.2	5633.1	474.6		TPFGGRLLVL	35.3	15626.2	35.3	37556.3
KLNVAPLAV	58	58	9444.7	22090.6		TPHLRNLAV	10.3	22078.2	10.3	34600.2
KLPEKWESV	27.5	27.5	27101.3	36185.3		TPISRLVAL	14.3	16018.9	14.3	16867.9
KLPPPPPQA	802.5	802.5	28090.3	22514.1		TPKEKAQAL	42	36038.4	42	22252.5
KLQDELKLL	116.7	116.7	22208.5	27030.7		TPKMPGQSV	22.7	35576.2	22.7	39774.1
KLQDGVHII	26.2	26.2	15891.9	17045		TPKNTSVSL	24.5	33987.6	24.5	27602.6
KLQDQIFNL	6.9	6.9	22397.2	4496.2		TPMFREYSL	10.2	22436.7	10.2	13134.3
KLQEEIPVL	14.7	14.7	18937.5	18156.2		TPMGPGRTV	5.2	30999.9	5.2	28730
KLQEELNKV	18.6	18.6	29777.3	41350.8		TPMPKDVRQSL	18.5	36355.2	18.5	41783
KLQEFLQTL	12	12	11202	7317.1		TPNEERNVM	141.7	40240.3	141.7	28380.9
KLQEKIQEL	20.1	20.1	13527.8	16027.9		TPNSGYTQSQF	8663.4	41390.7	8663.4	42426.3
KLQELEARV	24.1	24.1	25467.4	39285.7		TPPPAPFQSPTT	15029	41692.3	15029	45880.4
KLQELENRL	146.3	146.3	21199.4	25946.3		TPQFTPLPPP	16679.9	28965	16679.9	47053.3
KLQELNYNL	10.3	10.3	19146	13768.3		TPQSNRPVM	23.7	41545.5	23.7	23300.7
KLQENLQQL	47.2	47.2	9852.3	13294.3		TPRGGVGIATVM	34.5	31781.3	34.5	40326.2
KLQEQIFHL	6.8	6.8	23132.4	5430.4		TPRKDFTQL	20.6	35171.2	20.6	31709.2
KLQEQIHRV	10.2	10.2	27472.7	31950.3		TPRPMTAEL	3.5	31755.2	3.5	12981.2
KLQEVLDYL	9	9	18036.5	24005.4		TPRPTAAEL	5	31721.6	5	13644.9
KLQNIMMLL	16.6	16.6	8589.1	17108		TPRRPFEKSRL	151.6	40143.8	151.6	17034.3
KLQNLNIFL	14.5	14.5	14200.3	21954.3		TPSAGKAML	57.4	34287.9	57.4	30038.4
KLRHIVDEV	165.1	165.1	10398.3	32515.6		TPSDGRPEL	49.4	30118.8	49.4	23696.8
KLSDLQTQL	43.2	43.2	14338.6	12359.5		TPSEPHPVL	48.4	33058.4	48.4	16417.2
KLSEIPLTL	10.6	10.6	7995.7	3733.4		TPSERITSL	42.4	24877.2	42.4	19928.9
KLSELQLRV	9.6	9.6	24987.6	32728.1		TPSLVKSTSQL	772.5	22110.4	772.5	44621.2
KLSLVAAMLLL	1420.4	1420.4	29008.6	44601		TPVASRQSL	9.8	38845.7	9.8	30762
KLTDVGIATL	72.4	72.4	8116	34768.3		TPWQPPTVL	23.5	26710	23.5	9810.8
KLTEENTTL	73.3	73.3	13218.9	17683.9		TRNDYVMMY	187.2	31878.1	28514.8	187.2
KLTEIRHEV	18.2	18.2	9711	31530.6		TRVDTILEF	831.2	25437.7	21274.3	831.2
KLVDCIIEV	3	3	21092.8	33674.2		TVADKIHSV	61.4	61.4	9129.2	32967.6
KLVDFVIHF	336.3	336.3	26931.1	4926.9		VAKAVTQAL	451.8	17825.7	451.8	11917.6
KLVEFDFLGA	37.5	37.5	33758.9	46815.6		VAVFGAGGVGK	36955.7	36955.7	37117.5	47890
KLVELPYTV	4	4	23232.4	18195.1		VDIINAKQ	39735	39735	40465.2	47783.9
KLVEYIVKA	10.1	10.1	28516	34412.4		VEENRIDVE	33833.8	40041.9	34068.6	33833.8
KLVKEVIAV	16.2	16.2	18104.2	34611.8		VFQHLGNL	24973.2	24973.2	32867.9	31243.7
KLVNILVQL	27.1	27.1	13432.7	18461.2		VFQHLGNLQVL	6895	6895	35373.1	25992.4
KLWADRISL	18.3	18.3	1040.4	7717.3		VFQHLGNLQVLR	13912.4	13912.4	37735.5	28363.1
KLWDIINVNI	13.6	13.6	28575.9	41136.6		VGDLPNGRV	28975.7	30212.8	28975.7	41625.1
KLWEAESKL	23.1	23.1	10771.4	11821		VGLYRLCGSAAV	591.8	591.8	29227.3	18036.7
KLWEMDNMLI	10.9	10.9	27419.5	39157.1		VIWGKVTRA	490.7	490.7	20648.4	38978.7
KLWQTPLHV	12.7	12.7	17572.5	20497.2		VLADQEVRL	101.1	101.1	22095.1	21181
KLWSETFDV	4.1	4.1	20233.7	20955.4		VLASLIIRL	19.1	19.1	16155.4	21884.3
KLYAGAILEV	6.9	6.9	17863.5	43005.8		VLDDKLVFV	3.9	3.9	29047.6	39706.6
KLYDGFQYL	3.3	3.3	8875.7	4008.6		VLFDVSIMAV	6.9	6.9	25751.1	40778.6
KLYDIDVAKV	10.9	10.9	27525.9	41987		VLFELKLLL	20.1	20.1	17080	13618.1
KLYEAVPQL	4.8	4.8	10112.5	7657.6		VLFENTDSVHL	485.6	485.6	34803.3	35256.2
KLYELYLQL	8.5	8.5	11038.4	6211.8		VLFGLLREV	12.4	12.4	19249.2	31992.9
KLYEQHHVV	13.5	13.5	9869.9	11690		VLFNKLTYL	5.8	5.8	17999.5	9987.1
KLYESLLPFA	7.8	7.8	21930.6	22093		VLHRNLIYL	49	49	13154.8	7019.1
KLYGKPIRV	10.3	10.3	22383.1	25546.6		VLIDHDVDL	67.3	67.3	21770.2	12183
KLYQHEINL	30.3	30.3	12235.3	5826		VLINRIDLV	20.4	20.4	27586.4	34916.8
KLYQRDLEV	15.3	15.3	10127.1	18994.1		VLIPKLPQL	11.3	11.3	15721.4	13987.8
KMADEDALRKI	3936.3	3936.3	36444.2	46144.3		VLLFEADTITL	168.4	168.4	33156.5	37023.3
KMADIEYRL	9.2	9.2	16512.6	8586.2		VLLGKVYVV	7.9	7.9	23594.7	22324.9
KMAELVHFL	3.3	3.3	9900.7	12116.4		VLLRVLILL	44.2	44.2	18228.6	22076.2
KMAEMLVEL	3.6	3.6	4477.2	14721.2		VLLSTIHEL	8.5	8.5	13111.3	7770.6
KMDDPDYWRTV	417.4	417.4	38157.5	39648.2		VLLTLVPVE	8533.6	8533.6	30918.8	36371.3
KMDESKHEI	86.6	86.6	19765.4	25725.2		VLMDRLPSL	3.7	3.7	2042.7	5154.1
KMDEVLYSI	3.2	3.2	18712.8	21658.7		VLMEKPDVVV	27	27	23143.1	42643
KMDPIISRV	8.8	8.8	19932.1	22208		VLMEMSYRL	3.7	3.7	8671.4	6207.6
KMFEFYERV	4.2	4.2	30657	20814.3		VLMTEDIKL	30.2	30.2	23461.3	19867.7
KMFSDEILL	8.9	8.9	21798.3	6435.8		VLQDIQVML	36.4	36.4	20523.9	11324.2
KMGLIFEV	18	18	31602.4	40982.5		VLSELLWQV	3.2	3.2	29805.3	30143.2
KMHARDFTV	12.3	12.3	11238.2	5064.1		VLSSRLAFA	51.6	51.6	21643.9	34293.4
KMIEDLQNEL	36	36	25543.6	39557		VLTGLSIRL	134.4	134.4	17707.8	26528.3
KMLDCSPIL	6.2	6.2	12834.5	10568.1		VLVDRTIYI	10.6	10.6	19476.3	23895
KMLEKLPEL	3.7	3.7	13760.7	15829.9		VLVEDSNNHHL	6085.6	6085.6	40095.6	42634.3
KMMDVTVTI	3	3	4782.5	7632.1		VLWDRTFSL	3.3	3.3	2182.1	512.7
KMNEKLYTV	3.5	3.5	21982.6	13334.9		VLWDRTFSLF	41.8	41.8	16933.2	10611.3
KMNESTRSV	45.8	45.8	4101.2	17237.9		VLWGETVHL	15.6	15.6	17932	14111.1
KMPEINAKV	16.8	16.8	25208.9	31941.3		VLWTMVIHI	13.2	13.2	26716.7	21661
KMQETLVGL	14.4	14.4	11975.9	15754.1		VLYPASPHGV	37.4	37.4	30681.2	35673.7
KMSQVAPSL	29.5	29.5	3892.7	8311.3		VLYPHEPTAV	57.6	57.6	17618.4	27214.1
KMVDGVGVCTV	189.1	189.1	34002.3	44491.5		VMAPRTLVL	96.2	96.2	462.2	1269.5
KMVSIQITL	16.4	16.4	12744.3	3718.8		VMAPRTVLL	35.4	35.4	3953.1	3699.3
KMWEEAISL	5.1	5.1	9460.5	3661.9		VMDSKIVQV	14.5	14.5	29777.9	27697.7
KMWEELPEVV	5.8	5.8	32200.9	41399.2		VMFGGKQVVV	84.3	84.3	29178.9	41365.2
KNHEEEMKDL	36458.8	36458.8	38483	43723.2		VNLGGSKSIS	36551.2	36551.2	37896.7	46828.8
KNLQTVNVDEN	35573.1	35573.1	42018.3	47670.2		VNLGGSKSISIS	23288.3	23288.3	41760	46846
KPAALQQQL	27.8	29063	27.8	30098.3		VPAARSILAL	18.9	13562.2	18.9	42066.5
KPADRVNVTV	110.8	7144.8	110.8	46618		VPAENKSVL	18.7	38523.4	18.7	23544.2
KPAGPPGILAL	77.1	29743.8	77.1	35552.3		VPASFRLQM	11.5	25794.1	11.5	22208.5
KPAHLIVSL	18.7	13313	18.7	30114.9		VPASKRPPL	6	33937.6	6	25460.2
KPANVFITA	170.9	14002.1	170.9	42312.1		VPASQKLRQL	123.6	31614.3	123.6	45067.6
KPASFMTSI	12.3	14077.7	12.3	38878.1		VPATDRNAL	10	38054	10	24978.6
KPASVFVQL	26.1	15050.6	26.1	28408.2		VPDSSGPERIL	2413.9	39593.4	2413.9	44541.6
KPATKTAEL	7	26036.6	7	35901.8		VPDTSRIYVAL	930.8	25210.2	930.8	41273.5
KPATSYVRTTI	86.7	32792.3	86.7	44886.1		VPEEARPAL	15.2	34821	15.2	25766.5
KPDQQKLQAL	42.7	31894.7	42.7	45111		VPFERPAVI	521.5	17795.2	521.5	18347.1
KPEEEKALL	627	32279.7	627	37735.9		VPHGHITSL	7.1	24822.4	7.1	19501.6
KPEIRVTSL	15.5	25409.6	15.5	28440.5		VPMFRNVSL	4.6	17426.5	4.6	14759.5
KPEYGRPNV	95.3	35088.8	95.3	42620		VPNQKRLTLL	54.4	30455	54.4	43781.5
KPFDQTTISL	40.2	13984.7	40.2	39501.4		VPNVGKSSL	10.8	37286.6	10.8	23016.8
KPGDFIHTL	173.9	10991.9	173.9	12276		VPNWHRDLV	129.7	31795.8	129.7	41604.4
KPGKFVTTL	41.1	19266.1	41.1	24737.4		VPPPPHRPL	12.1	34772.8	12.1	2765.1
KPGRKGISL	12.4	32218	12.4	34503.3		VPQPHPQTL	27.6	30870.7	27.6	3806.8
KPHLKQWRQRML	266.2	28196.6	266.2	24676.4		VPQPSGRTL	8.2	34173.8	8.2	8764.3
KPHNPGFGM	10.3	29913.8	10.3	11238.2		VPRKPVKHTAM	13.2	39147.4	13.2	15899.8
KPHPSPTSL	8	27867.5	8	7247.8		VPRNYDPAL	6.9	33736.2	6.9	6931.8
KPHSGFHVAF	16.2	30465.9	16.2	24101.5		VPRPPQTSL	4.4	35798.6	4.4	5811.9
KPHVNVGTI	29.8	27577.5	29.8	31188.6		VPRPVLRALSF	39.2	27987.5	39.2	30659
KPIAKTLVAL	15	1816.7	15	44089		VPRQPTVTSV	14.3	27346	14.3	35376.2
KPIAVGSMSML	118.2	25107.9	118.2	45632.9		VPRTHRLITL	7	25304.8	7	18311.6
KPIEQLLGF	472.9	21463.6	472.9	29626.5		VPRVPTHTL	3.9	31219	3.9	13491.5
KPILSTRSL	4.8	25891.4	4.8	30002.7		VPSKPPMSL	18.5	28592.3	18.5	15986.7
KPINSVLQL	38.2	14989.8	38.2	21904.2		VPSTERMVL	21.8	34257.5	21.8	29039.4
KPINVRVTTM	13.4	14786.4	13.4	39826.7		VPVAKTAEL	18	26260.1	18	33619.3
KPIQRTIL	57.3	36744.3	57.3	41854.1		VQIEEVRQV	774.2	774.2	31002.2	35177.7
KPIQRTILM	23.6	19149.3	23.6	31278.9		VRFFFPSL	5858	21122.4	18093.6	5858
KPKAPPPSL	24.7	31904.7	24.7	18124.2		VRNNVIIVM	373.1	18561.8	19039.4	373.1
KPKCGRMISF	20.3	29459	20.3	37084.6		VRPPVQVY	4320.2	37225.3	31637.3	4320.2
KPKDPLKISL	47.8	27923.7	47.8	38503.8		VRTPYTMSY	94.7	33418	20773.6	94.7
KPKDVDLTL	84.2	23852.2	84.2	15583.7		VTGGKMAPSL	11091	11091	13013	45121.8
KPKEADESL	98.3	33475.2	98.3	32810.7		VTIKKDVDGAY	36224.1	36224.1	36661.3	39953.1
KPKENNFKAVL	519.2	38569.7	519.2	39539.9		VVKNVGLTL	1014.6	10091	1014.6	6333.4
KPKGKGLNL	15.5	33899.8	15.5	31869.2		VVVDRKHVPEEV	10956.9	10956.9	34729.2	42984.4
KPKGKVTIL	25.4	31872.3	25.4	29970.5		VYPQYVIEY	336	26738.9	31763.5	336
KPKIATANL	18	30309	18	35970.2		VYRTVIEYY	1027.8	24139.6	26771.6	1027.8
KPKIQHVGL	79.8	33168.4	79.8	29387.1		WLAEKLPTL	4.5	4.5	7182.7	14131
KPKKGGGISF	23.7	38036.8	23.7	34320.5		WLEENVHEV	12.8	12.8	22863.6	17851.1
KPKSAPWNSF	75	36008.3	75	34939.1		WLVDHVYAI	5.2	5.2	14761.3	2895.5
KPKSFKVNVTL	699.8	16954.3	699.8	41746.9		WPKDVGIVAL	50	21984	50	35112.3
KPKSQQTSF	55.5	41127.3	55.5	15483.9		WTAVHLANI	2032.9	2032.9	12809.8	37428.9
KPKTPSLTVF	84.8	33929.9	84.8	27591.2		YDAEISQIH	27559.9	34401.2	27559.9	28363.1
KPKTTNIEL	21.9	30755	21.9	32351.7		YDAEISQIHQ	33960	33960	38130.3	45496.8
KPLDNASKL	80.8	31501.3	80.8	22056.9		YEDIAQKS	41539.2	41539.2	43748.3	43932.4
KPLGIKTAL	6.5	24062.9	6.5	25157.1		YEDIIYPTKENP	34751.4	34751.4	43252.2	45824.4
KPLSRVTSL	7.6	18637.8	7.6	15637.7		YEEIAQRS	40086.9	40086.9	43399.9	43231.2
KPMEAASAI	4.5	17187.2	4.5	30942.6		YENEVALRQ	16767.3	27919.5	30790.3	16767.3
KPMEKLLGL	12.3	4550	12.3	27783.5		YGFINRNDTKED	41121.5	42472.7	41121.5	43701.9
KPMKSVLVV	8.4	7361.6	8.4	32416.6		YGGGGQYFAKP	38801.2	38801.2	44068.5	44190.7
KPMMIKNVL	5.5	20984.6	5.5	20454.2		YGIIYGMGAKSL	10726.8	10726.8	21051.9	18172.9
KPMTTKDLL	26.3	30073.5	26.3	34234.1		YGPMKGGSF	4776	33001.9	16997.1	4776
KPNANRIAL	5.2	28849.6	5.2	10967.5		YIDDTLTMV	5.1	5.1	15842.6	30441.2
KPNANRIALDF	172.1	33664	172.1	42523.7		YIVPCLHEV	4.6	4.6	8444.3	11481
KPNDSRALQL	87.6	31754.2	87.6	41630.5		YKTIDDLKNQ	36990.4	36990.4	39076.3	44892.9
KPNDSRALQLM	881.5	36511.3	881.5	44182.1		YLADIFTKL	3.7	3.7	6909.8	7675.4
KPNEFASQINL	3853.2	29947.2	3853.2	42732.6		YLADLYHFV	2.1	2.1	20094.3	16822.5
KPNRLTCTL	13.8	26613.1	13.8	18729		YLADTVQKL	6.6	6.6	9189.6	3268.2
KPNSNQVNL	118.5	30147.5	118.5	9501.2		YLDIKGLLDV	21.9	21.9	29830.1	43550.9
KPNYKKLEL	12.5	32391.7	12.5	26168.5		YLDLFGDPSV	8.3	8.3	32941.2	43095.8
KPQDYKKRLSV	160.3	35178.8	160.3	45544.6		YLDPAQRGV	34.6	34.6	21082.3	7794.6
KPQGQRTSL	4.1	37378.7	4.1	32648.9		YLDQGTQIFL	15.9	15.9	18793.8	24102.5
KPQPRPQTL	13.6	30112.3	13.6	3600.6		YLEDTDRNL	512.9	512.9	19251.3	2852
KPQSKELTL	23.5	27761.6	23.5	24376.6		YLFAVNIKL	4.7	4.7	16414.9	1855.7
KPQSVTVRL	27	22459.3	27	28087.6		YLFHVQEV	28.4	28.4	36052.4	26612.5
KPQTKLLIL	29.5	21262.1	29.5	33823.2		YLGNINPQM	47.7	47.7	14463.1	6671.4
KPRAGQTVNV	18.8	30353.3	18.8	44618.3		YLGRLAHEV	13.2	13.2	18717.1	19413.4
KPRAGTEIRF	24.3	34187.1	24.3	35588.5		YLHDQNPDAAL	742.1	742.1	20077.5	14245.4
KPRDQVVAL	6	27140	6	8154.3		YLINEIDRI	11.9	11.9	33004.8	25420.9
KPRDVSSVEL	11.2	30248.1	11.2	38333		YLIPDIDLKL	13.7	13.7	26006.2	18273
KPRDVSSVELL	50.6	31552.1	50.6	41313.7		YLIPLLERL	7.7	7.7	17115.8	4288.1
KPREEGKGPVAV	107.7	34797.3	107.7	40268.7		YLISQVEGHQV	113.7	113.7	38351.7	40839.1
KPREGEETL	16.3	32087.5	16.3	21137.1		YLITLLEHL	7.9	7.9	23756.1	12589.2
KPREKVLVI	10.9	24268.4	10.9	31168.4		YLLDIGCGTGL	139.5	139.5	27225.6	34857.9
KPRGLFITI	9.1	18567.8	9.1	37494.1		YLLDLHSYL	3.2	3.2	10404.8	931
KPRKLVNTI	8.1	28033.3	8.1	34156.8		YLLDLHSYLL	6.3	6.3	24513.8	10113.1
KPRLAGENL	7	30201	7	35538.8		YLLDLLRLP	592.8	592.8	30277.2	30960
KPRLDTEQL	12.1	30727.7	12.1	31556.6		YLLDQHILI	4.7	4.7	22128.9	7703.9
KPRNVQILNM	28.1	27200	28.1	30480.7		YLLNGNLAISA	195.5	195.5	35835.8	30694.5
KPRNVVFVDM	14.1	24793.4	14.1	34567.6		YLLPAIVHI	4.3	4.3	22596.1	3123.3
KPRPIIPML	19.7	22490.7	19.7	13573.1		YLLPYENLL	4.7	4.7	16463	302.7
KPRPPLHLL	6.5	26080.6	6.5	11284.1		YLLQRAVEV	7.6	7.6	13596	7505.2
KPRPVSQLV	17.6	22487.8	17.6	33084.1		YLLTESSKL	21.5	21.5	19699.9	6671
KPRSLQTGF	22	35684.5	22	18819		YLMEGSYNKV	4.2	4.2	23842.6	30533.8
KPRSPDHVL	5	36046.2	5	9468.2		YLNVQVKEL	203.8	203.8	17955.7	2546
KPRSPPRALVL	22.1	33007.6	22.1	14661.8		YLPEDFIRV	4.4	4.4	30778.3	21692.4
KPRSPVVEL	6.3	27866.3	6.3	10879.1		YLPYPIHQV	8.7	8.7	26402.3	6755.3
KPRSQIKNEI	21.9	37717.1	21.9	41755.5		YLRPPNTSL	23	301.9	23	199.5
KPRVPPATAF	8.1	34804.4	8.1	5033.4		YLSIAERA	3839.3	3839.3	40322.7	41433.7
KPRVTPVEV	16.7	24512	16.7	36762.6		YLSVKIWDL	11.6	11.6	28302.7	2232
KPRYPPDSVRL	190.1	38099.8	190.1	12238		YLTHDSPSV	12.6	12.6	19689	16307
KPSEERVREI	351.2	31116.2	351.2	45794.6		YLVSNVIEL	5	5	9927.6	980.7
KPSESIYSAL	34.2	20792.5	34.2	40277.8		YLWNLQVKL	5.5	5.5	16964.6	538.3
KPSFARTVL	4.7	34157.2	4.7	30642.7		YMAELIERL	4.5	4.5	16544.7	5481.9
KPSGVSAAL	5.2	16630.4	5.2	20485		YMIDNVILL	2.6	2.6	14847.1	576
KPSLPFTSL	9.8	23566.1	9.8	31142.4		YMIDNVILLI	6	6	30937.2	18122.8
KPSNSKSETTL	505.4	43169.5	505.4	44505.5		YMLEHVITL	2.5	2.5	9083.2	140.9
KPSPKTIAF	11.1	30313	11.1	7878.6		YMVHIQVTL	9.7	9.7	13895.1	318.2
KPSSFTTSF	13.3	29940.4	13.3	15132.2		YPAAKRVKL	13.2	28852.7	13.2	20288
KPSSTTPRL	29.1	26584.3	29.1	29114.6		YPARYRPTAL	6.4	25878.8	6.4	14888.3
KPSSWLRTL	8.4	20906.2	8.4	7494.9		YPFFRGVTI	53.1	9677.4	53.1	8430
KPSTKALVL	19.5	27222.6	19.5	25885.2		YPKRPLLGL	27	24872.9	27	8926.4
KPSVKGRAQL	19.3	35001.2	19.3	45243.5		YPLLKNISM	17	14286.9	17	17425.9
KPTDEKLREL	162.1	11685.4	162.1	45818.9		YPNRGNTCL	24.9	29286.8	24.9	7569.4
KPTDKLRAL	10	30023.1	10	20789.1		YPRSLFPSL	5.4	18634.2	5.4	8641.7
KPTGARPSAL	6.8	24074.3	6.8	40902.3		YPSSSRTPQAP	1676.1	40328	1676.1	45208.8
KPTRKFAYL	26.9	23633	26.9	29684.3		YQSKYEEL	13654.1	13654.1	40161.6	16142.1
KPTSERKVSL	40.6	19629	40.6	41782.1		YQVGQLYSV	5.9	5.9	23970.1	13110.9
KPVKHTAMV	18.5	21481.5	18.5	42790.5		YQYPVIIHL	13.2	13.2	18296.6	167.4
KPVKPHSSF	7.4	40115.1	7.4	20243.5		YRNAYTMVL	29.8	9698.3	9665.5	29.8
KPVNRISL	48.4	37797.2	48.4	38016.2		YRPPELLL	1451.7	30692.5	20366.6	1451.7
KPVYPGQTL	7.2	32571.6	7.2	22132.9		YRPPEVIL	761.9	33444.8	20509.6	761.9
KPWLRALQL	12.7	12056.2	12.7	16558.4		YTTDRVMTV	24.6	24.6	11311.1	4489
KPYHAHKEEM	26.2	38732.4	26.2	23179.2		YVYEYLLHV	2.9	2.9	15033	3190.3
KPYIRTSL	20	34847.8	20	39759.1		YYTEFPTVL	34.7	7771	20377.4	34.7
KPYLPSRAL	4.2	25511.5	4.2	11946.3			0
KPYSFTINF	177.3	20353.6	177.3	9095.9			0
KPYSGGLCL	11.9	19512	11.9	12637.8			0
KQMDSNWTL	7	7	14092.2	1551.5			0
KQRTKLELK	27856.7	29147.7	27856.7	43538.6			0
KQTDLEITV	77.9	77.9	25307.3	31536.8			0
KQTDVAAEV	64.6	64.6	21406.6	31273.1			0
KQVDFLNWEV	9.9	9.9	32843.4	44245.3			0
KQYGNEVFL	132.4	132.4	20520.5	8222.7			0
KREVNTVL	12883.5	35417.2	12883.5	21444.4			0
KRKKVKLAVLK	26538.3	34753.2	33083.8	26538.3			0
KRQGGKQLLN	32347.9	39186.4	35920.4	32347.9			0
KSDQSRLDSELK	32948.4	35768	32948.4	45582.1			0
KSFKVHVPISI	13871.2	13871.2	33847.4	32276.2			0
KSLHSLVKI	4053.4	4053.4	24280.7	37845.5			0
KTIDDLKNQ	28336.7	34792	28336.7	41845.5			0
KTLEGEFSV	13.2	13.2	15755.8	27157			0
KTPIAVRFSTVA	5081.9	22699.2	5081.9	47492.1			0
KTTPDVIFVF	5001.6	5001.6	22082.9	21698.3			0
KTTTIAVEV	661.1	661.1	19268.6	38028.5			0
KVADTILFL	17.3	17.3	3009	19069.5			0
KVAPAPAVV	476.4	476.4	955.3	20928.8			0
KVASLLHQV	34.2	34.2	4700.8	36896.9			0
KVEGAWPLI	3008.7	3008.7	13514.5	40250.4			0
KVIDEIYRV	9.7	9.7	28737.8	32785.2			0
KVIEINPYL	9	9	9163	20466			0
KVLDFEHFL	15.6	15.6	14933.6	8306.6			0
KVLDLKINL	228.1	228.1	11045.6	19466.6			0
KVLDLRINL	308.4	308.4	4756	19559.7			0
[truncated: 2,047 more rows]

## Sheet: Fig3C-D
Figure 3C, 3D: Pie charts
[truncated: 8 more rows]

[truncated: 8 more sheets: Fig3E, Fig4A, Fig4B, Fig4C, SuppFig1, SuppFig2, SuppFig3, SuppFig4]
